# Supplementary material for: Modeling Modulation of the Tick Regulome in Response to Anaplasma phagocytophilum for the Identification of New Control Targets
Source: Front Physiol. 2019 Apr 18;10:462. doi: 10.3389/fphys.2019.00462 (PMC6482211; doi:10.3389/fphys.2019.00462)
Supplement: Supplementary file 1 [file Table_1.XLSX]

## Sheet: ISE6 cells-TF
Supplementary Dataset 1. Transcriptomics data for TF and TG in I. scapularis ISE6 cells, fed adult female midguts, and salivary glands with differential expression in response to A. phagocytophilum infection, and GO annotations.
Genome accession	Description	Infected	Uninfected	Gene ontology (biological process)
ISCW015819	Retinal homeobox protein, putative	0	0.0436381	multicellular organism development [GO:0007275]; regulation of transcription, DNA-templated [GO:0006355]
ISCW008705	conserved hypothetical protein	0	1.07737	regulation of transcription from RNA polymerase II promoter [GO:0006357]
ISCW008247	Vax1 transcription factor, putative	0	0.102874	regulation of transcription, DNA-templated [GO:0006355]
ISCW022440	homeobox protein NK-2, putative	0	0.0223147	regulation of transcription, DNA-templated [GO:0006355]
ISCW020093	homeobox protein dbx, putative	0	0.125987	regulation of transcription, DNA-templated [GO:0006355]
ISCW021817	Putative uncharacterized protein	0.0171289	0.00755633	multicellular organism development [GO:0007275]; regulation of transcription, DNA-templated [GO:0006355]; transcription, DNA-templated [GO:0006351]
ISCW015766	coup transcription factor, putative	0.0389616	0.145053	transcription, DNA-templated [GO:0006351]
ISCW021026	transcription factor Ap-2, putative	0.0630042	0	anatomical structure development [GO:0048856]; regulation of cell proliferation [GO:0042127]
ISCW015765	coup transcription factor, putative	0.0639525	0.177453	steroid hormone mediated signaling pathway [GO:0043401]; transcription, DNA-templated [GO:0006351]
ISCW018243	forkhead domain-containing protein, putative	0.0689428	0.0966017	anatomical structure morphogenesis [GO:0009653]; cell differentiation [GO:0030154]
ISCW003951	Forkhead domain-containing protein, putative	0.0829503	0.0830417	anatomical structure morphogenesis [GO:0009653]; cell differentiation [GO:0030154]
ISCW021207	homeobox protein arx, putative	0.0857617	0	multicellular organism development [GO:0007275]
ISCW008920	homeobox protein gsh, putative	0.0865865	0	regulation of transcription, DNA-templated [GO:0006355]
ISCW009634	Restna and anterior neural fold homeobox protein, putative	0.0934769	0.0492068	regulation of transcription, DNA-templated [GO:0006355]
ISCW006446	Pituitary homeobox, putative	0.102753	0	multicellular organism development [GO:0007275]
ISCW010527	transcription factor, putative	0.189385	0.119528	anatomical structure morphogenesis [GO:0009653]; cell differentiation [GO:0030154]
ISCW015767	coup transcription factor, putative	0.191999	0.599758	transcription, DNA-templated [GO:0006351]
ISCW001161	forkhead domain-containing protein, putative	0.198954	0.244449	anatomical structure morphogenesis [GO:0009653]; cell differentiation [GO:0030154]
ISCW021480	fork-head domain-type transcription factor, putative	0.30738	1.00598	anatomical structure morphogenesis [GO:0009653]; cell differentiation [GO:0030154]
ISCW004992	endothelial transcription factor GATA-2, putative	0.372023	0.700681	cell differentiation [GO:0030154]; hemopoiesis [GO:0030097]
ISCW017712	homeobox protein, putative	0.384296	0.617648	multicellular organism development [GO:0007275]
ISCW013710	transcription factor hes-1, putative	0.413398	0.495829	regulation of transcription, DNA-templated [GO:0006355]; transcription, DNA-templated [GO:0006351]
ISCW021090	homeobox protein, putative	0.46696	0.870766	regulation of transcription, DNA-templated [GO:0006355]
ISCW019892	aryl hydrocarbon receptor, putative	0.514916	0.390273	positive regulation of transcription from RNA polymerase II promoter [GO:0045944]; response to xenobiotic stimulus [GO:0009410]; transcription, DNA-templated [GO:0006351]
ISCW011251	transcription factor hey, putative	0.528605	0.454129	regulation of transcription, DNA-templated [GO:0006355]; transcription, DNA-templated [GO:0006351]
ISCW005496	homeobox protein MSX-2, putative	0.595397	0.470568	regulation of transcription, DNA-templated [GO:0006355]
ISCW018149	conserved hypothetical protein	0.690034	0.648892	regulation of neurogenesis [GO:0050767]; regulation of transcription from RNA polymerase II promoter [GO:0006357]
ISCW021042	homeobox protein Hox-C9, putative	0.700425	1.13508	regulation of transcription, DNA-templated [GO:0006355]
ISCW023105	cyclic AMP-dependent transcription factor ATF-3, putative	0.745967	0.597198	regulation of transcription from RNA polymerase II promoter [GO:0006357]
ISCW000973	Homeobox protein, putative	0.804426	1.25193	animal organ morphogenesis [GO:0009887]; anterior/posterior axis specification [GO:0009948]; cell differentiation [GO:0030154]; regulation of transcription from RNA polymerase II promoter [GO:0006357]
ISCW002341	retinal homeobox protein, putative	1.00017	1.34508	camera-type eye development [GO:0043010]; transcription from RNA polymerase II promoter [GO:0006366]; visual perception [GO:0007601]
ISCW011969	Predicted protein	1.03435	2.72714	cell differentiation [GO:0030154]
ISCW017801	transcription factor hes-1, putative	1.15539	1.49107	regulation of transcription, DNA-templated [GO:0006355]; transcription, DNA-templated [GO:0006351]
ISCW009030	rfx transcription factor, putative	1.32579	2.36056	regulation of transcription from RNA polymerase II promoter [GO:0006357]
ISCW016268	forkhead domain-containing protein, putative	1.51668	3.11519	anatomical structure morphogenesis [GO:0009653]; cell differentiation [GO:0030154]
ISCW023383	sox1, putative	1.701	3.43818	nervous system development [GO:0007399]; regulation of transcription, DNA-templated [GO:0006355]
ISCW015741	Iroquois-class homeobox protein IRX, putative	1.7324	3.50722	regulation of transcription, DNA-templated [GO:0006355]
ISCW003096	Transcription factor Pax6, putative	1.94778	7.75886	multicellular organism development [GO:0007275]; regulation of transcription, DNA-templated [GO:0006355]; transcription, DNA-templated [GO:0006351]
ISCW002484	transcription factor, putative	2.09491	3.94817	regulation of transcription from RNA polymerase II promoter [GO:0006357]
ISCW018939	Homeobox protein, putative	2.18796	2.61369	regulation of transcription from RNA polymerase II promoter [GO:0006357]
ISCW022557	lim homeobox protein, putative	2.78374	2.38001	regulation of transcription, DNA-templated [GO:0006355]
ISCW017688	transcription factor MafG, putative	2.94809	2.66321	transcription, DNA-templated [GO:0006351]
ISCW023660	hypoxia-inducible factor 1 alpha, hif-1 alpha, putative	3.25016	7.37405	positive regulation of transcription from RNA polymerase II promoter [GO:0045944]
ISCW023657	hypoxia-inducible factor 1 alpha, putative	3.25016	7.37405	positive regulation of transcription from RNA polymerase II promoter [GO:0045944]; transcription, DNA-templated [GO:0006351]
ISCW016537	transcription factor hes-1, putative	3.59443	6.86016	regulation of transcription, DNA-templated [GO:0006355]; transcription, DNA-templated [GO:0006351]
ISCW013371	helix-loop-helix protein, putative	4.00608	6.98912	regulation of neurogenesis [GO:0050767]; regulation of transcription from RNA polymerase II promoter [GO:0006357]
ISCW015937	fork head domain protein, putative	4.61385	6.81132	anatomical structure morphogenesis [GO:0009653]; cell differentiation [GO:0030154]
ISCW003256	Bcl-2-associated transcription factor (BTF), putative	5.08041	3.54822	nucleotide-excision repair [GO:0006289]; regulation of transcription from RNA polymerase II promoter [GO:0006357]; transcription, DNA-templated [GO:0006351]
ISCW021080	homeobox protein Hox-A4, putative	5.56019	7.86169	regulation of transcription, DNA-templated [GO:0006355]
ISCW000227	cyclic-AMP-dependent transcription factor atf-6, putative	6.06969	8.9084	endoplasmic reticulum unfolded protein response [GO:0030968]; regulation of transcription from RNA polymerase II promoter [GO:0006357]
ISCW011188	transcription initiation factor TFII-D subunit 4B, putative	6.34819	6.7982	positive regulation of transcription from RNA polymerase II promoter [GO:0045944]; RNA polymerase II transcriptional preinitiation complex assembly [GO:0051123]
ISCW000457	transcription factor E2F4, putative	6.42547	7.94676	transcription, DNA-templated [GO:0006351]
ISCW020265	homeobox domain, putative	6.87022	11.3924	regulation of transcription, DNA-templated [GO:0006355]
ISCW017749	tgf(beta)-induced transcription factor, putative	6.95394	10.4108	regulation of transcription, DNA-templated [GO:0006355]
ISCW000551	hypothetical protein	7.69606	10.5427	transcription, DNA-templated [GO:0006351]
ISCW019692	t-box transcription factor tbx20, putative	8.01021	10.578	transcription, DNA-templated [GO:0006351]
ISCW008805	hypothetical protein	8.90095	10.8491	regulation of transcription, DNA-templated [GO:0006355]; transcription, DNA-templated [GO:0006351]
ISCW021054	homeobox protein, putative	9.07518	12.5608	regulation of transcription, DNA-templated [GO:0006355]
ISCW015036	general transcription factor IIIC, polypeptide 1, alpha 220kDa, putative	9.81729	12.3155	5S class rRNA transcription from RNA polymerase III type 1 promoter [GO:0042791]; transcription initiation from RNA polymerase III promoter [GO:0006384]; tRNA transcription [GO:0009304]
ISCW022115	protein LCHN, putative	9.97985	11.2412	localization [GO:0051179]
ISCW003529	Inhibitor of nuclear factor kappa-B kinase subunit gamma (IKK gamma), NF-kappa-B essential modulator (NEMO)	10.1397	10.4743	regulation of gene expression [GO:0010468]
ISCW019280	transcription factor Tbx6, putative	10.1445	17.5615	transcription, DNA-templated [GO:0006351]
ISCW019283	T-box transcription factor, putative	10.1445	17.5615	transcription, DNA-templated [GO:0006351]
ISCW011796	microphthalmia-associated transcription factor, putative	11.4857	17.2291	humoral immune response [GO:0006959]; positive regulation of transcription, DNA-templated [GO:0045893]
ISCW011795	helix-loop-helix transcription factor, putative	11.4857	17.2291	sensory perception of taste [GO:0050909]
ISCW021939	transcription factor E2F7, putative	11.505	8.57219	transcription, DNA-templated [GO:0006351]
ISCW012211	hypothetical protein	12.144	14.5199	DNA-templated transcription, initiation [GO:0006352]
ISCW000140	Embryonic polarity dorsal (Dorsal)	12.9479	14.166	I-kappaB kinase/NF-kappaB signaling [GO:0007249]; innate immune response [GO:0045087]; negative regulation of transcription from RNA polymerase II promoter [GO:0000122]; NIK/NF-kappaB signaling [GO:0038061]; positive regulation of transcription from RNA polymerase II promoter [GO:0045944]; response to cytokine [GO:0034097]
ISCW018164	nuclear transcription factor, X-box binding protein, putative	13.9081	14.1178	transcription from RNA polymerase II promoter [GO:0006366]
ISCW021770	general transcription factor IIE (TFIIE) subunit, putative	13.973	13.6537	DNA repair [GO:0006281]; nucleotide-excision repair [GO:0006289]; phosphorylation of RNA polymerase II C-terminal domain [GO:0070816]; transcription from RNA polymerase II promoter [GO:0006366]; transcription from RNA polymerase I promoter [GO:0006360]
ISCW023999	aryl hydrocarbon receptor nuclear translocator, putative	14.8536	21.2832	transcription, DNA-templated [GO:0006351]
ISCW002976	forkhead domain-containing protein, putative	15.2611	18.1779	anatomical structure morphogenesis [GO:0009653]; cell differentiation [GO:0030154]
ISCW020450	transcription factor sp3, putative	15.2886	29.3974	regulation of transcription from RNA polymerase II promoter [GO:0006357]
ISCW023432	general transcription factor 3C polypeptide, putative	16.0066	19.5717	RNA polymerase III type 1 promoter transcriptional preinitiation complex assembly [GO:0000999]; transcription from RNA polymerase III type 2 promoter [GO:0001009]
ISCW002347	Homeobox domain-containing protein, putative	16.052	17.7003	regulation of transcription, DNA-templated [GO:0006355]
ISCW017832	fork head domain protein, putative	16.1923	19.4336	anatomical structure morphogenesis [GO:0009653]; cell differentiation [GO:0030154]; transcription, DNA-templated [GO:0006351]
ISCW007299	transcription elongation factor B polypeptide, putative	16.8199	17.7147	regulation of transcription from RNA polymerase II promoter [GO:0006357]; transcription elongation from RNA polymerase II promoter [GO:0006368]
ISCW021083	Homeobox protein, putative	17.9178	70.865	regulation of transcription, DNA-templated [GO:0006355]
ISCW018935	nuclear factor nf-kappa-B P105 subunit, putative (Relish)	19.1443	25.2806	I-kappaB kinase/NF-kappaB signaling [GO:0007249]; innate immune response [GO:0045087]; negative regulation of transcription from RNA polymerase II promoter [GO:0000122]; NIK/NF-kappaB signaling [GO:0038061]; positive regulation of transcription from RNA polymerase II promoter [GO:0045944]; response to cytokine [GO:0034097]
ISCW010253	transcription initiation factor tfii-D, putative	19.4578	20.3481	DNA-templated transcription, initiation [GO:0006352]; regulation of sequence-specific DNA binding transcription factor activity [GO:0051090]
ISCW018997	transcription elongation factor SPT5, putative	19.8692	19.8581	mRNA processing [GO:0006397]; regulation of DNA-templated transcription, elongation [GO:0032784]; regulation of transcription from RNA polymerase II promoter [GO:0006357]; transcription elongation from RNA polymerase II promoter [GO:0006368]
ISCW006922	transcription factor, putative	19.9256	25.704	anatomical structure morphogenesis [GO:0009653]; cell differentiation [GO:0030154]; transcription, DNA-templated [GO:0006351]
ISCW000718	transcription initiation factor TFII-D subunit, putative	20.0124	19.9543	regulation of transcription from RNA polymerase II promoter [GO:0006357]; RNA polymerase II transcriptional preinitiation complex assembly [GO:0051123]
ISCW021579	tfiia large subunit, putative	20.174	18.6075	regulation of nucleic acid-templated transcription [GO:1903506]; transcription from RNA polymerase II promoter [GO:0006366]; transcription initiation from RNA polymerase II promoter [GO:0006367]
ISCW009440	myogenic factor 6, putative	20.6778	36.1306	muscle organ development [GO:0007517]; regulation of transcription, DNA-templated [GO:0006355]
ISCW008375	RNA polymerase II transcription initiation factor, putative	21.0926	21.7989	nucleotide-excision repair [GO:0006289]; phosphorylation of RNA polymerase II C-terminal domain [GO:0070816]
ISCW007431	conserved hypothetical protein	21.8288	24.9847	regulation of transcription from RNA polymerase II promoter [GO:0006357]
ISCW004924	RNA polymerase II transcription factor complex subunit, putative	25.0481	20.4472	protein transport to vacuole involved in ubiquitin-dependent protein catabolic process via the multivesicular body sorting pathway [GO:0043328]
ISCW005631	transcription factor E2F3, putative	27.8916	24.1772	transcription, DNA-templated [GO:0006351]
ISCW008923	general transcription factor IIE (TFIIE) subunit, putative	29.9269	19.0569	nucleotide-excision repair [GO:0006289]; regulation of transcription, DNA-templated [GO:0006355]
ISCW017821	pou domain transcription factor, putative	31.9018	36.2349	transcription, DNA-templated [GO:0006351]
ISCW017872	nuclear receptor coactivator	32.2787	32.521	cellular response to hormone stimulus [GO:0032870]; intracellular receptor signaling pathway [GO:0030522]; positive regulation of transcription from RNA polymerase II promoter [GO:0045944]; transcription, DNA-templated [GO:0006351]
ISCW004234	FACT complex subunit spt16, putative	34.8791	39.6524	DNA replication-independent nucleosome organization [GO:0034724]; positive regulation of transcription elongation from RNA polymerase II promoter [GO:0032968]; transcription elongation from RNA polymerase II promoter [GO:0006368]
ISCW023474	forkhead domain-containing protein, putative	40.5221	55.7846	anatomical structure morphogenesis [GO:0009653]; cell differentiation [GO:0030154]; transcription, DNA-templated [GO:0006351]
ISCW019222	transcription factor MafG, putative	41.0759	49.5562	transcription, DNA-templated [GO:0006351]
ISCW000384	transcription factor, putative	42.5225	44.6769	regulation of transcription from RNA polymerase II promoter [GO:0006357]
ISCW021143	leucine zipper transcription factor, putative	43.0058	33.9541	cilium assembly [GO:0060271]
ISCW000010	transcription factor S-II, putative	43.562	44.2364	regulation of transcription, DNA-templated [GO:0006355]; transcription, DNA-templated [GO:0006351]
ISCW013477	Activator protein, putative	47.1519	51.0819	regulation of transcription from RNA polymerase II promoter [GO:0006357]
ISCW016540	transcription factor hes-1, putative	50.1043	71.0678	regulation of transcription, DNA-templated [GO:0006355]; transcription, DNA-templated [GO:0006351]
ISCW018168	sterol regulatory element-binding protein	51.3446	67.7296	mitotic cell cycle [GO:0000278]
ISCW012531	transcription factor MYB, putative	51.6314	54.8634	cell differentiation [GO:0030154]; regulation of transcription from RNA polymerase II promoter [GO:0006357]
ISCW021323	transcription factor MafB, putative	53.6496	48.4894	transcription, DNA-templated [GO:0006351]
ISCW016614	transcription factor Dp-2, putative	54.0093	58.0286	mitotic cell cycle [GO:0000278]; regulation of transcription from RNA polymerase II promoter [GO:0006357]; transcription, DNA-templated [GO:0006351]
ISCW012450	transcription initiation factor TFII-D component, putative	61.5234	58.2498	histone H3 acetylation [GO:0043966]; positive regulation of transcription from RNA polymerase II promoter [GO:0045944]; RNA polymerase II transcriptional preinitiation complex assembly [GO:0051123]; transcription from RNA polymerase II promoter [GO:0006366]
ISCW019820	transcription factor, putative	65.4093	59.3918	anatomical structure morphogenesis [GO:0009653]; cell differentiation [GO:0030154]
ISCW017362	CCAAT-binding factor, subunit C, putative	66.8209	82.5871	transcription, DNA-templated [GO:0006351]
ISCW018150	Tho2 protein, putative	70.7212	61.4981	mRNA export from nucleus [GO:0006406]
ISCW008866	transcription factor IIH (TFIIH), putative	71.4647	96.3753	nucleotide-excision repair [GO:0006289]; phosphorylation of RNA polymerase II C-terminal domain [GO:0070816]; transcription, DNA-templated [GO:0006351]
ISCW004287	forkhead domain-containing protein, putative	76.5611	177.878	cell differentiation [GO:0030154]; positive regulation of transcription, DNA-templated [GO:0045893]
ISCW008179	forkhead domain-containing protein, putative	82.6429	73.5757	cell differentiation [GO:0030154]; positive regulation of transcription, DNA-templated [GO:0045893]; transcription, DNA-templated [GO:0006351]
ISCW024874	bhlh transcription factor, putative	92.0738	86.7374	cellular response to insulin stimulus [GO:0032869]; protein secretion [GO:0009306]; regulation of exocytosis [GO:0017157]; vesicle docking involved in exocytosis [GO:0006904]
ISCW019596	transcription factor E(Y)2, putative	100.426	96.8874	histone deubiquitination [GO:0016578]; poly(A)+ mRNA export from nucleus [GO:0016973]; positive regulation of transcription, DNA-templated [GO:0045893]; regulation of transcription from RNA polymerase II promoter [GO:0006357]; transcription elongation from RNA polymerase II promoter [GO:0006368]
ISCW000655	transcription factor IIF-alpha (TFIIF-alpha), putative	101.855	81.1527	positive regulation of transcription elongation from RNA polymerase II promoter [GO:0032968]; transcription initiation from RNA polymerase II promoter [GO:0006367]
ISCW000657	transcription factor IIF-alpha (TFIIF-alpha), putative	104.469	128.564	positive regulation of transcription elongation from RNA polymerase II promoter [GO:0032968]; transcription initiation from RNA polymerase II promoter [GO:0006367]
ISCW018137	CREB/ATF bZIP transcription factor, putative	104.864	80.0158	regulation of sequence-specific DNA binding transcription factor activity [GO:0051090]
ISCW019287	t-box transcription factor tbx2, putative	111.303	96.1638	transcription, DNA-templated [GO:0006351]
ISCW007430	apoptosis antagonizing transcription factor, putative	127.224	99.2395	regulation of transcription from RNA polymerase II promoter [GO:0006357]
ISCW020673	transcription factor E(Y)2, putative	129.838	113.107	histone deubiquitination [GO:0016578]; poly(A)+ mRNA export from nucleus [GO:0016973]; positive regulation of transcription, DNA-templated [GO:0045893]; regulation of transcription from RNA polymerase II promoter [GO:0006357]; transcription elongation from RNA polymerase II promoter [GO:0006368]
ISCW003117	T-box transcription factor, putative	138.203	194.014	transcription, DNA-templated [GO:0006351]
ISCW014707	transcription initiation factor TFII-D subunit, putative	144.636	141.608	RNA polymerase II transcriptional preinitiation complex assembly [GO:0051123]
ISCW004855	conserved hypothetical protein	146.698	154.502	regulation of transcription, DNA-templated [GO:0006355]; transcription, DNA-templated [GO:0006351]
ISCW020380	homeobox protein, putative	149.453	170.408	animal organ morphogenesis [GO:0009887]; anterior/posterior axis specification [GO:0009948]; cell differentiation [GO:0030154]; regulation of transcription from RNA polymerase II promoter [GO:0006357]
ISCW020381	caudal type homeobox protein, putative	149.453	170.408	regulation of transcription, DNA-templated [GO:0006355]
ISCW020382	homeobox protein, putative	149.453	170.408	regulation of transcription, DNA-templated [GO:0006355]
ISCW014470	DNA-binding protein inhibitor, putative	153.44	164.325	negative regulation of transcription, DNA-templated [GO:0045892]
ISCW002952	transcription initiation factor TFII-D component, putative	160.47	126.055	histone H3 acetylation [GO:0043966]; positive regulation of transcription from RNA polymerase II promoter [GO:0045944]; RNA polymerase II transcriptional preinitiation complex assembly [GO:0051123]; transcription from RNA polymerase II promoter [GO:0006366]
ISCW011379	transcription factor IIH (TFIIH), putative	289.339	288.51	nucleotide-excision repair [GO:0006289]; phosphorylation of RNA polymerase II C-terminal domain [GO:0070816]
ISCW015581	zinc finger protein, putative	305.47	283.646	anatomical structure morphogenesis [GO:0009653]; cell differentiation [GO:0030154]; transcription, DNA-templated [GO:0006351]
ISCW005230	Transcription initiation factor TFII-D component, putative	412.501	308.565	histone H3 acetylation [GO:0043966]; positive regulation of transcription from RNA polymerase II promoter [GO:0045944]; RNA polymerase II transcriptional preinitiation complex assembly [GO:0051123]; transcription from RNA polymerase II promoter [GO:0006366]
ISCW017579	transcription factor NFAT, subunit NF45, putative	454.662	388.978	immune response [GO:0006955]
ISCW001128	conserved hypothetical protein	476.628	407.404	multicellular organism development [GO:0007275]
ISCW000545	transcription factor Ap-1, putative	522.438	428.183	cellular response to hormone stimulus [GO:0032870]; negative regulation of transcription from RNA polymerase II promoter [GO:0000122]; positive regulation of cell differentiation [GO:0045597]; positive regulation of transcription from RNA polymerase II promoter [GO:0045944]; regulation of cell cycle [GO:0051726]; regulation of cell death [GO:0010941]; regulation of cell proliferation [GO:0042127]…
ISCW007440	transcription factor XBP-1, putative	1943.97	1477.43	positive regulation of transcription from RNA polymerase II promoter involved in unfolded protein response [GO:0006990]; transcription from RNA polymerase II promoter [GO:0006366]

## Sheet: Midgut-TF
Genome accession	Description	Infected	Uninfected	Gene ontology (biological process)
ISCW017832	fork head domain protein, putative	0	3	anatomical structure morphogenesis [GO:0009653]; cell differentiation [GO:0030154]; transcription, DNA-templated [GO:0006351]
ISCW020380	homeobox protein, putative	0	3	animal organ morphogenesis [GO:0009887]; anterior/posterior axis specification [GO:0009948]; cell differentiation [GO:0030154]; regulation of transcription from RNA polymerase II promoter [GO:0006357]
ISCW002341	retinal homeobox protein, putative	0	2	camera-type eye development [GO:0043010]; transcription from RNA polymerase II promoter [GO:0006366]; visual perception [GO:0007601]
ISCW008179	forkhead domain-containing protein, putative	0	3	cell differentiation [GO:0030154]; positive regulation of transcription, DNA-templated [GO:0045893]; transcription, DNA-templated [GO:0006351]
ISCW012211	hypothetical protein	0	7	DNA-templated transcription, initiation [GO:0006352]
ISCW020382	homeobox protein, putative	0	1	regulation of transcription, DNA-templated [GO:0006355]
ISCW019287	t-box transcription factor tbx2, putative	0	1	transcription, DNA-templated [GO:0006351]
ISCW003117	T-box transcription factor, putative	0	1	transcription, DNA-templated [GO:0006351]
ISCW015766	coup transcription factor, putative	0	1	transcription, DNA-templated [GO:0006351]
ISCW016268	forkhead domain-containing protein, putative	1	2	anatomical structure morphogenesis [GO:0009653]; cell differentiation [GO:0030154]
ISCW004287	forkhead domain-containing protein, putative	1	0	cell differentiation [GO:0030154]; positive regulation of transcription, DNA-templated [GO:0045893]
ISCW009030	rfx transcription factor, putative	1	0	regulation of transcription from RNA polymerase II promoter [GO:0006357]
ISCW008081	DNA-binding protein elf-1, putative	1	3	regulation of transcription from RNA polymerase II promoter [GO:0006357]
ISCW013477	Activator protein, putative	1	0	regulation of transcription from RNA polymerase II promoter [GO:0006357]
ISCW015741	Iroquois-class homeobox protein IRX, putative	1	0	regulation of transcription, DNA-templated [GO:0006355]
ISCW019283	T-box transcription factor, putative	1	0	transcription, DNA-templated [GO:0006351]
ISCW021042	homeobox protein Hox-C9, putative	2	2	regulation of transcription, DNA-templated [GO:0006355]
ISCW011795	helix-loop-helix transcription factor, putative	2	2	sensory perception of taste [GO:0050909]
ISCW019280	transcription factor Tbx6, putative	2	0	transcription, DNA-templated [GO:0006351]
ISCW024501	forkhead domain-containing protein, putative	3	0	anatomical structure morphogenesis [GO:0009653]; cell differentiation [GO:0030154]
ISCW011379	transcription factor IIH (TFIIH), putative	3	4	nucleotide-excision repair [GO:0006289]; phosphorylation of RNA polymerase II C-terminal domain [GO:0070816]
ISCW007430	apoptosis antagonizing transcription factor, putative	3	4	regulation of transcription from RNA polymerase II promoter [GO:0006357]
ISCW020381	caudal type homeobox protein, putative	4	3	regulation of transcription, DNA-templated [GO:0006355]
ISCW006922	transcription factor, putative	5	4	anatomical structure morphogenesis [GO:0009653]; cell differentiation [GO:0030154]; transcription, DNA-templated [GO:0006351]
ISCW003529	Inhibitor of nuclear factor kappa-B kinase subunit gamma (IKK gamma), NF-kappa-B essential modulator (NEMO)	5	2	regulation of gene expression [GO:0010468]
ISCW022440	homeobox protein NK-2, putative	5	3	regulation of transcription, DNA-templated [GO:0006355]
ISCW017821	pou domain transcription factor, putative	5	1	transcription, DNA-templated [GO:0006351]
ISCW002484	transcription factor, putative	7	2	regulation of transcription from RNA polymerase II promoter [GO:0006357]
ISCW017749	tgf(beta)-induced transcription factor, putative	7	4	regulation of transcription, DNA-templated [GO:0006355]
ISCW000227	cyclic-AMP-dependent transcription factor atf-6, putative	8	10	endoplasmic reticulum unfolded protein response [GO:0030968]; regulation of transcription from RNA polymerase II promoter [GO:0006357]
ISCW020450	transcription factor sp3, putative	8	6	regulation of transcription from RNA polymerase II promoter [GO:0006357]
ISCW014707	transcription initiation factor TFII-D subunit, putative	8	9	RNA polymerase II transcriptional preinitiation complex assembly [GO:0051123]
ISCW023660	hypoxia-inducible factor 1 alpha, hif-1 alpha, putative	9	1	positive regulation of transcription from RNA polymerase II promoter [GO:0045944]
ISCW008805	hypothetical protein	9	10	regulation of transcription, DNA-templated [GO:0006355]; transcription, DNA-templated [GO:0006351]
ISCW002976	forkhead domain-containing protein, putative	10	12	anatomical structure morphogenesis [GO:0009653]; cell differentiation [GO:0030154]
ISCW019692	t-box transcription factor tbx20, putative	10	0	transcription, DNA-templated [GO:0006351]
ISCW000551	hypothetical protein	10	4	transcription, DNA-templated [GO:0006351]
ISCW012531	transcription factor MYB, putative	11	5	cell differentiation [GO:0030154]; regulation of transcription from RNA polymerase II promoter [GO:0006357]
ISCW018935	nuclear factor nf-kappa-B P105 subunit, putative (Relish)	11	5	I-kappaB kinase/NF-kappaB signaling [GO:0007249]; innate immune response [GO:0045087]; negative regulation of transcription from RNA polymerase II promoter [GO:0000122]; NIK/NF-kappaB signaling [GO:0038061]; positive regulation of transcription from RNA polymerase II promoter [GO:0045944]; response to cytokine [GO:0034097]
ISCW000655	transcription factor IIF-alpha (TFIIF-alpha), putative	11	5	positive regulation of transcription elongation from RNA polymerase II promoter [GO:0032968]; transcription initiation from RNA polymerase II promoter [GO:0006367]
ISCW018164	nuclear transcription factor, X-box binding protein, putative	11	7	transcription from RNA polymerase II promoter [GO:0006366]
ISCW023657	hypoxia-inducible factor 1 alpha, putative	13	2	positive regulation of transcription from RNA polymerase II promoter [GO:0045944]; transcription, DNA-templated [GO:0006351]
ISCW016614	transcription factor Dp-2, putative	14	13	mitotic cell cycle [GO:0000278]; regulation of transcription from RNA polymerase II promoter [GO:0006357]; transcription, DNA-templated [GO:0006351]
ISCW000140	Embryonic polarity dorsal (Dorsal)	15	7	I-kappaB kinase/NF-kappaB signaling [GO:0007249]; innate immune response [GO:0045087]; negative regulation of transcription from RNA polymerase II promoter [GO:0000122]; NIK/NF-kappaB signaling [GO:0038061]; positive regulation of transcription from RNA polymerase II promoter [GO:0045944]; response to cytokine [GO:0034097]
ISCW003256	Bcl-2-associated transcription factor (BTF), putative	15	57	nucleotide-excision repair [GO:0006289]; regulation of transcription from RNA polymerase II promoter [GO:0006357]; transcription, DNA-templated [GO:0006351]
ISCW023999	aryl hydrocarbon receptor nuclear translocator, putative	15	5	transcription, DNA-templated [GO:0006351]
ISCW021770	general transcription factor IIE (TFIIE) subunit, putative	17	16	DNA repair [GO:0006281]; nucleotide-excision repair [GO:0006289]; phosphorylation of RNA polymerase II C-terminal domain [GO:0070816]; transcription from RNA polymerase II promoter [GO:0006366]; transcription from RNA polymerase I promoter [GO:0006360]
ISCW023432	general transcription factor 3C polypeptide, putative	19	29	RNA polymerase III type 1 promoter transcriptional preinitiation complex assembly [GO:0000999]; transcription from RNA polymerase III type 2 promoter [GO:0001009]
ISCW011796	microphthalmia-associated transcription factor, putative	21	10	humoral immune response [GO:0006959]; positive regulation of transcription, DNA-templated [GO:0045893]
ISCW004924	RNA polymerase II transcription factor complex subunit, putative	23	28	protein transport to vacuole involved in ubiquitin-dependent protein catabolic process via the multivesicular body sorting pathway [GO:0043328]
ISCW017801	transcription factor hes-1, putative	25	3	regulation of transcription, DNA-templated [GO:0006355]; transcription, DNA-templated [GO:0006351]
ISCW000457	transcription factor E2F4, putative	27	8	transcription, DNA-templated [GO:0006351]
ISCW021143	leucine zipper transcription factor, putative	28	3	cilium assembly [GO:0060271]
ISCW021323	transcription factor MafB, putative	29	21	transcription, DNA-templated [GO:0006351]
ISCW018997	transcription elongation factor SPT5, putative	31	10	mRNA processing [GO:0006397]; regulation of DNA-templated transcription, elongation [GO:0032784]; regulation of transcription from RNA polymerase II promoter [GO:0006357]; transcription elongation from RNA polymerase II promoter [GO:0006368]
ISCW008866	transcription factor IIH (TFIIH), putative	32	24	nucleotide-excision repair [GO:0006289]; phosphorylation of RNA polymerase II C-terminal domain [GO:0070816]; transcription, DNA-templated [GO:0006351]
ISCW000718	transcription initiation factor TFII-D subunit, putative	32	37	regulation of transcription from RNA polymerase II promoter [GO:0006357]; RNA polymerase II transcriptional preinitiation complex assembly [GO:0051123]
ISCW017872	nuclear receptor coactivator	33	6	cellular response to hormone stimulus [GO:0032870]; intracellular receptor signaling pathway [GO:0030522]; positive regulation of transcription from RNA polymerase II promoter [GO:0045944]; transcription, DNA-templated [GO:0006351]
ISCW011188	transcription initiation factor TFII-D subunit 4B, putative	34	12	positive regulation of transcription from RNA polymerase II promoter [GO:0045944]; RNA polymerase II transcriptional preinitiation complex assembly [GO:0051123]
ISCW021939	transcription factor E2F7, putative	34	11	transcription, DNA-templated [GO:0006351]
ISCW000657	transcription factor IIF-alpha (TFIIF-alpha), putative	38	13	positive regulation of transcription elongation from RNA polymerase II promoter [GO:0032968]; transcription initiation from RNA polymerase II promoter [GO:0006367]
ISCW008375	RNA polymerase II transcription initiation factor, putative	42	74	nucleotide-excision repair [GO:0006289]; phosphorylation of RNA polymerase II C-terminal domain [GO:0070816]
ISCW019222	transcription factor MafG, putative	44	65	transcription, DNA-templated [GO:0006351]
ISCW005631	transcription factor E2F3, putative	50	87	transcription, DNA-templated [GO:0006351]
ISCW002952	transcription initiation factor TFII-D component, putative	51	95	histone H3 acetylation [GO:0043966]; positive regulation of transcription from RNA polymerase II promoter [GO:0045944]; RNA polymerase II transcriptional preinitiation complex assembly [GO:0051123]; transcription from RNA polymerase II promoter [GO:0006366]
ISCW018150	Tho2 protein, putative	51	35	mRNA export from nucleus [GO:0006406]
ISCW010253	transcription initiation factor tfii-D, putative	55	67	DNA-templated transcription, initiation [GO:0006352]; regulation of sequence-specific DNA binding transcription factor activity [GO:0051090]
ISCW024874	bhlh transcription factor, putative	56	61	cellular response to insulin stimulus [GO:0032869]; protein secretion [GO:0009306]; regulation of exocytosis [GO:0017157]; vesicle docking involved in exocytosis [GO:0006904]
ISCW007299	transcription elongation factor B polypeptide, putative	59	31	regulation of transcription from RNA polymerase II promoter [GO:0006357]; transcription elongation from RNA polymerase II promoter [GO:0006368]
ISCW023474	forkhead domain-containing protein, putative	64	21	anatomical structure morphogenesis [GO:0009653]; cell differentiation [GO:0030154]; transcription, DNA-templated [GO:0006351]
ISCW018168	sterol regulatory element-binding protein	69	13	mitotic cell cycle [GO:0000278]
ISCW007431	conserved hypothetical protein	70	110	regulation of transcription from RNA polymerase II promoter [GO:0006357]
ISCW000545	transcription factor Ap-1, putative	71	121	cellular response to hormone stimulus [GO:0032870]; negative regulation of transcription from RNA polymerase II promoter [GO:0000122]; positive regulation of cell differentiation [GO:0045597]; positive regulation of transcription from RNA polymerase II promoter [GO:0045944]; regulation of cell cycle [GO:0051726]; regulation of cell death [GO:0010941]; regulation of cell proliferation [GO:0042127]…
ISCW022115	protein LCHN, putative	72	247	localization [GO:0051179]
ISCW012450	transcription initiation factor TFII-D component, putative	77	63	histone H3 acetylation [GO:0043966]; positive regulation of transcription from RNA polymerase II promoter [GO:0045944]; RNA polymerase II transcriptional preinitiation complex assembly [GO:0051123]; transcription from RNA polymerase II promoter [GO:0006366]
ISCW000010	transcription factor S-II, putative	79	51	regulation of transcription, DNA-templated [GO:0006355]; transcription, DNA-templated [GO:0006351]
ISCW015581	zinc finger protein, putative	81	78	anatomical structure morphogenesis [GO:0009653]; cell differentiation [GO:0030154]; transcription, DNA-templated [GO:0006351]
ISCW018137	CREB/ATF bZIP transcription factor, putative	101	188	regulation of sequence-specific DNA binding transcription factor activity [GO:0051090]
ISCW008923	general transcription factor IIE (TFIIE) subunit, putative	106	114	nucleotide-excision repair [GO:0006289]; regulation of transcription, DNA-templated [GO:0006355]
ISCW021579	tfiia large subunit, putative	111	156	regulation of nucleic acid-templated transcription [GO:1903506]; transcription from RNA polymerase II promoter [GO:0006366]; transcription initiation from RNA polymerase II promoter [GO:0006367]
ISCW004855	conserved hypothetical protein	118	219	regulation of transcription, DNA-templated [GO:0006355]; transcription, DNA-templated [GO:0006351]
ISCW017362	CCAAT-binding factor, subunit C, putative	128	49	transcription, DNA-templated [GO:0006351]
ISCW019596	transcription factor E(Y)2, putative	134	326	histone deubiquitination [GO:0016578]; poly(A)+ mRNA export from nucleus [GO:0016973]; positive regulation of transcription, DNA-templated [GO:0045893]; regulation of transcription from RNA polymerase II promoter [GO:0006357]; transcription elongation from RNA polymerase II promoter [GO:0006368]
ISCW020673	transcription factor E(Y)2, putative	166	95	histone deubiquitination [GO:0016578]; poly(A)+ mRNA export from nucleus [GO:0016973]; positive regulation of transcription, DNA-templated [GO:0045893]; regulation of transcription from RNA polymerase II promoter [GO:0006357]; transcription elongation from RNA polymerase II promoter [GO:0006368]
ISCW014470	DNA-binding protein inhibitor, putative	166	126	negative regulation of transcription, DNA-templated [GO:0045892]
ISCW015036	general transcription factor IIIC, polypeptide 1, alpha 220kDa, putative	222	129	5S class rRNA transcription from RNA polymerase III type 1 promoter [GO:0042791]; transcription initiation from RNA polymerase III promoter [GO:0006384]; tRNA transcription [GO:0009304]
ISCW017579	transcription factor NFAT, subunit NF45, putative	360	184	immune response [GO:0006955]
ISCW000384	transcription factor, putative	428	858	regulation of transcription from RNA polymerase II promoter [GO:0006357]
ISCW004234	FACT complex subunit spt16, putative	507	270	DNA replication-independent nucleosome organization [GO:0034724]; positive regulation of transcription elongation from RNA polymerase II promoter [GO:0032968]; transcription elongation from RNA polymerase II promoter [GO:0006368]
ISCW016540	transcription factor hes-1, putative	630	254	regulation of transcription, DNA-templated [GO:0006355]; transcription, DNA-templated [GO:0006351]
ISCW001128	conserved hypothetical protein	661	1330	multicellular organism development [GO:0007275]
ISCW007440	transcription factor XBP-1, putative	979	1502	positive regulation of transcription from RNA polymerase II promoter involved in unfolded protein response [GO:0006990]; transcription from RNA polymerase II promoter [GO:0006366]

## Sheet: Salivary glands-TF
Genome accession	Description	Infected	Uninfected	Gene ontology (biological process)
ISCW024501	forkhead domain-containing protein, putative	0	2	anatomical structure morphogenesis [GO:0009653]; cell differentiation [GO:0030154]
ISCW012531	transcription factor MYB, putative	0	1	cell differentiation [GO:0030154]; regulation of transcription from RNA polymerase II promoter [GO:0006357]
ISCW011379	transcription factor IIH (TFIIH), putative	0	1	nucleotide-excision repair [GO:0006289]; phosphorylation of RNA polymerase II C-terminal domain [GO:0070816]
ISCW020450	transcription factor sp3, putative	0	1	regulation of transcription from RNA polymerase II promoter [GO:0006357]
ISCW021026	transcription factor Ap-2, putative	1	0	anatomical structure development [GO:0048856]; regulation of cell proliferation [GO:0042127]
ISCW002341	retinal homeobox protein, putative	1	1	camera-type eye development [GO:0043010]; transcription from RNA polymerase II promoter [GO:0006366]; visual perception [GO:0007601]
ISCW011969	Predicted protein	1	0	cell differentiation [GO:0030154]
ISCW012211	hypothetical protein	1	0	DNA-templated transcription, initiation [GO:0006352]
ISCW023657	hypoxia-inducible factor 1 alpha, putative	1	1	positive regulation of transcription from RNA polymerase II promoter [GO:0045944]; transcription, DNA-templated [GO:0006351]
ISCW021042	homeobox protein Hox-C9, putative	1	0	regulation of transcription, DNA-templated [GO:0006355]
ISCW020381	caudal type homeobox protein, putative	1	2	regulation of transcription, DNA-templated [GO:0006355]
ISCW021054	homeobox protein, putative	1	0	regulation of transcription, DNA-templated [GO:0006355]
ISCW021080	homeobox protein Hox-A4, putative	1	0	regulation of transcription, DNA-templated [GO:0006355]
ISCW020382	homeobox protein, putative	1	0	regulation of transcription, DNA-templated [GO:0006355]
ISCW008920	homeobox protein gsh, putative	1	1	regulation of transcription, DNA-templated [GO:0006355]
ISCW021090	homeobox protein, putative	1	0	regulation of transcription, DNA-templated [GO:0006355]
ISCW017801	transcription factor hes-1, putative	1	1	regulation of transcription, DNA-templated [GO:0006355]; transcription, DNA-templated [GO:0006351]
ISCW011795	helix-loop-helix transcription factor, putative	1	1	sensory perception of taste [GO:0050909]
ISCW019287	t-box transcription factor tbx2, putative	1	1	transcription, DNA-templated [GO:0006351]
ISCW017821	pou domain transcription factor, putative	1	0	transcription, DNA-templated [GO:0006351]
ISCW021939	transcription factor E2F7, putative	1	0	transcription, DNA-templated [GO:0006351]
ISCW019283	T-box transcription factor, putative	1	0	transcription, DNA-templated [GO:0006351]
ISCW019692	t-box transcription factor tbx20, putative	1	0	transcription, DNA-templated [GO:0006351]
ISCW018935	nuclear factor nf-kappa-B P105 subunit, putative (Relish)	2	1	I-kappaB kinase/NF-kappaB signaling [GO:0007249]; innate immune response [GO:0045087]; negative regulation of transcription from RNA polymerase II promoter [GO:0000122]; NIK/NF-kappaB signaling [GO:0038061]; positive regulation of transcription from RNA polymerase II promoter [GO:0045944]; response to cytokine [GO:0034097]
ISCW000140	Embryonic polarity dorsal (Dorsal)	2	0	I-kappaB kinase/NF-kappaB signaling [GO:0007249]; innate immune response [GO:0045087]; negative regulation of transcription from RNA polymerase II promoter [GO:0000122]; NIK/NF-kappaB signaling [GO:0038061]; positive regulation of transcription from RNA polymerase II promoter [GO:0045944]; response to cytokine [GO:0034097]
ISCW002484	transcription factor, putative	2	0	regulation of transcription from RNA polymerase II promoter [GO:0006357]
ISCW017749	tgf(beta)-induced transcription factor, putative	2	0	regulation of transcription, DNA-templated [GO:0006355]
ISCW023999	aryl hydrocarbon receptor nuclear translocator, putative	2	0	transcription, DNA-templated [GO:0006351]
ISCW021770	general transcription factor IIE (TFIIE) subunit, putative	3	3	DNA repair [GO:0006281]; nucleotide-excision repair [GO:0006289]; phosphorylation of RNA polymerase II C-terminal domain [GO:0070816]; transcription from RNA polymerase II promoter [GO:0006366]; transcription from RNA polymerase I promoter [GO:0006360]
ISCW019280	transcription factor Tbx6, putative	3	0	transcription, DNA-templated [GO:0006351]
ISCW021143	leucine zipper transcription factor, putative	4	0	cilium assembly [GO:0060271]
ISCW014707	transcription initiation factor TFII-D subunit, putative	4	5	RNA polymerase II transcriptional preinitiation complex assembly [GO:0051123]
ISCW018164	nuclear transcription factor, X-box binding protein, putative	4	2	transcription from RNA polymerase II promoter [GO:0006366]
ISCW017832	fork head domain protein, putative	5	0	anatomical structure morphogenesis [GO:0009653]; cell differentiation [GO:0030154]; transcription, DNA-templated [GO:0006351]
ISCW018168	sterol regulatory element-binding protein	6	4	mitotic cell cycle [GO:0000278]
ISCW023660	hypoxia-inducible factor 1 alpha, hif-1 alpha, putative	6	0	positive regulation of transcription from RNA polymerase II promoter [GO:0045944]
ISCW000551	hypothetical protein	6	2	transcription, DNA-templated [GO:0006351]
ISCW002976	forkhead domain-containing protein, putative	7	1	anatomical structure morphogenesis [GO:0009653]; cell differentiation [GO:0030154]
ISCW000655	transcription factor IIF-alpha (TFIIF-alpha), putative	7	1	positive regulation of transcription elongation from RNA polymerase II promoter [GO:0032968]; transcription initiation from RNA polymerase II promoter [GO:0006367]
ISCW004924	RNA polymerase II transcription factor complex subunit, putative	7	5	protein transport to vacuole involved in ubiquitin-dependent protein catabolic process via the multivesicular body sorting pathway [GO:0043328]
ISCW018997	transcription elongation factor SPT5, putative	8	1	mRNA processing [GO:0006397]; regulation of DNA-templated transcription, elongation [GO:0032784]; regulation of transcription from RNA polymerase II promoter [GO:0006357]; transcription elongation from RNA polymerase II promoter [GO:0006368]
ISCW003529	Inhibitor of nuclear factor kappa-B kinase subunit gamma (IKK gamma), NF-kappa-B essential modulator (NEMO)	8	0	regulation of gene expression [GO:0010468]
ISCW016614	transcription factor Dp-2, putative	9	2	mitotic cell cycle [GO:0000278]; regulation of transcription from RNA polymerase II promoter [GO:0006357]; transcription, DNA-templated [GO:0006351]
ISCW000718	transcription initiation factor TFII-D subunit, putative	9	4	regulation of transcription from RNA polymerase II promoter [GO:0006357]; RNA polymerase II transcriptional preinitiation complex assembly [GO:0051123]
ISCW023432	general transcription factor 3C polypeptide, putative	9	4	RNA polymerase III type 1 promoter transcriptional preinitiation complex assembly [GO:0000999]; transcription from RNA polymerase III type 2 promoter [GO:0001009]
ISCW000457	transcription factor E2F4, putative	9	2	transcription, DNA-templated [GO:0006351]
ISCW008081	DNA-binding protein elf-1, putative	10	1	regulation of transcription from RNA polymerase II promoter [GO:0006357]
ISCW011796	microphthalmia-associated transcription factor, putative	11	0	humoral immune response [GO:0006959]; positive regulation of transcription, DNA-templated [GO:0045893]
ISCW003256	Bcl-2-associated transcription factor (BTF), putative	12	6	nucleotide-excision repair [GO:0006289]; regulation of transcription from RNA polymerase II promoter [GO:0006357]; transcription, DNA-templated [GO:0006351]
ISCW000227	cyclic-AMP-dependent transcription factor atf-6, putative	13	1	endoplasmic reticulum unfolded protein response [GO:0030968]; regulation of transcription from RNA polymerase II promoter [GO:0006357]
ISCW002952	transcription initiation factor TFII-D component, putative	13	14	histone H3 acetylation [GO:0043966]; positive regulation of transcription from RNA polymerase II promoter [GO:0045944]; RNA polymerase II transcriptional preinitiation complex assembly [GO:0051123]; transcription from RNA polymerase II promoter [GO:0006366]
ISCW011188	transcription initiation factor TFII-D subunit 4B, putative	13	3	positive regulation of transcription from RNA polymerase II promoter [GO:0045944]; RNA polymerase II transcriptional preinitiation complex assembly [GO:0051123]
ISCW008805	hypothetical protein	14	2	regulation of transcription, DNA-templated [GO:0006355]; transcription, DNA-templated [GO:0006351]
ISCW023474	forkhead domain-containing protein, putative	15	2	anatomical structure morphogenesis [GO:0009653]; cell differentiation [GO:0030154]; transcription, DNA-templated [GO:0006351]
ISCW010253	transcription initiation factor tfii-D, putative	15	8	DNA-templated transcription, initiation [GO:0006352]; regulation of sequence-specific DNA binding transcription factor activity [GO:0051090]
ISCW008866	transcription factor IIH (TFIIH), putative	16	7	nucleotide-excision repair [GO:0006289]; phosphorylation of RNA polymerase II C-terminal domain [GO:0070816]; transcription, DNA-templated [GO:0006351]
ISCW005631	transcription factor E2F3, putative	18	8	transcription, DNA-templated [GO:0006351]
ISCW018150	Tho2 protein, putative	19	3	mRNA export from nucleus [GO:0006406]
ISCW017872	nuclear receptor coactivator	22	3	cellular response to hormone stimulus [GO:0032870]; intracellular receptor signaling pathway [GO:0030522]; positive regulation of transcription from RNA polymerase II promoter [GO:0045944]; transcription, DNA-templated [GO:0006351]
ISCW000657	transcription factor IIF-alpha (TFIIF-alpha), putative	25	2	positive regulation of transcription elongation from RNA polymerase II promoter [GO:0032968]; transcription initiation from RNA polymerase II promoter [GO:0006367]
ISCW014470	DNA-binding protein inhibitor, putative	28	6	negative regulation of transcription, DNA-templated [GO:0045892]
ISCW012450	transcription initiation factor TFII-D component, putative	29	8	histone H3 acetylation [GO:0043966]; positive regulation of transcription from RNA polymerase II promoter [GO:0045944]; RNA polymerase II transcriptional preinitiation complex assembly [GO:0051123]; transcription from RNA polymerase II promoter [GO:0006366]
ISCW008375	RNA polymerase II transcription initiation factor, putative	31	13	nucleotide-excision repair [GO:0006289]; phosphorylation of RNA polymerase II C-terminal domain [GO:0070816]
ISCW000010	transcription factor S-II, putative	31	18	regulation of transcription, DNA-templated [GO:0006355]; transcription, DNA-templated [GO:0006351]
ISCW019596	transcription factor E(Y)2, putative	33	25	histone deubiquitination [GO:0016578]; poly(A)+ mRNA export from nucleus [GO:0016973]; positive regulation of transcription, DNA-templated [GO:0045893]; regulation of transcription from RNA polymerase II promoter [GO:0006357]; transcription elongation from RNA polymerase II promoter [GO:0006368]
ISCW004855	conserved hypothetical protein	35	19	regulation of transcription, DNA-templated [GO:0006355]; transcription, DNA-templated [GO:0006351]
ISCW019222	transcription factor MafG, putative	36	13	transcription, DNA-templated [GO:0006351]
ISCW007431	conserved hypothetical protein	38	5	regulation of transcription from RNA polymerase II promoter [GO:0006357]
ISCW007299	transcription elongation factor B polypeptide, putative	40	6	regulation of transcription from RNA polymerase II promoter [GO:0006357]; transcription elongation from RNA polymerase II promoter [GO:0006368]
ISCW000545	transcription factor Ap-1, putative	43	16	cellular response to hormone stimulus [GO:0032870]; negative regulation of transcription from RNA polymerase II promoter [GO:0000122]; positive regulation of cell differentiation [GO:0045597]; positive regulation of transcription from RNA polymerase II promoter [GO:0045944]; regulation of cell cycle [GO:0051726]; regulation of cell death [GO:0010941]; regulation of cell proliferation [GO:0042127]…
ISCW015581	zinc finger protein, putative	48	12	anatomical structure morphogenesis [GO:0009653]; cell differentiation [GO:0030154]; transcription, DNA-templated [GO:0006351]
ISCW017362	CCAAT-binding factor, subunit C, putative	48	24	transcription, DNA-templated [GO:0006351]
ISCW024874	bhlh transcription factor, putative	49	17	cellular response to insulin stimulus [GO:0032869]; protein secretion [GO:0009306]; regulation of exocytosis [GO:0017157]; vesicle docking involved in exocytosis [GO:0006904]
ISCW022115	protein LCHN, putative	58	28	localization [GO:0051179]
ISCW008923	general transcription factor IIE (TFIIE) subunit, putative	66	42	nucleotide-excision repair [GO:0006289]; regulation of transcription, DNA-templated [GO:0006355]
ISCW021579	tfiia large subunit, putative	67	20	regulation of nucleic acid-templated transcription [GO:1903506]; transcription from RNA polymerase II promoter [GO:0006366]; transcription initiation from RNA polymerase II promoter [GO:0006367]
ISCW018137	CREB/ATF bZIP transcription factor, putative	72	23	regulation of sequence-specific DNA binding transcription factor activity [GO:0051090]
ISCW020673	transcription factor E(Y)2, putative	77	43	histone deubiquitination [GO:0016578]; poly(A)+ mRNA export from nucleus [GO:0016973]; positive regulation of transcription, DNA-templated [GO:0045893]; regulation of transcription from RNA polymerase II promoter [GO:0006357]; transcription elongation from RNA polymerase II promoter [GO:0006368]
ISCW015036	general transcription factor IIIC, polypeptide 1, alpha 220kDa, putative	81	25	5S class rRNA transcription from RNA polymerase III type 1 promoter [GO:0042791]; transcription initiation from RNA polymerase III promoter [GO:0006384]; tRNA transcription [GO:0009304]
ISCW016540	transcription factor hes-1, putative	118	35	regulation of transcription, DNA-templated [GO:0006355]; transcription, DNA-templated [GO:0006351]
ISCW017579	transcription factor NFAT, subunit NF45, putative	122	55	immune response [GO:0006955]
ISCW004234	FACT complex subunit spt16, putative	151	38	DNA replication-independent nucleosome organization [GO:0034724]; positive regulation of transcription elongation from RNA polymerase II promoter [GO:0032968]; transcription elongation from RNA polymerase II promoter [GO:0006368]
ISCW000384	transcription factor, putative	232	58	regulation of transcription from RNA polymerase II promoter [GO:0006357]
ISCW001128	conserved hypothetical protein	494	146	multicellular organism development [GO:0007275]
ISCW007440	transcription factor XBP-1, putative	1160	247	positive regulation of transcription from RNA polymerase II promoter involved in unfolded protein response [GO:0006990]; transcription from RNA polymerase II promoter [GO:0006366]

## Sheet: ISE6 cells-TG
ID	Infected	Uninfected	Protein names	Gene ontology (biological process)
ISCW006073	8.88766	14.0681	Gufa protein putative (Gufa protein putative (Fragment)) (Fragment)	zinc II ion transmembrane transport [GO:0071577]
ISCW012566	0.44627	0.444719	Uncharacterized protein	zinc II ion transmembrane transport [GO:0071577]
ISCW014525	0.0274466	0.15884	Zinc/iron transporter putative (EC 1.3.1.74)	zinc II ion transmembrane transport [GO:0071577]
ISCW015984	0.187294	0	Zinc/iron transporter putative (EC 1.3.1.74)	zinc II ion transmembrane transport [GO:0071577]
ISCW021587	69.4142	71.4414	Zinc/iron transporter putative	zinc II ion transmembrane transport [GO:0071577]
ISCW003613	18.6502	15.5764	Uncharacterized protein	wybutosine biosynthetic process [GO:0031591]
ISCW007677	6.95432	6.84396	Diz domain-containing protein ccd putative	Wnt signaling pathway [GO:0016055]
ISCW011986	29.354	44.9704	Putative uncharacterized protein (Fragment) (Fragment)	Wnt signaling pathway [GO:0016055]
ISCW012548	96.5259	106.763	Integral membrane protein GPR177-B putative (Integral membrane protein GPR177-B putative (Fragment)) (Fragment)	Wnt signaling pathway [GO:0016055]
ISCW013850	15.5929	19.4711	Axis inhibition protein putative	Wnt signaling pathway [GO:0016055]
ISCW017513	8.02107	7.85364	Adenomatous polyposis coli protein putative	Wnt signaling pathway [GO:0016055]
ISCW018635	34.9541	32.5909	cGMP-phosphodiesterase putative (EC 3.1.4.17) (cGMP-phosphodiesterase putative (Fragment)) (Fragment)	visual perception [GO:0007601]
ISCW021162	8.19976	8.5749	Bestrophin homolog (Fragment)	visual perception [GO:0007601]
ISCW005475	10.9451	21.45	Bridging integrator putative	vesicle-mediated transport [GO:0016192]
ISCW005475	4.61268	6.35706	Bridging integrator putative	vesicle-mediated transport [GO:0016192]
ISCW012910	12.0841	13.5369	GBF1 protein putative	vesicle-mediated transport [GO:0016192]
ISCW021755	42.0809	39.3558	Vesicle transport protein GOT1B putative	vesicle-mediated transport [GO:0016192]
ISCW023317	122.119	127.416	Uncharacterized protein	vesicle-mediated transport [GO:0016192]
ISCW000790	22.4113	22.5692	Vacuolar protein-sorting protein putative	vesicle docking involved in exocytosis [GO:0006904]
ISCW002599	94.9467	112.356	Acetylcholine regulator unc-18 putative (Acetylcholine regulator unc-18 putative (Fragment)) (Fragment)	vesicle docking involved in exocytosis [GO:0006904]
ISCW004817	11.0531	15.4028	Exocyst complex component	vesicle docking involved in exocytosis [GO:0006904]
ISCW010411	27.7417	31.633	Vacuolar protein-sorting protein putative	vesicle docking involved in exocytosis [GO:0006904]
ISCW013425	34.5633	30.5052	Vacuolar protein-sorting protein putative	vesicle docking involved in exocytosis [GO:0006904]
ISCW014544	19.6607	24.5041	Sec1 family domaincontaining protein	vesicle docking involved in exocytosis [GO:0006904]
ISCW022683	24.1356	23.6403	Uncharacterized protein	vesicle docking involved in exocytosis [GO:0006904]
ISCW002618	174.138	154.717	Steroid reductase putative (EC 1.3.99.5) (Steroid reductase putative (Fragment)) (Fragment)	very long-chain fatty acid biosynthetic process [GO:0042761]
ISCW000090	4.73034	4.60015	Valyl-tRNA synthetase putative (EC 6.1.1.9) (Valyl-tRNA synthetase putative (Fragment)) (Fragment)	valyl-tRNA aminoacylation [GO:0006438]
ISCW010015	5.40502	5.82597	3-hydroxyisobutyryl-CoA hydrolase mitochondrial (EC 3.1.2.4) (3-hydroxyisobutyryl-coenzyme A hydrolase)	valine catabolic process [GO:0006574]
ISCW010016	36.2176	35.7114	3-hydroxyisobutyryl-CoA hydrolase mitochondrial (EC 3.1.2.4) (3-hydroxyisobutyryl-coenzyme A hydrolase) (Fragment)	valine catabolic process [GO:0006574]
ISCW005355	20.2153	20.1173	Charged multivesicular body protein putative	vacuolar transport [GO:0007034]
ISCW008685	271.804	259.708	Glucose de-repression and pre-vacuolar sorting protein putative (Glucose de-repression and pre-vacuolar sorting protein putative (Fragment)) (Fragment)	vacuolar transport [GO:0007034]
ISCW013340	17.8741	16.2929	Vacuolar assembly/sorting protein DID2 putative	vacuolar transport [GO:0007034]
ISCW014752	31.2901	32.6272	Vacuolar assembly/sorting protein DID2 putative (Vacuolar assembly/sorting protein DID2 putative (Fragment)) (Fragment)	vacuolar transport [GO:0007034]
ISCW018144	42.8926	45.938	Vacuolar assembly/sorting protein DID4 putative	vacuolar transport [GO:0007034]
ISCW019894	85.8754	74.1804	Vacuolar assembly/sorting protein DID4 putative	vacuolar transport [GO:0007034]
ISCW023077	181.021	165.796	Vacuolar protein-sorting protein putative	vacuolar transport [GO:0007034]
ISCW024264	176.284	204.26	Putative uncharacterized protein (Fragment) (Fragment)	vacuolar transport [GO:0007034]
ISCW024662	84.3799	86.6243	Gamma glutamyl transpeptidase putative (Vacuolar sorting protein VPS24 putative) (Fragment)	vacuolar transport [GO:0007034]
ISCW021477	22.7711	24.4504	Membrane protein putative (Membrane protein putative (Fragment)) (Fragment)	vacuolar protein processing [GO:0006624]
ISCW021838	20.7332	21.6076	Dual oxidase maturation factor putative	vacuolar acidification [GO:0007035]; vacuolar proton-transporting V-type ATPase complex assembly [GO:0070072]
ISCW009614	14.3974	15.2105	Acetyltransferase putative (EC 2.3.1.4)	UDP-N-acetylglucosamine biosynthetic process [GO:0006048]
ISCW020094	15.1309	21.4414	UDP-N-acetylglucosamine pyrophosphorylase putative (EC 1.3.1.74) (UDP-N-acetylglucosamine pyrophosphorylase putative (Fragment)) (Fragment)	UDP-N-acetylglucosamine biosynthetic process [GO:0006048]
ISCW002492	9.62061	10.3997	Solute carrier putative (Solute carrier putative (Fragment)) (Fragment)	UDP-glucose transport [GO:0015786]
ISCW017570	40.8245	30.0948	UDP-galactose transporter putative	UDP-galactose transmembrane transport [GO:0072334]
ISCW008670	12.2406	13.3396	Ubiquitin ligase E3 putative (Ubiquitin ligase E3 putative (Fragment)) (Fragment)	ubiquitin-dependent protein catabolic process via the N-end rule pathway [GO:0071596]
ISCW021163	82.5754	53.2955	Ubiquitin ligase E3 alpha putative	ubiquitin-dependent protein catabolic process via the N-end rule pathway [GO:0071596]
ISCW008249	21.8943	22.1316	Uncharacterized protein	ubiquitin-dependent protein catabolic process via the multivesicular body sorting pathway [GO:0043162]
ISCW001225	48.0422	59.0638	Cullin putative	ubiquitin-dependent protein catabolic process [GO:0006511]
ISCW001784	859.816	673.044	SCF ubiquitin ligase complex putative	ubiquitin-dependent protein catabolic process [GO:0006511]
ISCW002272	85.6019	121.421	CUE domaincontaining protein	ubiquitin-dependent protein catabolic process [GO:0006511]
ISCW005463	329.959	261.752	Proteasome subunit alpha type (EC 3.4.25.1)	ubiquitin-dependent protein catabolic process [GO:0006511]
ISCW005474	354.548	434.591	Proteasome subunit putative (Fragment)	ubiquitin-dependent protein catabolic process [GO:0006511]
ISCW007139	234.218	157.794	Proteasome subunit alpha type (EC 3.4.25.1)	ubiquitin-dependent protein catabolic process [GO:0006511]
ISCW010978	296.686	249.101	Proteasome subunit alpha type (EC 3.4.25.1) (Fragment)	ubiquitin-dependent protein catabolic process [GO:0006511]
ISCW012814	620.902	528.217	Proteasome subunit alpha type (EC 3.4.25.1)	ubiquitin-dependent protein catabolic process [GO:0006511]
ISCW013103	19.5613	18.1238	Uncharacterized protein	ubiquitin-dependent protein catabolic process [GO:0006511]
ISCW013756	43.3512	35.3148	Ubiquitin fusion-degradation protein putative	ubiquitin-dependent protein catabolic process [GO:0006511]
ISCW015997	157.656	128.189	Uncharacterized protein	ubiquitin-dependent protein catabolic process [GO:0006511]
ISCW018315	29.7871	38.4583	Ubiquitin protein ligase putative (EC 6.3.2.19)	ubiquitin-dependent protein catabolic process [GO:0006511]
ISCW021572	259.32	201.873	Proteasome subunit alpha type (EC 3.4.25.1)	ubiquitin-dependent protein catabolic process [GO:0006511]
ISCW021604	19.7262	21.5298	Ubiquitin protein ligase putative	ubiquitin-dependent protein catabolic process [GO:0006511]
ISCW021801	68.3333	73.0029	Adhesion regulating molecule putative (Adhesion regulating molecule putative (Fragment)) (Fragment)	ubiquitin-dependent protein catabolic process [GO:0006511]
ISCW007748	12.8264	12.4939	Ssm4 protein putative	ubiquitin-dependent ERAD pathway [GO:0030433]
ISCW023912	80.1412	77.7533	NADH:ubiquinone oxidoreductase NDUFA9/39kDa subunit putative (EC 1.6.99.3)	ubiquinone-6 biosynthetic process [GO:1901006]
ISCW008296	23.8489	26.471	Ubiquinone biosynthesis protein COQ4 homolog mitochondrial (Coenzyme Q biosynthesis protein 4 homolog)	ubiquinone biosynthetic process [GO:0006744]
ISCW013142	40.1588	37.7593	Dihydroxypolyprenylbenzoate methyltransferase putative (EC 2.1.1.64) (Dihydroxypolyprenylbenzoate methyltransferase putative (Fragment)) (Fragment)	ubiquinone biosynthetic process [GO:0006744]
ISCW016718	0	0.023196	Monooxygenase putative (EC 1.14.13.9)	ubiquinone biosynthetic process [GO:0006744]
ISCW024909	13.3288	18.4477	Ubiquinone biosynthesis protein putative (Ubiquinone biosynthesis protein putative (Fragment)) (Fragment)	ubiquinone biosynthetic process [GO:0006744]
ISCW018941	9.23725	10.421	Integrator complex subunit putative	U2 snRNA 3'-end processing [GO:0034474]
ISCW018238	0.042435	0.078466	4-hydroxyphenylpyruvate dioxygenase	tyrosine catabolic process [GO:0006572]
ISCW004052	21.962	25.7881	Tryptophanyl-tRNA synthetase putative (EC 6.1.1.2)	tryptophanyl-tRNA aminoacylation [GO:0006436]
ISCW016908	40.8904	33.5728	Tryptophanyl-tRNA synthetase putative (EC 6.1.1.2) (Tryptophanyl-tRNA synthetase putative (Fragment)) (Fragment)	tryptophanyl-tRNA aminoacylation [GO:0006436]
ISCW003829	0.42254	0.531093	Uncharacterized protein	tryptophan catabolic process to kynurenine [GO:0019441]
ISCW007881	2.27041	2.62151	Kynurenine formamidase (KFA) (KFase) (EC 3.5.1.9) (Arylformamidase) (N-formylkynurenine formamidase) (FKF)	tryptophan catabolic process to kynurenine [GO:0019441]
ISCW023709	0.0360041	0	Cyclase putative	tryptophan catabolic process to kynurenine [GO:0019441]
ISCW023056	1.0256	2.43734	Tryptophan oxygenase putative	tryptophan catabolic process to acetyl-CoA [GO:0019442]; tryptophan catabolic process to kynurenine [GO:0019441]
ISCW013300	47.427	57.5722	tRNA-splicing endonuclease subunit Sen2 putative (EC 3.1.27.9)	tRNA-type intron splice site recognition and cleavage [GO:0000379]
ISCW023352	3.03273	5.16766	tRNA-splicing endonuclease subunit Sen34 putative (EC 3.1.27.9)	tRNA-type intron splice site recognition and cleavage [GO:0000379]
ISCW007214	3.16046	4.98478	Queuine tRNA-ribosyltransferase (EC 2.4.2.29)	tRNA-guanine transglycosylation [GO:0101030]
ISCW003446	19.7348	19.9699	Uncharacterized protein	tRNA wobble uridine modification [GO:0002098]
ISCW005564	0.0117118	0.00525945	Methyltransferase domaincontaining protein	tRNA wobble uridine modification [GO:0002098]
ISCW009787	24.4926	20.2847	Uncharacterized protein	tRNA wobble uridine modification [GO:0002098]
ISCW013788	6.10021	8.64898	Ikappab kinase complex-associated protein putative (Ikappab kinase complex-associated protein putative (Fragment)) (Fragment)	tRNA wobble uridine modification [GO:0002098]
ISCW015479	14.4475	12.7393	Methyltransferase putative (EC 2.1.1.143)	tRNA wobble uridine modification [GO:0002098]
ISCW020327	50.0638	48.5323	Uncharacterized protein	tRNA wobble uridine modification [GO:0002098]
ISCW006830	23.7655	19.6029	O-sialoglycoprotein endopeptidase putative (EC 3.4.24.57)	tRNA threonylcarbamoyladenosine modification [GO:0002949]
ISCW023376	10.3806	9.48375	O-sialoglycoprotein endopeptidase putative (EC 3.4.24.57)	tRNA threonylcarbamoyladenosine modification [GO:0002949]
ISCW008686	20.7609	19.5286	Serine/threonine protein kinase putative (EC 2.7.11.1)	tRNA threonylcarbamoyladenosine metabolic process [GO:0070525]
ISCW018066	199.428	114.293	Uncharacterized protein	tRNA splicing via endonucleolytic cleavage and ligation [GO:0006388]
ISCW010040	24.0659	23.6513	Exportin-T putative	tRNA re-export from nucleus [GO:0071528]
ISCW009151	21.4152	18.1788	Ribosomal pseudouridine synthase putative (EC 3.2.1.17)	tRNA pseudouridine synthesis [GO:0031119]
ISCW009152	14.5166	21.0033	Uncharacterized protein	tRNA pseudouridine synthesis [GO:0031119]
ISCW009153	22.1072	23.655	Coiledcoil domain containing 139 family protein	tRNA pseudouridine synthesis [GO:0031119]
ISCW011501	8.21588	9.69882	tRNA pseudouridine synthase (EC 5.4.99.-)	tRNA pseudouridine synthesis [GO:0031119]
ISCW000280	16.2083	18.6264	Secreted protein putative (EC 2.1.1.31)	tRNA processing [GO:0008033]
ISCW007911	15.8285	19.4752	tRNA (Guanine-N(1)-)-methyltransferase putative	tRNA processing [GO:0008033]
ISCW018117	19.2034	16.1061	Uncharacterized protein	tRNA processing [GO:0008033]
ISCW023990	10.6891	9.83998	Secreted protein putative (EC 2.1.1.31)	tRNA processing [GO:0008033]
ISCW008910	14.7336	15.6204	N2N2-dimethylguanosine tRNA methyltransferase putative (EC 2.1.1.32) (N2N2-dimethylguanosine tRNA methyltransferase putative (Fragment)) (Fragment)	tRNA N2-guanine methylation [GO:0002940]
ISCW001226	17.0133	17.6774	tRNA(His) guanylyltransferase (EC 2.7.7.79) (tRNA-histidine guanylyltransferase)	tRNA modification [GO:0006400]; tRNA processing [GO:0008033]
ISCW000691	35.5265	34.5874	Uncharacterized protein	tRNA modification [GO:0006400]
ISCW003593	69.8717	60.0515	Thump domain-containing protein putative (Thump domain-containing protein putative (Fragment)) (Fragment)	tRNA modification [GO:0006400]
ISCW008131	21.37	20.2819	tRNA-specific adenosine deaminase putative (EC 2.1.1.63)	tRNA modification [GO:0006400]
ISCW019931	15.6751	16.8467	CDK5 regulatory subunit-associated protein putative (EC 1.3.1.74) (CDK5 regulatory subunit-associated protein putative (Fragment)) (Fragment)	tRNA modification [GO:0006400]
ISCW023006	44.9924	35.3539	tRNA delta(2)-isopentenylpyrophosphate transferase putative (EC 2.5.1.8) (tRNA delta(2)-isopentenylpyrophosphate transferase putative (Fragment)) (Fragment)	tRNA modification [GO:0006400]
ISCW006701	4.04771	4.74837	Carboxymethyl transferase putative (Carboxymethyl transferase putative (Fragment)) (Fragment)	tRNA methylation [GO:0030488]; wybutosine biosynthetic process [GO:0031591]
ISCW000887	8.71095	8.47254	tRNA (Adenine-N(1)-)-methyltransferase non-catalytic subunit TRM6 putative (tRNA (Adenine-N(1)-)-methyltransferase non-catalytic subunit TRM6 putative (Fragment)) (Fragment)	tRNA methylation [GO:0030488]
ISCW003251	45.929	40.7015	tRNA (Cytosine-5-)-methyltransferase NSUN2 putative	tRNA methylation [GO:0030488]
ISCW014258	45.5683	43.2416	Uncharacterized protein	tRNA methylation [GO:0030488]
ISCW018578	25.6939	29.9925	tRNA guanosine-2'-O-methyltransferase trm13 putative (tRNA guanosine-2'-O-methyltransferase trm13 putative (Fragment)) (Fragment)	tRNA methylation [GO:0030488]
ISCW013055	46.2527	48.7509	Uncharacterized protein	tRNA metabolic process [GO:0006399]
ISCW018844	17.7522	19.9773	D-aminoacyl-tRNA deacylase (EC 3.1.1.-) (EC 3.1.1.96)	tRNA metabolic process [GO:0006399]
ISCW001421	23.1663	20.0081	Tyrosine--tRNA ligase (EC 6.1.1.1) (Tyrosyl-tRNA synthetase)	tRNA aminoacylation for protein translation [GO:0006418]; tyrosyl-tRNA aminoacylation [GO:0006437]
ISCW013693	26.871	24.3372	Aspartyl-tRNA synthetase putative (EC 6.1.1.12)	tRNA aminoacylation for protein translation [GO:0006418]
ISCW014083	13.2595	15.4519	Aspartyl-tRNA synthetase putative (EC 6.1.1.22)	tRNA aminoacylation for protein translation [GO:0006418]
ISCW014576	139.22	117.17	Asparaginyl-tRNA synthetase putative (EC 6.1.1.22)	tRNA aminoacylation for protein translation [GO:0006418]
ISCW018043	26.0445	22.3853	Endothelial monocyte-activating protein II-like (Methionyl-tRNA synthetase putative)	tRNA aminoacylation for protein translation [GO:0006418]
ISCW024869	28.6573	26.4136	Tryptophanyl-tRNA synthetase putative	tRNA aminoacylation for protein translation [GO:0006418]
ISCW003217	10.1931	7.84064	Tyrosyl-tRNA synthetase putative (Tyrosyl-tRNA synthetase putative (Fragment)) (Fragment)	tRNA aminoacylation [GO:0043039]
ISCW021574	10.702	10.7046	Uncharacterized protein	tRNA 5'-leader removal [GO:0001682]
ISCW020159	95.0446	125.093	Wdr4-prov protein putative (Wdr4-prov protein putative (Fragment)) (Fragment)	tRNA (guanine-N7)-methylation [GO:0106004]
ISCW001074	5.44076	4.44037	Sterol O-acyltransferase putative (EC 2.3.1.20)	triglyceride biosynthetic process [GO:0019432]
ISCW004340	19.3569	20.1731	Sterol O-acyltransferase putative (EC 2.3.1.20)	triglyceride biosynthetic process [GO:0019432]
ISCW006341	41.4322	31.0514	Uncharacterized protein	triglyceride biosynthetic process [GO:0019432]
ISCW004116	110.755	111.379	Isocitrate dehydrogenase [NAD] subunit mitochondrial (Fragment)	tricarboxylic acid cycle [GO:0006099]
ISCW008731	36.3876	43.6923	Dihydrolipoamide acetyltransferase putative (EC 2.3.1.61) (Dihydrolipoamide acetyltransferase putative (Fragment)) (Fragment)	tricarboxylic acid cycle [GO:0006099]
ISCW011750	39.3633	37.5337	Succinate-CoA ligase subunit beta (EC 6.2.1.-) (Fragment)	tricarboxylic acid cycle [GO:0006099]
ISCW017423	51.3534	39.2264	Isocitrate dehydrogenase putative (EC 1.1.1.41) (Isocitrate dehydrogenase putative (Fragment)) (Fragment)	tricarboxylic acid cycle [GO:0006099]
ISCW021407	20.4812	19.278	2-oxoglutarate dehydrogenase putative (EC 1.2.4.2) (2-oxoglutarate dehydrogenase putative (Fragment)) (Fragment)	tricarboxylic acid cycle [GO:0006099]
ISCW024346	0.0619912	0.031266	Isocitrate dehydrogenase putative (Isocitrate dehydrogenase putative (Fragment)) (Fragment)	tricarboxylic acid cycle [GO:0006099]
ISCW004589	0.095979	0.210788	Putative uncharacterized protein (Fragment) (Fragment)	transposition DNA-mediated [GO:0006313]
ISCW006391	87.5534	129.691	Transposase family protein	transposition DNA-mediated [GO:0006313]
ISCW015154	17.9744	16.7807	Transposase putative	transposition DNA-mediated [GO:0006313]
ISCW024572	0.212509	0.0733493	Putative uncharacterized protein (Fragment) (Fragment)	transposition DNA-mediated [GO:0006313]
ISCW024677	27.5529	29.542	Salp10 putative (Fragment)	transposition DNA-mediated [GO:0006313]
ISCW024759	22.5635	20.2568	Fucosyltransferase putative	transposition DNA-mediated [GO:0006313]
ISCW001001	128.891	122.596	Glycoprotein 25l putative	transport [GO:0006810]
ISCW001359	341.042	331.912	Cargo transport protein EMP24 putative	transport [GO:0006810]
ISCW001516	1.32382	1.37416	Sodium/chloride dependent amino acid transporter putative (Sodium/chloride dependent amino acid transporter putative (Fragment)) (Fragment)	transport [GO:0006810]
ISCW001550	210.457	246.18	Transmembrane protein Tmp21 putative	transport [GO:0006810]
ISCW001967	0.0707775	0.0755327	Uncharacterized protein	transport [GO:0006810]
ISCW002866	0.0255382	0.0106424	Uncharacterized protein	transport [GO:0006810]
ISCW003551	0.21199	0.35308	GABA transporter putative (GABA transporter putative (Fragment)) (Fragment)	transport [GO:0006810]
ISCW004355	3.60087	7.82702	Putative uncharacterized protein (Fragment) (Fragment)	transport [GO:0006810]
ISCW006220	0.0626544	0.0460537	Uncharacterized protein	transport [GO:0006810]
ISCW007140	208.24	122.833	Nuclear transport factor putative	transport [GO:0006810]
ISCW007246	69.773	70.7267	Uncharacterized protein	transport [GO:0006810]
ISCW007754	120.789	95.8543	Uncharacterized protein	transport [GO:0006810]
ISCW007906	94.0986	107.618	Cop-coated vesicle membrane protein P24 putative	transport [GO:0006810]
ISCW008176	45.4977	34.29	Arsenical pump-driving ATPase (EC 3.6.-.-) (Fragment)	transport [GO:0006810]
ISCW009013	32.8422	30.3566	p15-2B protein putative	transport [GO:0006810]
ISCW010155	12.4398	13.0742	Solute carrier putative (Solute carrier putative (Fragment)) (Fragment)	transport [GO:0006810]
ISCW010568	0.105116	0	SEC14L3 protein putative	transport [GO:0006810]
ISCW010698	7.65181	9.00084	Sodium/chloride dependent transporter putative	transport [GO:0006810]
ISCW010971	0.0306084	0	GABA transporter putative (GABA transporter putative (Fragment)) (Fragment)	transport [GO:0006810]
ISCW010973	12.3128	20.0568	Transporter	transport [GO:0006810]
ISCW011763	1.83569	2.16908	Putative uncharacterized protein (Fragment) (Fragment)	transport [GO:0006810]
ISCW011849	9.63429	9.92564	Cargo transport protein EMP24 putative	transport [GO:0006810]
ISCW011975	0	0.0797986	Uncharacterized protein	transport [GO:0006810]
ISCW012129	36.8162	44.2952	Cornichon putative	transport [GO:0006810]
ISCW012443	22.7521	36.2144	Uncharacterized protein	transport [GO:0006810]
ISCW013094	0.0393645	0.320126	Transporter (Fragment)	transport [GO:0006810]
ISCW013241	0.544724	0.418071	Sodium/chloride dependent transporter putative	transport [GO:0006810]
ISCW013626	23.487	21.3343	Sodium-neurotransmitter symporter putative (Sodium-neurotransmitter symporter putative (Fragment)) (Fragment)	transport [GO:0006810]
ISCW016408	1.7078	2.47899	Transporter	transport [GO:0006810]
ISCW017483	69.5012	86.8413	Uncharacterized protein	transport [GO:0006810]
ISCW018515	56.1479	48.6602	Putative uncharacterized protein (Fragment) (Fragment)	transport [GO:0006810]
ISCW018571	4.34527	4.36544	Retinal degeneration B protein putative (Retinal degeneration B protein putative (Fragment)) (Fragment)	transport [GO:0006810]
ISCW020003	0.0269557	0.0945813	Glycine transporter putative (Glycine transporter putative (Fragment)) (Fragment)	transport [GO:0006810]
ISCW020626	45.7315	52.3098	Cargo transport protein EMP24 putative	transport [GO:0006810]
ISCW020643	0.0653709	0.186403	Sodium/chloride dependent transporter putative	transport [GO:0006810]
ISCW020645	1.37191	0.880953	Uncharacterized protein	transport [GO:0006810]
ISCW020974	2.90745	4.88563	Transporter	transport [GO:0006810]
ISCW021891	2.25607	4.67339	Putative uncharacterized protein (Fragment) (Fragment)	transport [GO:0006810]
ISCW022495	0.113418	0.14719	Uncharacterized protein	transport [GO:0006810]
ISCW022501	0	0.0972639	Putative uncharacterized protein (Fragment) (Fragment)	transport [GO:0006810]
ISCW023088	56.2176	44.4586	Transmembrane protein 184B putative (Transmembrane protein 184B putative (Fragment)) (Fragment)	transport [GO:0006810]
ISCW023410	0.0284024	0.0659697	Sodium/chloride dependent transporter putative (Sodium/chloride dependent transporter putative (Fragment)) (Fragment)	transport [GO:0006810]
ISCW023444	0	0.0090104	Transporter (Fragment)	transport [GO:0006810]
ISCW023476	0.624795	1.46951	Transporter major facilitator family protein	transport [GO:0006810]
ISCW023593	14.336	12.862	Acetyl-coenzyme A transporter putative	transport [GO:0006810]
ISCW023714	0.396841	1.82104	Transporter	transport [GO:0006810]
ISCW023769	1.63666	4.52368	Retinal-binding protein putative (EC 3.4.21.68)	transport [GO:0006810]
ISCW000066	0	0.351172	Sodium-dependent multivitamin transporter putative (Sodium-dependent multivitamin transporter putative (Fragment)) (Fragment)	transmembrane transport [GO:0055085]
ISCW001118	4.15105	5.62669	Adenylate cyclase putative (EC 2.8.3.5)	transmembrane transport [GO:0055085]
ISCW001820	42.9227	30.6347	Solute carrier putative	transmembrane transport [GO:0055085]
ISCW002542	1.27802	0.802738	ABC transporter putative (EC 3.6.3.44)	transmembrane transport [GO:0055085]
ISCW002759	0.0230329	0.0746439	ABC transporter putative (EC 3.6.3.44)	transmembrane transport [GO:0055085]
ISCW002772	0.682527	0.24552	ABC transporter putative (EC 3.6.3.44)	transmembrane transport [GO:0055085]
ISCW003291	0.0676342	0.201437	ABC transporter putative (EC 3.6.3.44)	transmembrane transport [GO:0055085]
ISCW003867	0.626218	0.746754	Sodium-dependent multivitamin transporter putative (Sodium-dependent multivitamin transporter putative (Fragment)) (Fragment)	transmembrane transport [GO:0055085]
ISCW003974	15.1932	19.6366	Adenylate cyclase putative (Adenylate cyclase putative (Fragment)) (Fragment)	transmembrane transport [GO:0055085]
ISCW004297	0.0313774	0.0747529	Multidrug resistance protein putative (EC 1.3.1.74) (Multidrug resistance protein putative (Fragment)) (Fragment)	transmembrane transport [GO:0055085]
ISCW005248	1.84626	2.38211	Sodium/solute symporter putative	transmembrane transport [GO:0055085]
ISCW005393	0.0138185	0.0241142	Pink-eyed dilution protein putative (Pink-eyed dilution protein putative (Fragment)) (Fragment)	transmembrane transport [GO:0055085]
ISCW005405	0.290047	0.356787	Solute carrier putative (Solute carrier putative (Fragment)) (Fragment)	transmembrane transport [GO:0055085]
ISCW005560	350.42	403.528	Uncharacterized protein	transmembrane transport [GO:0055085]
ISCW005630	1.44224	2.16889	Sialin putative	transmembrane transport [GO:0055085]
ISCW005976	0.45624	0.45248	ABC transporter putative (EC 1.3.1.74)	transmembrane transport [GO:0055085]
ISCW006417	0.0442816	0.0665035	ABC transporter putative (EC 3.6.3.44)	transmembrane transport [GO:0055085]
ISCW006463	1.54431	0.958235	Solute carrier putative (Solute carrier putative (Fragment)) (Fragment)	transmembrane transport [GO:0055085]
ISCW006723	0.610174	1.06665	Sodium-dependent multivitamin transporter putative	transmembrane transport [GO:0055085]
ISCW007706	2.65451	2.84142	Na+/Ca2+ exchanger putative	transmembrane transport [GO:0055085]
ISCW007915	0	0.0252161	ABC transporter putative (EC 1.3.1.74) (ABC transporter putative (Fragment)) (Fragment)	transmembrane transport [GO:0055085]
ISCW007952	10.5201	5.54212	Solute carrier putative	transmembrane transport [GO:0055085]
ISCW010283	22.0384	27.4335	Solute carrier putative	transmembrane transport [GO:0055085]
ISCW010328	4.58564	6.37611	Na+/Ca2+ K+ independent exchanger putative	transmembrane transport [GO:0055085]
ISCW010393	9.98354	17.9183	Sodium-dependent multivitamin transporter putative (Sodium-dependent multivitamin transporter putative (Fragment)) (Fragment)	transmembrane transport [GO:0055085]
ISCW010722	12.4425	13.7423	ABC transporter putative (EC 1.3.1.74) (ABC transporter putative (Fragment)) (Fragment)	transmembrane transport [GO:0055085]
ISCW011403	0.00653766	0.0488604	Monocarboxylate transporter putative	transmembrane transport [GO:0055085]
ISCW012165	0.251353	0.196812	Uncharacterized protein	transmembrane transport [GO:0055085]
ISCW013186	0.0522295	0	Purine permease putative	transmembrane transport [GO:0055085]
ISCW013853	9.4993	6.89332	ABC transporter putative (EC 3.6.3.44)	transmembrane transport [GO:0055085]
ISCW013855	1.36138	3.46031	Multidrug resistance protein putative (EC 3.6.3.44)	transmembrane transport [GO:0055085]
ISCW014276	0.0633579	0.307684	Solute carrier putative (Solute carrier putative (Fragment)) (Fragment)	transmembrane transport [GO:0055085]
ISCW014518	0.666118	0.818104	Solute carrier putative (Solute carrier putative (Fragment)) (Fragment)	transmembrane transport [GO:0055085]
ISCW015292	2.22692	2.21032	ABC transporter putative (EC 1.3.1.74)	transmembrane transport [GO:0055085]
ISCW015952	197.887	136.201	Monocarboxylate transporter putative (Monocarboxylate transporter putative (Fragment)) (Fragment)	transmembrane transport [GO:0055085]
ISCW016652	4.989	4.44693	Adenylate cyclase putative (Adenylate cyclase putative (Fragment)) (Fragment)	transmembrane transport [GO:0055085]
ISCW016938	0.419633	0.231788	Multidrug resistance protein putative (EC 3.6.3.41) (EC 3.6.3.44)	transmembrane transport [GO:0055085]
ISCW017244	0.476456	1.10166	Monocarboxylate transporter putative (Monocarboxylate transporter putative (Fragment)) (Fragment)	transmembrane transport [GO:0055085]
ISCW017258	23.3603	26.5814	Solute carrier putative	transmembrane transport [GO:0055085]
ISCW018282	0.220431	0.318367	Multidrug resistance protein putative (EC 3.6.3.44)	transmembrane transport [GO:0055085]
ISCW018364	0	0.0334133	Purine permease putative	transmembrane transport [GO:0055085]
ISCW018457	0.0657385	0.0663323	Monocarboxylate transporter putative	transmembrane transport [GO:0055085]
ISCW018516	24.2407	21.2145	ABC transporter putative (EC 3.6.3.44)	transmembrane transport [GO:0055085]
ISCW018617	0.0920078	0.217235	Potassium-dependent sodium-calcium exchanger putative	transmembrane transport [GO:0055085]
ISCW018743	4.72017	4.75076	ABC transporter putative (EC 1.3.1.74)	transmembrane transport [GO:0055085]
ISCW019000	50.7736	41.6929	Glucose-6-phosphate translocase putative	transmembrane transport [GO:0055085]
ISCW019069	15.585	16.9141	ABC transporter putative (EC 1.3.1.74) (ABC transporter putative (Fragment)) (Fragment)	transmembrane transport [GO:0055085]
ISCW019606	0.0667272	0	Pink-eyed dilution protein putative (Pink-eyed dilution protein putative (Fragment)) (Fragment)	transmembrane transport [GO:0055085]
ISCW019988	0.019989	0	Monocarboxylate transporter putative	transmembrane transport [GO:0055085]
ISCW020349	0	0.0632509	ABC transporter putative (EC 3.6.3.44)	transmembrane transport [GO:0055085]
ISCW020352	0	0.0339832	ABC transporter putative	transmembrane transport [GO:0055085]
ISCW020353	0.198833	0.39999	ABC transporter putative	transmembrane transport [GO:0055085]
ISCW020356	1.57504	1.76531	ABC transporter putative (EC 3.6.3.29) (EC 3.6.3.44)	transmembrane transport [GO:0055085]
ISCW020457	0.0610052	0.0989929	ABC transporter putative (EC 3.6.3.44) (ABC transporter putative (Fragment)) (Fragment)	transmembrane transport [GO:0055085]
ISCW021383	0	0.00368527	Multidrug resistance protein putative (EC 1.3.1.74)	transmembrane transport [GO:0055085]
ISCW021384	0.0746385	0.0611769	ABC transporter putative (EC 1.3.1.74) (ABC transporter putative (Fragment)) (Fragment)	transmembrane transport [GO:0055085]
ISCW021444	32.6658	29.8996	Transporter major facilitator family protein	transmembrane transport [GO:0055085]
ISCW021512	1.31851	0.38585	High-affinity choline transporter putative	transmembrane transport [GO:0055085]
ISCW021900	22.2052	26.9023	Multidrug resistance protein putative (EC 1.3.1.74) (Multidrug resistance protein putative (Fragment)) (Fragment)	transmembrane transport [GO:0055085]
ISCW021998	8.36413	7.20937	Na+/Ca2+ K+ independent exchanger putative	transmembrane transport [GO:0055085]
ISCW022343	0.035631	0	ABC transporter putative (EC 3.6.3.44) (ABC transporter putative (Fragment)) (Fragment)	transmembrane transport [GO:0055085]
ISCW022345	1.29112	1.63416	ABC transporter putative (ABC transporter putative (Fragment)) (Fragment)	transmembrane transport [GO:0055085]
ISCW022351	0.111417	0	ABC transporter putative (EC 3.6.3.44)	transmembrane transport [GO:0055085]
ISCW022352	0	0.0185203	ABC transporter putative (EC 1.3.1.74) (ABC transporter putative (Fragment)) (Fragment)	transmembrane transport [GO:0055085]
ISCW022470	10.6017	9.29066	ABC transporter putative (EC 1.3.1.74)	transmembrane transport [GO:0055085]
ISCW022539	0	0.0284944	ABC transporter putative (EC 3.6.3.44) (ABC transporter putative (Fragment)) (Fragment)	transmembrane transport [GO:0055085]
ISCW022540	0.0148259	0.00613442	Transmembrane protein putative (EC 3.6.3.44)	transmembrane transport [GO:0055085]
ISCW022544	0.146028	0.205812	Multidrug resistance protein putative (EC 1.3.1.74)	transmembrane transport [GO:0055085]
ISCW023024	0.0435778	0.0158769	Multidrug resistance protein putative (EC 1.3.1.74) (Multidrug resistance protein putative (Fragment)) (Fragment)	transmembrane transport [GO:0055085]
ISCW023344	7.36518	7.38003	Sodium/solute symporter putative	transmembrane transport [GO:0055085]
ISCW023541	0.608321	0	Sodium-dependent multivitamin transporter putative	transmembrane transport [GO:0055085]
ISCW024699	0.544662	1.841	ABC transporter putative (ABC transporter putative (Fragment)) (Fragment)	transmembrane transport [GO:0055085]
ISCW024708	0.112106	0	Multidrug resistance protein putative	transmembrane transport [GO:0055085]
ISCW024745	3.5063	4.00754	Glucose-6-phosphate translocase (Glucose-5-phosphate transporter putative) (Regulatory protein MLP putative)	transmembrane transport [GO:0055085]
ISCW021718	8.09537	15.4672	Receptor protein-tyrosine kinase (EC 2.7.10.1) (Fragment)	transmembrane receptor protein tyrosine kinase signaling pathway [GO:0007169]
ISCW022590	0.474617	0.426462	Tyrosine-protein kinase receptor (EC 2.7.10.1)	transmembrane receptor protein tyrosine kinase signaling pathway [GO:0007169]
ISCW011054	11.4002	10.6517	Receptor protein serine/threonine kinase (EC 2.7.11.30)	transmembrane receptor protein serine/threonine kinase signaling pathway [GO:0007178]
ISCW020983	52.8991	164.188	Serine/threonine-protein kinase receptor (EC 2.7.11.30) (Fragment)	transmembrane receptor protein serine/threonine kinase signaling pathway [GO:0007178]
ISCW022788	17.5964	30.5359	Receptor protein serine/threonine kinase (EC 2.7.11.30)	transmembrane receptor protein serine/threonine kinase signaling pathway [GO:0007178]
ISCW017360	92.3152	81.2472	Translation initiation factor 2 alpha subunit putative	translational initiation [GO:0006413]
ISCW023015	18.4809	14.264	Uncharacterized protein	translational initiation [GO:0006413]
ISCW000095	40.0935	38.6831	Ribosomal protein L22 putative	translation [GO:0006412]
ISCW000884	28.5187	27.9212	Ribosomal protein S5 putative	translation [GO:0006412]
ISCW001488	45.707	36.4057	Mitochondrial ribosomal protein L18 putative	translation [GO:0006412]
ISCW001489	113.881	111.296	28S ribosomal protein S23 putative	translation [GO:0006412]
ISCW001650	116.829	93.2029	39S ribosomal protein L15 mitochondrial (Ribosomal protein L15 putative)	translation [GO:0006412]
ISCW002233	78.0398	64.8362	Ribosomal protein L13 putative	translation [GO:0006412]
ISCW002308	65.4403	53.8987	30S ribosomal protein S12 putative	translation [GO:0006412]
ISCW002598	2969.21	2305.36	Ribosomal protein L28 putative	translation [GO:0006412]
ISCW003386	115.558	85.8831	Ribosomal protein L32 putative	translation [GO:0006412]
ISCW003489	2326.96	2272.27	40S ribosomal protein putative	translation [GO:0006412]
ISCW003986	99.7264	84.8901	39S ribosomal protein L51 putative	translation [GO:0006412]
ISCW004115	109.324	120.078	Ribosomal protein L24 putative	translation [GO:0006412]
ISCW004921	63.3183	42.7092	28S ribosomal protein S24 putative	translation [GO:0006412]
ISCW005008	4059.83	4168.88	60S ribosomal protein L27 putative	translation [GO:0006412]
ISCW005425	3336.24	3311.76	Ribosomal protein L17 putative	translation [GO:0006412]
ISCW005648	5895.31	4871.84	60S ribosomal protein L32 putative (60S ribosomal protein L32 putative (Fragment)) (Fragment)	translation [GO:0006412]
ISCW006365	0.217585	0	Secreted salivary gland peptide putative	translation [GO:0006412]
ISCW008283	5.41597	4.81629	Uncharacterized protein	translation [GO:0006412]
ISCW008294	69.0088	62.3362	Ribosome recycling factor putative	translation [GO:0006412]
ISCW008334	3235.02	3180.08	40S ribosomal protein S11 putative	translation [GO:0006412]
ISCW009065	107.492	116.013	39S ribosomal protein L21 putative	translation [GO:0006412]
ISCW010039	1199.14	1077.49	Ribosomal protein L18A putative	translation [GO:0006412]
ISCW011752	46.8007	50.6408	Uncharacterized protein	translation [GO:0006412]
ISCW011989	36.8668	38.9652	Translation elongation factor EF-1 alpha/Tu putative (EC 2.7.7.4)	translation [GO:0006412]
ISCW012353	1436.89	1791.86	60S ribosomal protein L7/L12 putative	translation [GO:0006412]
ISCW012634	4198.93	3706.97	40S ribosomal protein S23 putative	translation [GO:0006412]
ISCW012830	116.796	115.898	60S ribosomal protein L3 putative	translation [GO:0006412]
ISCW013037	3475.77	3332.39	40S ribosomal protein S26	translation [GO:0006412]
ISCW013471	123.132	150.835	40S ribosomal protein S2 putative	translation [GO:0006412]
ISCW013810	1427.86	1318.04	Ribosomal protein L19	translation [GO:0006412]
ISCW014182	31.1325	32.8081	Ribosomal protein L19 putative	translation [GO:0006412]
ISCW014261	48.342	40.9822	Ribosomal protein L14 putative	translation [GO:0006412]
ISCW015391	6055.22	6598.76	Ribosomal protein L39 putative	translation [GO:0006412]
ISCW015484	3944.65	3339.14	Ribosomal protein S15Aa putative	translation [GO:0006412]
ISCW015536	15.0319	13.6786	39S ribosomal protein L41 putative	translation [GO:0006412]
ISCW015536	103.218	100.144	39S ribosomal protein L41 putative	translation [GO:0006412]
ISCW016242	44.9003	35.7964	Ribosomal protein L27 putative (Ribosomal protein L27 putative (Fragment)) (Fragment)	translation [GO:0006412]
ISCW016278	2042.86	2435.37	40S ribosomal protein S30	translation [GO:0006412]
ISCW016414	52.6379	61.1553	Ribosomal protein L4 putative (Ribosomal protein L4 putative (Fragment)) (Fragment)	translation [GO:0006412]
ISCW016454	97.9011	78.5018	Ribosomal protein L36 putative	translation [GO:0006412]
ISCW017347	1845.16	1944.55	Ribosomal protein L21 (Ribosomal protein L21 putative)	translation [GO:0006412]
ISCW017361	6165.56	4816.35	40S ribosomal protein S12	translation [GO:0006412]
ISCW017776	217.896	170.113	Mitochondrial ribosomal protein S21 (Ribosomal protein S21 putative)	translation [GO:0006412]
ISCW018023	105.459	113.46	Ribosomal protein L9 putative	translation [GO:0006412]
ISCW019130	2497.66	2457.89	Ribosomal protein L13A putative	translation [GO:0006412]
ISCW019792	37.7737	30.7763	Ribosomal protein S30 putative	translation [GO:0006412]
ISCW019804	3949.85	2916.73	Ribosomal protein putative	translation [GO:0006412]
ISCW020298	229.244	199.784	Ribosomal protein S14 putative (Ribosomal protein S14 putative (Fragment)) (Fragment)	translation [GO:0006412]
ISCW020638	353.255	469.618	Ribosomal protein L37	translation [GO:0006412]
ISCW020697	4683.83	4987.77	Ribosomal protein L40 (Ribosomal protein L40 putative)	translation [GO:0006412]
ISCW020778	0	0.0419864	Ribosomal protein L4 putative	translation [GO:0006412]
ISCW021201	246.465	228.529	Uncharacterized protein	translation [GO:0006412]
ISCW021239	2218.64	1527.94	60S ribosomal protein L44 putative (Ribosomal protein L44)	translation [GO:0006412]
ISCW021924	1928	1911.24	Ribosomal protein L18 putative	translation [GO:0006412]
ISCW023068	2079.42	2114.12	60S ribosomal protein L13	translation [GO:0006412]
ISCW023173	7010.72	6017.88	Ribosomal protein L37A putative (Fragment)	translation [GO:0006412]
ISCW023192	24.2733	33.3556	Ribosomal protein putative (Ribosomal protein putative (Fragment)) (Fragment)	translation [GO:0006412]
ISCW024187	276.135	257.764	Ribosomal protein L37A putative (Ribosomal protein L37A putative (Fragment)) (Fragment)	translation [GO:0006412]
ISCW024408	1.7899	2.80208	Ribosomal protein L22 putative (Ribosomal protein L22 putative (Fragment)) (Fragment)	translation [GO:0006412]
ISCW024761	8315.7	6311.3	40S ribosomal protein S11 putative	translation [GO:0006412]
ISCW024787	4255.14	4768.97	40S ribosomal protein S4 putative (40S ribosomal protein S4 putative (Fragment)) (Fragment)	translation [GO:0006412]
ISCW009884	58.2155	51.3004	DNA-directed RNA polymerase subunit E' putative	transcription initiation from RNA polymerase III promoter [GO:0006384]
ISCW024099	49.4755	46.3213	DNA-directed RNA polymerase III subunit RPC9 putative	transcription initiation from RNA polymerase III promoter [GO:0006384]
ISCW001337	28.4594	32.3185	Transcription initiation factor ia putative (Transcription initiation factor ia putative (Fragment)) (Fragment)	transcription initiation from RNA polymerase I promoter for nuclear large rRNA transcript [GO:0001180]
ISCW007471	176.098	156.451	RNA polymerase subunit K putative	transcription from RNA polymerase III promoter [GO:0006383]; transcription from RNA polymerase II promoter [GO:0006366]; transcription from RNA polymerase I promoter [GO:0006360]
ISCW021032	1214.56	906.301	DNA-directed RNA polymerase subunit rpb8 putative	transcription from RNA polymerase III promoter [GO:0006383]; transcription from RNA polymerase II promoter [GO:0006366]; transcription from RNA polymerase I promoter [GO:0006360]
ISCW021810	365.075	275.63	DNA-directed RNA polymerase (EC 2.7.7.6)	transcription from RNA polymerase III promoter [GO:0006383]; transcription from RNA polymerase II promoter [GO:0006366]; transcription from RNA polymerase I promoter [GO:0006360]
ISCW023350	203.415	164.975	RNA polymerases I II and III shared polypeptide putative	transcription from RNA polymerase III promoter [GO:0006383]; transcription from RNA polymerase II promoter [GO:0006366]; transcription from RNA polymerase I promoter [GO:0006360]
ISCW011293	16.0336	16.6985	Transferase putative	transcription from RNA polymerase III promoter [GO:0006383]; transcription from RNA polymerase I promoter [GO:0006360]
ISCW016785	1015.36	841.43	RNA polymerase I/III 16Kd polypeptide putative	transcription from RNA polymerase III promoter [GO:0006383]; transcription from RNA polymerase I promoter [GO:0006360]
ISCW004719	16.4417	19.8784	DNA-directed RNA polymerase III subunit RPC5 putative	transcription from RNA polymerase III promoter [GO:0006383]
ISCW008476	4.96307	6.3693	DNA-directed RNA polymerase subunit (EC 2.7.7.6)	transcription from RNA polymerase III promoter [GO:0006383]
ISCW009615	30.4636	33.3931	DNA-directed RNA polymerase subunit beta (EC 2.7.7.6) (Fragment)	transcription from RNA polymerase III promoter [GO:0006383]
ISCW011777	37.0014	37.1316	Uncharacterized protein	transcription from RNA polymerase III promoter [GO:0006383]
ISCW014028	3.05102	5.43141	Uncharacterized protein	transcription from RNA polymerase III promoter [GO:0006383]
ISCW018945	9.36205	10.281	Uncharacterized protein	transcription from RNA polymerase III promoter [GO:0006383]
ISCW004607	18.9795	20.3416	DNA-directed RNA polymerase subunit (EC 2.7.7.6) (Fragment)	transcription from RNA polymerase II promoter [GO:0006366]
ISCW008174	178.401	109.843	RNA polymerases L putative	transcription from RNA polymerase II promoter [GO:0006366]
ISCW011181	6.09833	7.14849	SGT1 protein putative	transcription from RNA polymerase II promoter [GO:0006366]
ISCW015181	17.4154	23.2675	DNA-directed RNA polymerase subunit beta (EC 2.7.7.6)	transcription from RNA polymerase II promoter [GO:0006366]
ISCW018291	8.78375	10.1814	RPAP1 family Cterminal protein	transcription from RNA polymerase II promoter [GO:0006366]
ISCW023353	48.6948	48.9252	RNA polymerase II subunit POLR2C/RPB3 putative	transcription from RNA polymerase II promoter [GO:0006366]
ISCW000875	55.6027	88.1082	DNA-directed RNA polymerase I subunit putative	transcription from RNA polymerase I promoter [GO:0006360]
ISCW000876	35.445	29.8249	RNA polymerase II second largest subunit (RPB2) putative	transcription from RNA polymerase I promoter [GO:0006360]
ISCW003263	3.70664	4.71136	Uncharacterized protein	transcription from RNA polymerase I promoter [GO:0006360]
ISCW015926	25.6174	24.3605	DNA-directed RNA polymerase subunit (EC 2.7.7.6) (Fragment)	transcription from RNA polymerase I promoter [GO:0006360]
ISCW023075	9.54294	10.0529	RNA polymerase I associated factor 53 (PAF53)	transcription from RNA polymerase I promoter [GO:0006360]
ISCW007313	7.10578	8.41701	DNA-directed RNA polymerase (EC 2.7.7.6)	transcription from mitochondrial promoter [GO:0006390]
ISCW000189	1.39959	1.10799	Importin putative (Importin putative (Fragment)) (Fragment)	transcription factor import into nucleus [GO:0042991]
ISCW010359	0	0.169051	Importin putative	transcription factor import into nucleus [GO:0042991]
ISCW010360	1.85938	3.71118	Importin putative (Importin putative (Fragment)) (Fragment)	transcription factor import into nucleus [GO:0042991]
ISCW010360	2.69615	4.90635	Importin putative (Importin putative (Fragment)) (Fragment)	transcription factor import into nucleus [GO:0042991]
ISCW001846	7.6433	21.0825	Uncharacterized protein	transcription DNA-templated [GO:0006351]; transforming growth factor beta receptor signaling pathway [GO:0007179]
ISCW006026	5.13966	9.36391	Uncharacterized protein	transcription DNA-templated [GO:0006351]; transforming growth factor beta receptor signaling pathway [GO:0007179]
ISCW010869	15.5066	23.9746	Mothers against decapentaplegic homolog (MAD homolog) (Mothers against DPP homolog) (SMAD family member)	transcription DNA-templated [GO:0006351]; transforming growth factor beta receptor signaling pathway [GO:0007179]
ISCW010869	3.283	0.687067	Mothers against decapentaplegic homolog (MAD homolog) (Mothers against DPP homolog) (SMAD family member)	transcription DNA-templated [GO:0006351]; transforming growth factor beta receptor signaling pathway [GO:0007179]
ISCW018468	56.6979	46.9517	Mothers against decapentaplegic homolog (MAD homolog) (Mothers against DPP homolog) (SMAD family member)	transcription DNA-templated [GO:0006351]; transforming growth factor beta receptor signaling pathway [GO:0007179]
ISCW000630	66.0766	70.3326	Nuclear receptor putative	transcription DNA-templated [GO:0006351]
ISCW005340	45.5156	46.5256	Retinoid X receptor putative (Retinoid X receptor putative (Fragment)) (Fragment)	transcription DNA-templated [GO:0006351]
ISCW008693	5.31408	7.48696	Hormone receptor hr3 putative	transcription DNA-templated [GO:0006351]
ISCW009256	0	0.776639	Nuclear receptor putative	transcription DNA-templated [GO:0006351]
ISCW009328	3.11348	3.13125	Nuclear hormone receptor 48 putative	transcription DNA-templated [GO:0006351]
ISCW016607	7.60193	9.27835	Mediator of RNA polymerase II transcription subunit 1 (Mediator complex subunit 1)	transcription DNA-templated [GO:0006351]
ISCW017225	21.073	22.4052	Uncharacterized protein	transcription DNA-templated [GO:0006351]
ISCW019442	118.765	110.273	Mediator of RNA polymerase II transcription subunit putative	transcription DNA-templated [GO:0006351]
ISCW020963	26.4349	35.0146	Mediator of RNA polymerase II transcription subunit 7	transcription DNA-templated [GO:0006351]
ISCW020982	0.610855	0.186049	Retinoid X receptor putative (Retinoid X receptor putative (Fragment)) (Fragment)	transcription DNA-templated [GO:0006351]
ISCW021134	14.466	14.8445	Mediator complex subunit 9 isoform C family protein	transcription DNA-templated [GO:0006351]
ISCW021172	3.94952	4.57083	Estrogen receptor beta putative (Estrogen receptor beta putative (Fragment)) (Fragment)	transcription DNA-templated [GO:0006351]
ISCW021454	149.946	128.027	RNA polymerase 25-kDa subunit putative	transcription DNA-templated [GO:0006351]
ISCW022240	3.92622	6.69928	POU domain protein	transcription DNA-templated [GO:0006351]
ISCW022658	3.70418	3.38324	Uncharacterized protein	transcription DNA-templated [GO:0006351]
ISCW012932	102.802	96.8671	Threonyl-tRNA synthetase putative (EC 6.1.1.3) (Threonyl-tRNA synthetase putative (Fragment)) (Fragment)	threonyl-tRNA aminoacylation [GO:0006435]
ISCW023370	18.6167	19.2065	Thiamin pyrophosphokinase putative (EC 2.7.6.2) (Thiamin pyrophosphokinase putative (Fragment)) (Fragment)	thiamine diphosphate biosynthetic process [GO:0009229]; thiamine metabolic process [GO:0006772]
ISCW006582	2.38022	2.11704	Uncharacterized protein	tetrahydrofolylpolyglutamate metabolic process [GO:0046900]
ISCW006982	291.355	247.367	GTP cyclohydrolase I putative (EC 3.5.4.16)	tetrahydrobiopterin biosynthetic process [GO:0006729]; tetrahydrofolate biosynthetic process [GO:0046654]
ISCW002953	35.6913	37.006	Reductase putative (EC 1.1.1.153)	tetrahydrobiopterin biosynthetic process [GO:0006729]
ISCW003221	831.768	658.257	Pterin-4-alpha-carbinolamine dehydratase putative (EC 4.2.1.96) (Pterin-4-alpha-carbinolamine dehydratase putative (Fragment)) (Fragment)	tetrahydrobiopterin biosynthetic process [GO:0006729]
ISCW004056	6.0378	12.9783	Tetracycline-efflux transporter putative (Tetracycline-efflux transporter putative (Fragment)) (Fragment)	tetracycline transport [GO:0015904]; transmembrane transport [GO:0055085]
ISCW017119	56.0848	61.3747	Mediator of RNA polymerase II transcription subunit putative	termination of RNA polymerase II transcription [GO:0006369]
ISCW007708	32.9925	30.4753	Uncharacterized protein	telomeric loop formation [GO:0031627]
ISCW023875	2.40251	3.40588	Munc13-3 putative (Munc13-3 putative (Fragment)) (Fragment)	synaptic vesicle exocytosis [GO:0016079]
ISCW010514	0.867947	3.39614	Putative uncharacterized protein (Fragment) (Fragment)	synaptic transmission glutamatergic [GO:0035249]; synaptic vesicle maturation [GO:0016188]; synaptic vesicle priming [GO:0016082]
ISCW010457	3.26873	5.9698	Beta 1 syntrophin putative (Beta 1 syntrophin putative (Fragment)) (Fragment)	synapse organization [GO:0050808]
ISCW017497	13.1657	16.7106	Liprin-alpha putative (EC 1.3.1.74)	synapse organization [GO:0050808]
ISCW012983	0	0.0436508	Copper/zinc superoxide dismutase putative	superoxide metabolic process [GO:0006801]
ISCW002630	1.79541	0.835374	NADPH oxidase putative (EC 1.6.3.1) (NADPH oxidase putative (Fragment)) (Fragment)	superoxide anion generation [GO:0042554]
ISCW002487	0.00857823	0	Secreted protein putative (EC 2.8.2.17)	sulfur compound metabolic process [GO:0006790]
ISCW007035	0.391562	0.452128	Secreted protein putative (EC 2.8.2.17) (Secreted protein putative (Fragment)) (Fragment)	sulfur compound metabolic process [GO:0006790]
ISCW015777	0.353669	0.161822	Secreted protein putative (EC 2.8.2.17) (Secreted protein putative (Fragment)) (Fragment)	sulfur compound metabolic process [GO:0006790]
ISCW015999	70.0888	64.5857	Succinate--CoA ligase [GDP-forming] subunit beta mitochondrial (EC 6.2.1.4) (GTP-specific succinyl-CoA synthetase subunit beta) (G-SCS) (GTPSCS) (Succinyl-CoA synthetase beta-G chain) (SCS-betaG)	succinyl-CoA metabolic process [GO:0006104]; tricarboxylic acid cycle [GO:0006099]
ISCW003628	0.0848967	0.2379	Uncharacterized protein	succinate transmembrane transport [GO:0071422]
ISCW004259	0.470826	1.21026	Uncharacterized protein	succinate transmembrane transport [GO:0071422]
ISCW018630	35.9365	35.3168	Calcium release-activated calcium channel protein putative	store-operated calcium entry [GO:0002115]
ISCW004372	0.0225866	0	Uncharacterized protein	sterol biosynthetic process [GO:0016126]
ISCW007164	0	0.0224724	3 hydroxysteroid dehydrogenase putative (EC 5.3.3.1)	steroid biosynthetic process [GO:0006694]
ISCW018715	67.1475	72.5569	3 hydroxysteroid dehydrogenase putative (EC 5.3.3.1)	steroid biosynthetic process [GO:0006694]
ISCW017299	65.6657	65.5493	Signal recognition particle subunit SRP72	SRP-dependent cotranslational protein targeting to membrane translocation [GO:0006616]
ISCW007119	157.36	133.301	Signal recognition particle receptor alpha subunit putative	SRP-dependent cotranslational protein targeting to membrane [GO:0006614]
ISCW008596	250.469	234.297	Translocon-associated protein gamma subunit putative	SRP-dependent cotranslational protein targeting to membrane [GO:0006614]
ISCW009113	74.2795	91.3421	Signal recognition particle 54 kD protein putative	SRP-dependent cotranslational protein targeting to membrane [GO:0006614]
ISCW007338	261.083	222.091	Erlin-2 putative (Erlin-2 putative (Fragment)) (Fragment)	SREBP signaling pathway [GO:0032933]; ubiquitin-dependent ERAD pathway [GO:0030433]
ISCW010245	183.297	134.286	Uncharacterized protein	SREBP signaling pathway [GO:0032933]; ubiquitin-dependent ERAD pathway [GO:0030433]
ISCW019199	9.04117	8.45843	Uncharacterized protein	spliceosomal tri-snRNP complex assembly [GO:0000244]
ISCW022487	35.0877	46.5936	Pre-mRNA splicing factor Prp8 putative	spliceosomal tri-snRNP complex assembly [GO:0000244]
ISCW022841	49.8575	45.8517	Pre-mRNA splicing factor putative	spliceosomal tri-snRNP complex assembly [GO:0000244]
ISCW013993	609.446	453.643	Small nuclear ribonucleoprotein E putative	spliceosomal snRNP assembly [GO:0000387]
ISCW014446	18.9626	38.5282	Uncharacterized protein	spliceosomal snRNP assembly [GO:0000387]
ISCW021094	46.1275	41.9698	RNA-binding protein putative	spliceosomal snRNP assembly [GO:0000387]
ISCW021571	295.546	234.443	Small nuclear ribonucleoprotein sm D2 putative	spliceosomal snRNP assembly [GO:0000387]
ISCW011007	4.33861	8.42406	Tuftelin interacting protein putative	spliceosomal complex disassembly [GO:0000390]
ISCW006968	585.212	576.768	Small nuclear ribonucleoprotein Sm D1 putative	spliceosomal complex assembly [GO:0000245]; spliceosomal snRNP assembly [GO:0000387]
ISCW008217	27.4815	23.022	Gemin2 putative	spliceosomal complex assembly [GO:0000245]; spliceosomal snRNP assembly [GO:0000387]
ISCW011367	356.89	287.617	Small nuclear ribonucleoprotein Sm D3 putative	spliceosomal complex assembly [GO:0000245]; spliceosomal snRNP assembly [GO:0000387]
ISCW009360	80.664	73.0274	Splicing factor 3B subunit putative (Splicing factor 3B subunit putative (Fragment)) (Fragment)	spliceosomal complex assembly [GO:0000245]
ISCW011304	22.3483	19.559	Crooked neck protein putative	spliceosomal complex assembly [GO:0000245]
ISCW017352	190.632	151.94	Splicing factor 3A subunit putative	spliceosomal complex assembly [GO:0000245]
ISCW018739	39.4669	39.0712	Component of the U4/U6.U5 snRNP/mitosis protein DIM1 putative	spliceosomal complex assembly [GO:0000245]
ISCW002927	3.09355	3.13535	ASPM protein putative	spindle organization [GO:0007051]
ISCW011300	7.52787	6.98113	Uncharacterized protein	spindle assembly [GO:0051225]
ISCW011597	574.211	598.992	Saposin putative (EC 3.4.23.40)	sphingolipid metabolic process [GO:0006665]
ISCW019895	1.41343	1.27362	Spermidine synthase putative (EC 2.5.1.22)	spermine biosynthetic process [GO:0006597]
ISCW018876	28.8778	32.2284	S-adenosylmethionine decarboxylase putative (EC 4.1.1.50) (S-adenosylmethionine decarboxylase putative (Fragment)) (Fragment)	spermidine biosynthetic process [GO:0008295]; spermine biosynthetic process [GO:0006597]
ISCW018699	75.2915	63.6548	Spermidine synthase putative (EC 2.5.1.16)	spermidine biosynthetic process [GO:0008295]
ISCW003307	53.8553	64.7826	Uncharacterized protein	spermatogenesis [GO:0007283]
ISCW000594	2.17663	5.65854	Solute carrier organic anion transporter family member (Fragment)	sodium-independent organic anion transport [GO:0043252]
ISCW000595	0.140226	0.0974017	Organic anion transporter putative	sodium-independent organic anion transport [GO:0043252]
ISCW000596	0.0239688	0.1313	Organic anion transporter putative (Organic anion transporter putative (Fragment)) (Fragment)	sodium-independent organic anion transport [GO:0043252]
ISCW000597	0.25911	0.191129	Uncharacterized protein	sodium-independent organic anion transport [GO:0043252]
ISCW000598	0.0709415	0.0103377	Organic anion transporter putative	sodium-independent organic anion transport [GO:0043252]
ISCW001644	4.10816	2.60787	Organic anion transporter putative	sodium-independent organic anion transport [GO:0043252]
ISCW004169	0.103306	0.0339468	Putative uncharacterized protein (Fragment) (Fragment)	sodium-independent organic anion transport [GO:0043252]
ISCW005068	0	0.0550842	Organic anion transporter putative (EC 1.3.1.74)	sodium-independent organic anion transport [GO:0043252]
ISCW006481	0.0989225	0.0180927	Solute carrier organic anion transporter family member (Fragment)	sodium-independent organic anion transport [GO:0043252]
ISCW010476	0.051531	0.0553217	Organic cation/carnitine transporter putative (EC 1.3.1.74) (Organic cation/carnitine transporter putative (Fragment)) (Fragment)	sodium-independent organic anion transport [GO:0043252]
ISCW011146	0.353785	0.497898	Solute carrier organic anion transporter family member (Fragment)	sodium-independent organic anion transport [GO:0043252]
ISCW011149	3.39525	3.01535	Putative uncharacterized protein (Fragment) (Fragment)	sodium-independent organic anion transport [GO:0043252]
ISCW014692	0.113061	0.0301332	Solute carrier organic anion transporter putative (Solute carrier organic anion transporter putative (Fragment)) (Fragment)	sodium-independent organic anion transport [GO:0043252]
ISCW016972	0	0.0346632	Organic anion transporter putative	sodium-independent organic anion transport [GO:0043252]
ISCW018349	0.251395	0.218175	Solute carrier organic anion transporter putative (Solute carrier organic anion transporter putative (Fragment)) (Fragment)	sodium-independent organic anion transport [GO:0043252]
ISCW023852	40.6722	47.0201	Solute carrier organic anion transporter family member (Fragment)	sodium-independent organic anion transport [GO:0043252]
ISCW023852	3.06753	1.5656	Solute carrier organic anion transporter family member (Fragment)	sodium-independent organic anion transport [GO:0043252]
ISCW003142	0.723335	0.858558	Uncharacterized protein	sodium ion transport [GO:0006814]; transmembrane transport [GO:0055085]
ISCW004257	0.371973	0.34313	Uncharacterized protein	sodium ion transport [GO:0006814]; transmembrane transport [GO:0055085]
ISCW000455	0.186644	0.106652	Na+/dicarboxylate Na+/tricarboxylate and phosphate transporter putative (Na+/dicarboxylate Na+/tricarboxylate and phosphate transporter putative (Fragment)) (Fragment)	sodium ion transport [GO:0006814]; succinate transmembrane transport [GO:0071422]
ISCW000567	1.06808	1.00763	Na+/dicarboxylate Na+/tricarboxylate and phosphate transporter putative (Na+/dicarboxylate Na+/tricarboxylate and phosphate transporter putative (Fragment)) (Fragment)	sodium ion transport [GO:0006814]; succinate transmembrane transport [GO:0071422]
ISCW009287	0	0.0370053	Uncharacterized protein	sodium ion transport [GO:0006814]; succinate transmembrane transport [GO:0071422]
ISCW015195	0.045367	0.0152406	Na+/dicarboxylate Na+/tricarboxylate and phosphate transporter putative	sodium ion transport [GO:0006814]; succinate transmembrane transport [GO:0071422]
ISCW023176	19.7943	17.2095	snRNA-activating protein complex subunit putative	snRNA transcription from RNA polymerase III promoter [GO:0042796]; snRNA transcription from RNA polymerase II promoter [GO:0042795]
ISCW012055	95.0003	71.4175	Uncharacterized protein	snRNA transcription [GO:0009301]; transcription from RNA polymerase II promoter [GO:0006366]
ISCW019194	30.2886	29.8569	snRNA-activating protein complex subunit putative	snRNA transcription [GO:0009301]; transcription from RNA polymerase II promoter [GO:0006366]
ISCW000353	12.2497	12.9583	Cleavage and polyadenylation specificity factor putative (Cleavage and polyadenylation specificity factor putative (Fragment)) (Fragment)	snRNA processing [GO:0016180]
ISCW003219	98.5628	115.178	Uncharacterized protein	snRNA processing [GO:0016180]
ISCW015463	15.4846	15.5736	Integrator complex subunit putative	snRNA processing [GO:0016180]
ISCW016165	28.4782	26.5879	Putative uncharacterized protein (Fragment) (Fragment)	snRNA export from nucleus [GO:0006408]
ISCW005794	11.7857	10.9336	Integrator complex subunit putative (Integrator complex subunit putative (Fragment)) (Fragment)	snRNA 3'-end processing [GO:0034472]
ISCW016228	5.16362	6.49434	Integrator complex subunit putative	snRNA 3'-end processing [GO:0034472]
ISCW004802	56.4596	54.4928	H/ACA ribonucleoprotein complex subunit (Fragment)	snoRNA guided rRNA pseudouridine synthesis [GO:0000454]
ISCW000465	45.8164	39.7263	Signal recognition particle receptor putative	small GTPase mediated signal transduction [GO:0007264]
ISCW000466	13.4633	17.9002	Signal recognition particle receptor putative	small GTPase mediated signal transduction [GO:0007264]
ISCW000919	111.209	98.5955	ADP ribosylation factor 79F putative	small GTPase mediated signal transduction [GO:0007264]
ISCW001558	21.7922	21.3405	ADP-ribosylation factor ARF putative	small GTPase mediated signal transduction [GO:0007264]
ISCW002447	2.15277	5.45279	ADP ribosylation factor 79F putative (ADP ribosylation factor 79F putative (Fragment)) (Fragment)	small GTPase mediated signal transduction [GO:0007264]
ISCW004347	44.8372	42.6664	Cdc42 protein putative (EC 3.1.4.12)	small GTPase mediated signal transduction [GO:0007264]
ISCW004348	9.30131	6.44801	GTPase Rho putative (EC 3.1.4.12) (GTPase Rho putative (Fragment)) (Fragment)	small GTPase mediated signal transduction [GO:0007264]
ISCW004349	0.249543	0.320788	GTPase Rho putative	small GTPase mediated signal transduction [GO:0007264]
ISCW005341	9.76161	10.0167	RAL guanine nucleotide exchange factor with PH domain and SH3 binding motif (RALGPS) putative (Fragment)	small GTPase mediated signal transduction [GO:0007264]
ISCW007159	2.16286	1.30441	ADP ribosylation factor 79F putative (ADP-ribosylation factor 2)	small GTPase mediated signal transduction [GO:0007264]
ISCW007159	526.322	560.07	ADP ribosylation factor 79F putative (ADP-ribosylation factor 2)	small GTPase mediated signal transduction [GO:0007264]
ISCW009274	387.228	346.156	ADP-ribosylation factor 3 (GTP-binding ADP-ribosylation factor ARF6 putative)	small GTPase mediated signal transduction [GO:0007264]
ISCW010048	35.4183	37.8368	Rhogtpase putative	small GTPase mediated signal transduction [GO:0007264]
ISCW013763	6.09031	7.47927	Guanine-nucleotide exchange factor c3g putative	small GTPase mediated signal transduction [GO:0007264]
ISCW013763	14.4502	17.9529	Guanine-nucleotide exchange factor c3g putative	small GTPase mediated signal transduction [GO:0007264]
ISCW014925	10.4959	9.53304	Pdz domain-containing guanine nucleotide exchange factor pdz-gef putative	small GTPase mediated signal transduction [GO:0007264]
ISCW015567	5.30486	3.22438	ADP ribosylation factor 79F putative	small GTPase mediated signal transduction [GO:0007264]
ISCW015794	49.4479	40.8501	GTPase Rho putative (EC 3.1.4.12)	small GTPase mediated signal transduction [GO:0007264]
ISCW016688	3.59855	6.98575	ADP ribosylation factor 79F putative (ADP ribosylation factor 79F putative (Fragment)) (Fragment)	small GTPase mediated signal transduction [GO:0007264]
ISCW016777	283.495	267.849	Cdc42 protein putative (EC 3.1.4.12) (Cdc42 protein putative (Fragment)) (Fragment)	small GTPase mediated signal transduction [GO:0007264]
ISCW017893	181.642	153.799	ADP-ribosylation factor putative (ADP-ribosylation factor putative (Fragment)) (Fragment)	small GTPase mediated signal transduction [GO:0007264]
ISCW018586	2.01705	1.64786	Putative uncharacterized protein (Fragment) (Fragment)	small GTPase mediated signal transduction [GO:0007264]
ISCW019261	2.76459	5.08891	GTP-binding ADP-ribosylation factor ARF1 putative	small GTPase mediated signal transduction [GO:0007264]
ISCW020461	48.208	58.1231	Uncharacterized protein	small GTPase mediated signal transduction [GO:0007264]
ISCW020740	26.2859	32.9098	Dock-9 putative	small GTPase mediated signal transduction [GO:0007264]
ISCW022927	672.9	538.091	ADP-ribosylation factor (ADP-ribosylation factor 1)	small GTPase mediated signal transduction [GO:0007264]
ISCW023836	15.7303	14.2048	cAMP-dependent rap1 guanine-nucleotide exchange factor putative (EC 2.7.11.12)	small GTPase mediated signal transduction [GO:0007264]
ISCW023836	3.32264	2.01654	cAMP-dependent rap1 guanine-nucleotide exchange factor putative (EC 2.7.11.12)	small GTPase mediated signal transduction [GO:0007264]
ISCW000205	1.04847	1.47587	Putative uncharacterized protein (Fragment) (Fragment)	signal transduction [GO:0007165]; small GTPase mediated signal transduction [GO:0007264]
ISCW000137	0.575858	1.14653	Myosin putative	signal transduction [GO:0007165]
ISCW000487	0	0.0176581	RhoGAP domaincontaining protein	signal transduction [GO:0007165]
ISCW002906	0.295051	0.325926	Putative uncharacterized protein (Fragment) (Fragment)	signal transduction [GO:0007165]
ISCW003409	0	0.0724946	GTP-binding protein di-Ras2 putative (EC 3.1.4.12)	signal transduction [GO:0007165]
ISCW003841	13.8536	15.5961	Uncharacterized protein	signal transduction [GO:0007165]
ISCW004541	23.5581	20.1681	G protein-coupled receptor kinase (EC 2.7.11.-) (Fragment)	signal transduction [GO:0007165]
ISCW005165	0.0361167	0	Phosphodiesterase (EC 3.1.4.-)	signal transduction [GO:0007165]
ISCW005640	0.116308	0.0753449	GTP-binding protein Rhes putative (EC 3.1.4.12)	signal transduction [GO:0007165]
ISCW006152	7.65134	12.7753	Beta-arrestin putative (Beta-arrestin putative (Fragment)) (Fragment)	signal transduction [GO:0007165]
ISCW006189	11.1954	11.2948	RhoGAP domaincontaining protein	signal transduction [GO:0007165]
ISCW006340	1.7131	2.92981	Ankyrin repeat containing protein	signal transduction [GO:0007165]
ISCW006452	4.03943	3.30317	Arrestin putative	signal transduction [GO:0007165]
ISCW006471	0	0.0356035	GTP-binding protein Rhes putative (EC 3.1.4.12) (GTP-binding protein Rhes putative (Fragment)) (Fragment)	signal transduction [GO:0007165]
ISCW006877	0	0.0511007	Phosphodiesterase (EC 3.1.4.-)	signal transduction [GO:0007165]
ISCW007074	1.1726	0.543703	RAS-related protein putative (EC 3.1.4.12)	signal transduction [GO:0007165]
ISCW007365	42.1991	38.6902	Uncharacterized protein	signal transduction [GO:0007165]
ISCW007698	0.0278753	0	Arrestin putative	signal transduction [GO:0007165]
ISCW007699	0	0.095861	Uncharacterized protein	signal transduction [GO:0007165]
ISCW007724	0.552031	0.44492	Toll putative	signal transduction [GO:0007165]
ISCW007726	0.0371487	0	Toll putative	signal transduction [GO:0007165]
ISCW007727	0	0.0148919	Toll putative (EC 3.1.3.16) (Toll putative (Fragment)) (Fragment)	signal transduction [GO:0007165]
ISCW008166	24.8506	30.2924	RhoGAP protein putative	signal transduction [GO:0007165]
ISCW008802	48.8383	39.7191	Myd88 putative	signal transduction [GO:0007165]
ISCW009724	3.57321	5.02608	Ubiquitin ligase protein lrsam1 putative	signal transduction [GO:0007165]
ISCW009785	4.73029	6.67484	G protein-coupled receptor kinase (EC 2.7.11.-) (Fragment)	signal transduction [GO:0007165]
ISCW009785	2.37551	3.31419	G protein-coupled receptor kinase (EC 2.7.11.-) (Fragment)	signal transduction [GO:0007165]
ISCW010241	203.767	177.971	Misexpression suppressor of KSR putative	signal transduction [GO:0007165]
ISCW010282	132.206	165.036	RAS protein putative (EC 3.1.4.12) (RAS protein putative (Fragment)) (Fragment)	signal transduction [GO:0007165]
ISCW010288	3.69312	3.61319	Uncharacterized protein	signal transduction [GO:0007165]
ISCW010449	0	0.0377849	Putative uncharacterized protein (Fragment) (Fragment)	signal transduction [GO:0007165]
ISCW011071	56.0473	62.7812	Phosphodiesterase (EC 3.1.4.-)	signal transduction [GO:0007165]
ISCW013478	0.225503	0.108	Growth factor receptor-bound protein putative	signal transduction [GO:0007165]
ISCW013704	0	583.238	Uncharacterized protein	signal transduction [GO:0007165]
ISCW014072	3.3202	6.08879	Uncharacterized protein	signal transduction [GO:0007165]
ISCW014308	1.30912	0.833821	cAMP-specific cyclic nucleotide phosphodiesterase putative (EC 3.1.4.17)	signal transduction [GO:0007165]
ISCW014390	0	0.17792	RAS-related protein putative (EC 3.1.4.12)	signal transduction [GO:0007165]
ISCW014555	5.68804	6.18814	Vesicle coat complex COPI beta' subunit putative (EC 2.3.1.48) (Vesicle coat complex COPI beta' subunit putative (Fragment)) (Fragment)	signal transduction [GO:0007165]
ISCW014729	0.732586	0.606547	Uncharacterized protein	signal transduction [GO:0007165]
ISCW015201	14.6987	16.9518	Rho GTPase-activating protein putative	signal transduction [GO:0007165]
ISCW015296	3.4532	4.91358	Leucine rich domain-containing protein putative (EC 3.1.3.16) (Leucine rich domain-containing protein putative (Fragment)) (Fragment)	signal transduction [GO:0007165]
ISCW015432	1.87903	2.54733	Uncharacterized protein	signal transduction [GO:0007165]
ISCW015851	4.33397	4.33752	Rho GTPase activating protein putative	signal transduction [GO:0007165]
ISCW015968	20.8445	30.9666	RAS-like protein putative (EC 3.1.4.12)	signal transduction [GO:0007165]
ISCW016093	42.2403	43.5362	Ran GTPase-activating protein putative	signal transduction [GO:0007165]
ISCW016094	0.326808	0.343608	Uncharacterized protein	signal transduction [GO:0007165]
ISCW016505	1.8621	1.93142	Nkrf protein putative	signal transduction [GO:0007165]
ISCW016836	38.8245	38.1969	Nuclear matrix protein putative (Nuclear matrix protein putative (Fragment)) (Fragment)	signal transduction [GO:0007165]
ISCW017802	0.246241	0.162102	Uncharacterized protein	signal transduction [GO:0007165]
ISCW017818	2.76582	6.74105	Calponin homology (CH) domain-containing chdc/lrch (EC 3.1.3.16) (Calponin homology (CH) domain-containing chdc/lrch (Fragment)) (Fragment)	signal transduction [GO:0007165]
ISCW018020	179.486	189.039	GTP-binding protein Rheb (RAS family protein putative) (EC 3.1.4.12)	signal transduction [GO:0007165]
ISCW018140	2.37534	1.93722	Uncharacterized protein	signal transduction [GO:0007165]
ISCW018406	33.5287	44.9323	Ankyrin 23/unc44 putative (EC 3.1.1.4)	signal transduction [GO:0007165]
ISCW018486	2.99624	4.31676	RAS putative (EC 3.1.4.12)	signal transduction [GO:0007165]
ISCW018861	2.33974	1.82577	Ankyrin repeat-containing protein (EC 1.3.1.74)	signal transduction [GO:0007165]
ISCW019118	18.3282	18.5613	Ocrl type II inositol 5-phosphatase putative	signal transduction [GO:0007165]
ISCW019137	14.2232	14.0669	Rhophilin-2 putative (EC 2.3.1.48)	signal transduction [GO:0007165]
ISCW019551	17.9659	21.2851	Thyroglobulin type1 repeat-containing protein	signal transduction [GO:0007165]
ISCW020567	22.3096	62.9999	Fam13 putative	signal transduction [GO:0007165]
ISCW021369	48.2728	42.4981	G-kinase anchoring protein putative	signal transduction [GO:0007165]
ISCW021462	40.4684	31.8686	Fyn-binding protein putative	signal transduction [GO:0007165]
ISCW022173	11.7842	12.6032	Uncharacterized protein	signal transduction [GO:0007165]
ISCW022564	0.142955	0.260705	Phosphodiesterase (EC 3.1.4.-) (Fragment)	signal transduction [GO:0007165]
ISCW022665	2.58756	4.83162	Phosphatidylinositol34-bisphosphate 4-phosphatase	signal transduction [GO:0007165]
ISCW022913	0.44138	0.229628	Phosphodiesterase (EC 3.1.4.-)	signal transduction [GO:0007165]
ISCW023431	1.60479	3.38357	Uncharacterized protein	signal transduction [GO:0007165]
ISCW023601	15.2668	19.2459	Phosphodiesterase (EC 3.1.4.-) (Fragment)	signal transduction [GO:0007165]
ISCW023649	16.5051	39.4444	Rassf putative (Rassf putative (Fragment)) (Fragment)	signal transduction [GO:0007165]
ISCW023651	11.5828	13.1692	Ribosomal protein S6 kinase putative (EC 2.7.11.13)	signal transduction [GO:0007165]
ISCW023687	3.81017	5.33744	Uncharacterized protein	signal transduction [GO:0007165]
ISCW024080	0	0.0617206	G protein beta subunit putative (G protein beta subunit putative (Fragment)) (Fragment)	signal transduction [GO:0007165]
ISCW024205	105.304	158.512	Ras putative (Ras putative (Fragment)) (Fragment)	signal transduction [GO:0007165]
ISCW024890	19.0432	26.92	RhoGAP domaincontaining protein (Fragment)	signal transduction [GO:0007165]
ISCW014839	178.761	195.539	Signal peptidase I (EC 3.4.21.89)	signal peptide processing [GO:0006465]
ISCW017015	0.484551	0.344744	Uncharacterized protein	sexual reproduction [GO:0019953]
ISCW023058	1.41878	1.58848	Uncharacterized protein	sexual reproduction [GO:0019953]
ISCW000178	12.4453	13.0494	Seryl-tRNA synthetase putative (EC 6.1.1.11)	seryl-tRNA aminoacylation [GO:0006434]
ISCW000783	130.844	121.813	Seryl-tRNA synthetase putative (EC 6.1.1.11)	seryl-tRNA aminoacylation [GO:0006434]
ISCW022176	12.5279	11.4957	Seryl-tRNA synthetase putative (EC 6.1.1.11)	seryl-tRNA aminoacylation [GO:0006434]
ISCW023148	1579.19	1367.77	Profilin (Fragment)	sequestering of actin monomers [GO:0042989]
ISCW003384	1.10474	2.02711	Lachesin putative (Lachesin putative (Fragment)) (Fragment)	septate junction assembly [GO:0019991]
ISCW007116	292.366	300.543	Limbic system-associated membrane protein putative	septate junction assembly [GO:0019991]
ISCW009560	0.0434997	0.163313	Uncharacterized protein	septate junction assembly [GO:0019991]
ISCW009561	0.0209217	0.0417942	Lachesin putative	septate junction assembly [GO:0019991]
ISCW014380	0.121888	0.018984	Neurotrimin putative (Neurotrimin putative (Fragment)) (Fragment)	septate junction assembly [GO:0019991]
ISCW015844	0.0122409	0	Titin putative	septate junction assembly [GO:0019991]
ISCW015847	0.328227	0.440577	Titin putative	septate junction assembly [GO:0019991]
ISCW023682	0.79708	0.46327	Lachesin putative (Lachesin putative (Fragment)) (Fragment)	septate junction assembly [GO:0019991]
ISCW023683	0.289359	0.0319357	Neural cell adhesion molecule L1 putative (Neural cell adhesion molecule L1 putative (Fragment)) (Fragment)	septate junction assembly [GO:0019991]
ISCW015785	92.2202	56.6922	Pdzk7 putative	sensory perception of sound [GO:0007605]
ISCW013614	0.052573	0	Whirlin putative (Whirlin putative (Fragment)) (Fragment)	sensory perception of light stimulus [GO:0050953]; sensory perception of sound [GO:0007605]
ISCW000388	0.210711	0.227804	Gustatory receptor	sensory perception of chemical stimulus [GO:0007606]
ISCW002108	0.0319644	0.0168139	Gustatory receptor	sensory perception of chemical stimulus [GO:0007606]
ISCW002110	20.9589	19.6695	Uncharacterized protein	sensory perception of chemical stimulus [GO:0007606]
ISCW011591	0.0155703	0.0694651	Gustatory receptor	sensory perception of chemical stimulus [GO:0007606]
ISCW011824	0.0304637	0	Gustatory receptor	sensory perception of chemical stimulus [GO:0007606]
ISCW014322	0	0.0188371	Gustatory receptor	sensory perception of chemical stimulus [GO:0007606]
ISCW018260	0.370216	0.179565	Uncharacterized protein	sensory perception of chemical stimulus [GO:0007606]
ISCW022394	0	0.0515129	Gustatory receptor	sensory perception of chemical stimulus [GO:0007606]
ISCW022395	0.111625	0.0532078	Gustatory receptor	sensory perception of chemical stimulus [GO:0007606]
ISCW008721	6.64076	6.21437	O-phosphoseryl-tRNA(Sec) selenium transferase (EC 2.9.1.2) (Selenocysteine synthase) (Selenocysteinyl-tRNA(Sec) synthase) (Sep-tRNA:Sec-tRNA synthase)	selenocysteinyl-tRNA(Sec) biosynthetic process [GO:0097056]; translation [GO:0006412]
ISCW021662	7.23549	7.39838	Ribosomal protein l7ae protein putative	selenocysteine incorporation [GO:0001514]
ISCW020688	153.081	144.511	Dactylin putative (Dactylin putative (Fragment)) (Fragment)	SCF-dependent proteasomal ubiquitin-dependent protein catabolic process [GO:0031146]
ISCW022546	38.6855	42.4675	Nucleolar protein 6	rRNA processing [GO:0006364]; tRNA export from nucleus [GO:0006409]
ISCW000262	85.1613	86.0937	U3 small nucleolar ribonucleoprotein imp4 putative	rRNA processing [GO:0006364]
ISCW005880	27.4276	20.3191	U3 snoRNP-associated protein putative (EC 2.7.11.7) (U3 snoRNP-associated protein putative (Fragment)) (Fragment)	rRNA processing [GO:0006364]
ISCW007651	32.9313	34.1757	Uncharacterized protein	rRNA processing [GO:0006364]
ISCW011639	71.4317	77.0501	U3 small nucleolar ribonucleoprotein (snoRNP) component putative	rRNA processing [GO:0006364]
ISCW018126	22.5489	22.8087	WD-repeat protein putative (EC 2.3.1.48)	rRNA processing [GO:0006364]
ISCW018417	28.0815	25.6821	WD-repeat protein putative (EC 2.7.11.7) (WD-repeat protein putative (Fragment)) (Fragment)	rRNA processing [GO:0006364]
ISCW006002	151.941	140.843	Ribosome biogenesis protein - Nop58p/Nop5p putative (Ribosome biogenesis protein-Nop58p/Nop5p putative)	rRNA modification [GO:0000154]
ISCW010147	46.8866	42.7735	Ribosome biogenesis protein - Nop58p/Nop5p putative (Ribosome biogenesis protein-Nop58p/Nop5p putative)	rRNA modification [GO:0000154]
ISCW012630	7.42421	5.98546	Uncharacterized protein	rRNA methylation [GO:0031167]
ISCW005713	59.3514	52.32	Williams-beuren syndrome critical region protein putative (Williams-beuren syndrome critical region protein putative (Fragment)) (Fragment)	rRNA base methylation [GO:0070475]
ISCW007419	27.7767	26.3895	Uncharacterized protein	rRNA base methylation [GO:0070475]
ISCW017621	7.95093	11.0303	SAM dependent methyltransferase putative	rRNA base methylation [GO:0070475]
ISCW000912	34.9425	39.553	N-acetyltransferase putative (N-acetyltransferase putative (Fragment)) (Fragment)	rRNA acetylation involved in maturation of SSU-rRNA [GO:1904812]; tRNA acetylation [GO:0051391]; tRNA wobble cytosine modification [GO:0002101]
ISCW017135	8.70115	9.25536	Methyltransferase putative	rRNA (guanine-N7)-methylation [GO:0070476]
ISCW007563	19.4442	23.4547	Step II splicing factor Slu7 putative (Step II splicing factor Slu7 putative (Fragment)) (Fragment)	RNA splicing via transesterification reactions [GO:0000375]
ISCW024544	65.0971	57.1783	Beta-hexosaminidase A putative (Step II splicing factor Slu7 putative)	RNA splicing via transesterification reactions [GO:0000375]
ISCW011790	22.23	19.267	Uncharacterized protein	RNA splicing [GO:0008380]
ISCW011898	210.237	177.677	U4/U6.U5 tri-snRNP-associated protein putative	RNA splicing [GO:0008380]
ISCW015022	26.5153	25.6546	mRNA splicing factor putative (EC 2.7.11.7)	RNA splicing [GO:0008380]
ISCW004825	57.0032	49.7694	DEAD box ATP-dependent RNA helicase putative (EC 5.99.1.3)	RNA secondary structure unwinding [GO:0010501]; RNA splicing via transesterification reactions [GO:0000375]
ISCW003183	14.1221	19.9991	ATP-dependent RNA helicase putative (ATP-dependent RNA helicase putative (Fragment)) (Fragment)	RNA secondary structure unwinding [GO:0010501]
ISCW003708	6.11723	6.7312	DNA polymerase theta putative (DNA polymerase theta putative (Fragment)) (Fragment)	RNA secondary structure unwinding [GO:0010501]
ISCW004057	14.287	25.8902	Helicase putative (Helicase putative (Fragment)) (Fragment)	RNA secondary structure unwinding [GO:0010501]
ISCW004895	6.0758	4.97002	Ribosomal DEAD box protein putative (Ribosomal DEAD box protein putative (Fragment)) (Fragment)	RNA secondary structure unwinding [GO:0010501]
ISCW006353	97.1391	61.1225	ATP-dependent RNA helicase putative	RNA secondary structure unwinding [GO:0010501]
ISCW007940	64.6345	48.0168	DEAD-box protein putative	RNA secondary structure unwinding [GO:0010501]
ISCW016276	50.4578	52.5702	RNA helicase (EC 3.6.4.13) (Fragment)	RNA secondary structure unwinding [GO:0010501]
ISCW016533	30.3867	23.9673	DEAD box protein abstrakt putative	RNA secondary structure unwinding [GO:0010501]
ISCW018065	15.5083	16.8292	RNA helicase putative (RNA helicase putative (Fragment)) (Fragment)	RNA secondary structure unwinding [GO:0010501]
ISCW018778	40.0948	40.6593	RNA helicase (EC 3.6.4.13)	RNA secondary structure unwinding [GO:0010501]
ISCW020921	12.8637	11.6016	DEAD box ATP-dependent RNA helicase putative (DEAD box ATP-dependent RNA helicase putative (Fragment)) (Fragment)	RNA secondary structure unwinding [GO:0010501]
ISCW021126	4.51142	4.0684	DNA polymerase theta putative (DNA polymerase theta putative (Fragment)) (Fragment)	RNA secondary structure unwinding [GO:0010501]
ISCW022725	25.1647	22.1982	ATP-dependent RNA helicase putative	RNA secondary structure unwinding [GO:0010501]
ISCW023284	9.79642	10.7659	Activating signal cointegrator 1 complex subunit 3 helc1 putative (Activating signal cointegrator 1 complex subunit 3 helc1 putative (Fragment)) (Fragment)	RNA secondary structure unwinding [GO:0010501]
ISCW004803	12.273	12.3126	Lupus La ribonucleoprotein putative	RNA processing [GO:0006396]
ISCW004896	96.01	80.0981	U2associated protein SR140 putative (Fragment)	RNA processing [GO:0006396]
ISCW008674	6.29111	8.49902	ATP-dependent RNA helicase putative (EC 3.6.1.15) (ATP-dependent RNA helicase putative (Fragment)) (Fragment)	RNA processing [GO:0006396]
ISCW009103	22.8504	23.8017	ATP-dependent RNA helicase putative	RNA processing [GO:0006396]
ISCW010381	1.01513	2.16534	ATP-dependent RNA helicase putative (EC 3.6.1.15)	RNA processing [GO:0006396]
ISCW010383	40.3052	34.3146	Poly(A) polymerase putative (EC 2.7.7.25)	RNA processing [GO:0006396]
ISCW011369	26.5768	22.9408	ATP-dependent RNA helicase putative (EC 3.6.1.15) (ATP-dependent RNA helicase putative (Fragment)) (Fragment)	RNA processing [GO:0006396]
ISCW011370	32.1968	22.7245	DEAH (AspGlu-Ala-His) box polypeptide 37 family protein	RNA processing [GO:0006396]
ISCW011372	32.0287	27.5501	Uncharacterized protein	RNA processing [GO:0006396]
ISCW014008	28.6542	26.5365	RNA helicase putative (EC 3.4.22.44) (RNA helicase putative (Fragment)) (Fragment)	RNA processing [GO:0006396]
ISCW015268	7.83072	13.2437	Putative uncharacterized protein (Fragment) (Fragment)	RNA processing [GO:0006396]
ISCW016164	1.90907	1.24434	Lupus La ribonucleoprotein putative	RNA processing [GO:0006396]
ISCW018470	20.0125	32.3653	Double-stranded RNA-specific editase B2 putative	RNA processing [GO:0006396]
ISCW018548	5.23439	7.90819	ATP-dependent RNA helicase putative	RNA processing [GO:0006396]
ISCW018549	19.9243	18.7635	ATP-dependent RNA helicase putative	RNA processing [GO:0006396]
ISCW022117	10.5539	10.8667	ATP-dependent RNA helicase putative (EC 3.4.22.44) (ATP-dependent RNA helicase putative (Fragment)) (Fragment)	RNA processing [GO:0006396]
ISCW024552	108.323	104.131	Uncharacterized protein	RNA processing [GO:0006396]
ISCW004433	16.5184	20.3535	GPN-loop GTPase putative	RNA polymerase II complex import to nucleus [GO:0044376]; RNA polymerase III complex localization to nucleus [GO:1990022]
ISCW006970	19.5806	18.4546	GPN-loop GTPase putative	RNA polymerase II complex import to nucleus [GO:0044376]; RNA polymerase III complex localization to nucleus [GO:1990022]
ISCW016116	29.9823	25.5834	Xpa-binding protein putative (Xpa-binding protein putative (Fragment)) (Fragment)	RNA polymerase II complex import to nucleus [GO:0044376]; RNA polymerase III complex localization to nucleus [GO:1990022]
ISCW010451	0.0407863	0.0243247	Uncharacterized protein	RNA phosphodiester bond hydrolysis endonucleolytic [GO:0090502]; tRNA-type intron splice site recognition and cleavage [GO:0000379]
ISCW001789	22.1219	22.2387	Serine active site containing 1 family protein	RNA phosphodiester bond hydrolysis endonucleolytic [GO:0090502]; tRNA processing [GO:0008033]
ISCW011421	30.1639	29.1549	Ribonuclease P protein subunit p30 putative	RNA phosphodiester bond hydrolysis endonucleolytic [GO:0090502]; tRNA processing [GO:0008033]
ISCW001813	26.9012	22.6837	39S ribosomal protein L44 putative (EC 3.1.26.3)	RNA phosphodiester bond hydrolysis endonucleolytic [GO:0090502]; RNA processing [GO:0006396]
ISCW000977	17.246	16.9135	Uncharacterized protein	RNA methylation [GO:0001510]
ISCW007650	166.897	168.965	Secreted salivary gland peptide putative	RNA metabolic process [GO:0016070]
ISCW003596	75.0486	63.182	Uncharacterized protein	RNA catabolic process [GO:0006401]
ISCW001264	23.6657	19.7262	tRNA (guanine(46)-N(7))-methyltransferase (EC 2.1.1.33) (Fragment)	RNA (guanine-N7)-methylation [GO:0036265]
ISCW001285	2365.56	2424.24	Ribosomal protein L34 putative	ribosome biogenesis [GO:0042254]; translation [GO:0006412]
ISCW015565	1583.63	1841.83	40S ribosomal protein S18 putative (40S ribosomal protein S18 putative (Fragment)) (Fragment)	ribosome biogenesis [GO:0042254]; translation [GO:0006412]
ISCW005211	22.9588	22.7655	Uncharacterized protein	ribosome biogenesis [GO:0042254]
ISCW007303	1590.7	1443.47	60S acidic ribosomal protein P0	ribosome biogenesis [GO:0042254]
ISCW009275	21.2102	22.2721	GTPase putative	ribosome biogenesis [GO:0042254]
ISCW011628	28.8449	29.1961	Nucleolar GTP-binding protein 2 (Fragment)	ribosome biogenesis [GO:0042254]
ISCW014416	207.789	206.827	mRNA turnover protein 4 mrt4 putative	ribosome biogenesis [GO:0042254]
ISCW015669	50.7243	46.5351	GTP-binding protein mmr1 putative	ribosome biogenesis [GO:0042254]
ISCW017457	321.489	318.601	Nucleolar GTP-binding protein 1	ribosome biogenesis [GO:0042254]
ISCW019324	60.4723	48.3134	GTP-binding protein putative (GTP-binding protein putative (Fragment)) (Fragment)	ribosome biogenesis [GO:0042254]
ISCW024315	1590.57	1401.54	40S ribosomal protein S6 putative (40S ribosomal protein S6 putative (Fragment)) (Fragment)	ribosomal small subunit biogenesis [GO:0042274]; rRNA processing [GO:0006364]; translation [GO:0006412]
ISCW020956	58.7566	52.0556	U3 small nucleolar RNA-associated protein 11 (U3 snoRNA-associated protein 11)	ribosomal small subunit biogenesis [GO:0042274]; rRNA processing [GO:0006364]
ISCW018326	59.4128	59.8336	Uncharacterized protein	ribosomal small subunit biogenesis [GO:0042274]; ribosomal small subunit export from nucleus [GO:0000056]
ISCW001811	4638.97	3758.78	40S ribosomal protein S17 (Ribosomal protein S17 putative)	ribosomal small subunit assembly [GO:0000028]; translation [GO:0006412]
ISCW012831	3428.08	3410.51	40S ribosomal protein S5 (40S ribosomal protein S5 putative)	ribosomal small subunit assembly [GO:0000028]; translation [GO:0006412]
ISCW012954	8942.29	10314.8	40S ribosomal protein S27	ribosomal small subunit assembly [GO:0000028]; translation [GO:0006412]
ISCW016148	1797.05	1695.99	40S ribosomal protein S15 putative (Ribosomal protein S15)	ribosomal small subunit assembly [GO:0000028]; translation [GO:0006412]
ISCW019788	42.73	38.7523	Ribosomal protein S7 putative	ribosomal small subunit assembly [GO:0000028]; translation [GO:0006412]
ISCW020743	2387.83	2255.67	40S ribosomal protein S19 (Ribosomal protein S19) (Ribosomal protein S19 putative)	ribosomal small subunit assembly [GO:0000028]; translation [GO:0006412]
ISCW009003	17.8662	19.3264	rRNA processing protein RRP7 putative	ribosomal small subunit assembly [GO:0000028]; rRNA processing [GO:0006364]
ISCW023883	2774.59	2544.28	40S ribosomal protein S10 (40S ribosomal protein S10 putative)	ribosomal small subunit assembly [GO:0000028]
ISCW007914	163.803	144.36	Zinc finger protein putative	ribosomal large subunit export from nucleus [GO:0000055]
ISCW008669	116.454	108.338	Cellular protein putative	ribosomal large subunit export from nucleus [GO:0000055]
ISCW014702	29.8368	27.8309	60S ribosomal export protein NMD3	ribosomal large subunit export from nucleus [GO:0000055]
ISCW014262	22.7751	29.7109	Uncharacterized protein	ribosomal large subunit biogenesis [GO:0042273]; translational initiation [GO:0006413]
ISCW000979	1389.07	1252.33	60S ribosomal protein L14 putative	ribosomal large subunit biogenesis [GO:0042273]; translation [GO:0006412]
ISCW014020	78.9334	61.0262	Uncharacterized protein	ribosomal large subunit biogenesis [GO:0042273]; rRNA processing [GO:0006364]
ISCW023532	58.657	45.6093	WD-repeat protein putative (EC 2.7.11.7) (WD-repeat protein putative (Fragment)) (Fragment)	ribosomal large subunit biogenesis [GO:0042273]; rRNA processing [GO:0006364]
ISCW024289	19.5091	13.7348	Ribosome biogenesis protein NIP7 putative	ribosomal large subunit biogenesis [GO:0042273]; ribosome assembly [GO:0042255]
ISCW024297	32.6088	26.029	Ribosome biogenesis protein NIP7 putative	ribosomal large subunit biogenesis [GO:0042273]; ribosome assembly [GO:0042255]
ISCW012297	147.793	102.751	Uncharacterized protein	ribosomal large subunit biogenesis [GO:0042273]; ribosomal small subunit biogenesis [GO:0042274]
ISCW000325	0.401557	1.54696	Oral cancer overexpressed protein putative	ribosomal large subunit biogenesis [GO:0042273]
ISCW013536	50.2607	44.231	Ribosome biogenesis protein putative	ribosomal large subunit biogenesis [GO:0042273]
ISCW017622	32.5326	25.8512	U4/U6 small nuclear ribonucleoprotein Prp4 putative (EC 2.7.11.7)	ribosomal large subunit biogenesis [GO:0042273]
ISCW019495	58.0743	125.047	WD-repeat protein putative	ribosomal large subunit biogenesis [GO:0042273]
ISCW020693	691.17	619.154	Uncharacterized protein	ribosomal large subunit biogenesis [GO:0042273]
ISCW000476	2287.99	2001.24	Ribosomal protein L11 (Ribosomal protein L11 putative)	ribosomal large subunit assembly [GO:0000027]; translation [GO:0006412]
ISCW004058	2570.58	2673.54	Ribosomal protein L12 (Ribosomal protein L12 putative)	ribosomal large subunit assembly [GO:0000027]; translation [GO:0006412]
ISCW012003	60.4775	49.0481	Ribosomal protein L20 putative	ribosomal large subunit assembly [GO:0000027]; translation [GO:0006412]
ISCW017543	1600.41	1426.1	60S ribosomal protein L10 putative (60s ribosomal protein L10)	ribosomal large subunit assembly [GO:0000027]; translation [GO:0006412]
ISCW017610	1135.27	1092.11	60S ribosomal protein L5 putative	ribosomal large subunit assembly [GO:0000027]; translation [GO:0006412]
ISCW017731	90.7547	98.6551	39S ribosomal protein L11 mitochondrial (Ribosomal protein L11 putative)	ribosomal large subunit assembly [GO:0000027]; translation [GO:0006412]
ISCW023076	940.207	918.72	60S ribosomal protein L3 (Ribosomal protein L3 putative)	ribosomal large subunit assembly [GO:0000027]; translation [GO:0006412]
ISCW024803	2208.52	2037.71	60S ribosomal protein L23 putative	ribosomal large subunit assembly [GO:0000027]; translation [GO:0006412]
ISCW019511	17.5735	14.9843	Midasin putative	ribosomal large subunit assembly [GO:0000027]; rRNA processing [GO:0006364]
ISCW006291	25.3851	20.717	Protein Peter pan putative	ribosomal large subunit assembly [GO:0000027]
ISCW015304	147.84	131.773	Ribosomal biogenesis protein putative	ribosomal large subunit assembly [GO:0000027]
ISCW018024	21.0945	34.6463	Riboflavin kinase/fmn adenylyltransferase putative (EC 2.7.1.26)	riboflavin biosynthetic process [GO:0009231]
ISCW018298	20.2818	20.0991	Membrane protein putative	retrograde vesicle-mediated transport Golgi to ER [GO:0006890]
ISCW018512	4.19862	9.31767	Ankyrin repeat containing protein (EC 1.3.1.74) (Ankyrin repeat containing protein (Fragment)) (Fragment)	retrograde transport endosome to plasma membrane [GO:1990126]
ISCW009228	15.8194	14.33	Vacuolar protein-sorting protein putative	retrograde transport endosome to Golgi [GO:0042147]
ISCW021546	9.33634	12.9284	Uncharacterized protein	retrograde transport endosome to Golgi [GO:0042147]
ISCW012956	39.7605	31.8254	AMPlified in osteosarcoma isoform putative	retrograde protein transport ER to cytosol [GO:0030970]; ubiquitin-dependent ERAD pathway [GO:0030433]
ISCW019023	61.2664	57.723	Secreted protein putative (Secreted protein putative (Fragment)) (Fragment)	retrograde protein transport ER to cytosol [GO:0030970]; ubiquitin-dependent ERAD pathway [GO:0030433]
ISCW009178	1.87966	1.20351	Cytochrome P450 putative (EC 1.14.14.1)	retinol metabolic process [GO:0042572]; steroid metabolic process [GO:0008202]; xenobiotic metabolic process [GO:0006805]
ISCW001180	111.624	107.621	E1b-55kD-associated protein putative	response to virus [GO:0009615]; RNA processing [GO:0006396]
ISCW001427	45.0226	76.4952	E1b-55kD-associated protein putative (E1b-55kD-associated protein putative (Fragment)) (Fragment)	response to virus [GO:0009615]; RNA processing [GO:0006396]
ISCW000896	16.819	19.5026	Uncharacterized protein	response to unfolded protein [GO:0006986]
ISCW019428	16.1934	25.5363	Activator of 90 kDa heat shock protein ATPase putative	response to stress [GO:0006950]
ISCW003113	26.4265	25.7864	Breast carcinoma AMPlified sequence putative	response to starvation [GO:0042594]; vesicle-mediated transport [GO:0016192]
ISCW000962	236.014	198.859	NADH dehydrogenase [ubiquinone] 1 alpha subcomplex subunit 12	response to oxidative stress [GO:0006979]
ISCW001759	7.52152	5.31968	Glutathione peroxidase putative (EC 1.11.1.9)	response to oxidative stress [GO:0006979]
ISCW002528	0	0.0163388	Oxidase/peroxidase putative (EC 1.11.1.7)	response to oxidative stress [GO:0006979]
ISCW002680	1.03078	0.760928	Peroxinectin putative (EC 1.11.1.7) (Peroxinectin putative (Fragment)) (Fragment)	response to oxidative stress [GO:0006979]
ISCW005828	0.698594	0.472721	Oxidase/peroxidase putative (EC 1.11.1.7)	response to oxidative stress [GO:0006979]
ISCW007552	0.763114	0.684797	Peroxinectin putative (EC 1.11.1.7)	response to oxidative stress [GO:0006979]
ISCW007686	156.28	133.631	NADH-ubiquinone oxidoreductase putative (EC 1.6.99.3) (NADH-ubiquinone oxidoreductase putative (Fragment)) (Fragment)	response to oxidative stress [GO:0006979]
ISCW008495	2.81021	2.20854	Glutathione peroxidase putative (EC 1.11.1.9)	response to oxidative stress [GO:0006979]
ISCW010091	0.0650031	0.255595	Putative uncharacterized protein (Fragment) (Fragment)	response to oxidative stress [GO:0006979]
ISCW012493	0.423698	0.35646	Peroxinectin putative (EC 1.11.1.7)	response to oxidative stress [GO:0006979]
ISCW013159	0.17637	0.270517	Peroxidase putative (EC 1.11.1.7)	response to oxidative stress [GO:0006979]
ISCW017070	0.00775267	0.0425169	Peroxidase putative (EC 1.11.1.7) (EC 1.14.99.1) (Peroxidase putative (Fragment)) (Fragment)	response to oxidative stress [GO:0006979]
ISCW017368	0	0.0203728	Oxidase/peroxidase putative (EC 1.11.1.7) (Oxidase/peroxidase putative (Fragment)) (Fragment)	response to oxidative stress [GO:0006979]
ISCW018818	0.352591	0	Peroxinectin putative (EC 1.11.1.7) (Peroxinectin putative (Fragment)) (Fragment)	response to oxidative stress [GO:0006979]
ISCW018821	0.0750852	0.232755	Peroxinectin putative (EC 1.11.1.7)	response to oxidative stress [GO:0006979]
ISCW018825	0.0177668	0.0378582	Oxidase/peroxidase putative (EC 1.11.1.7) (Oxidase/peroxidase putative (Fragment)) (Fragment)	response to oxidative stress [GO:0006979]
ISCW019584	0.0513574	0	Glutathione peroxidase	response to oxidative stress [GO:0006979]
ISCW020085	0.0833688	0	Uncharacterized protein	response to oxidative stress [GO:0006979]
ISCW020571	0.601735	0.400044	Glutathione peroxidase putative (EC 1.11.1.9)	response to oxidative stress [GO:0006979]
ISCW022517	245.892	134.409	Glutathione peroxidase	response to oxidative stress [GO:0006979]
ISCW022537	0.256526	0.214151	Peroxidase putative (EC 1.11.1.8)	response to oxidative stress [GO:0006979]
ISCW023012	0	0.0300713	Peroxinectin putative (EC 1.11.1.7) (Peroxinectin putative (Fragment)) (Fragment)	response to oxidative stress [GO:0006979]
ISCW004767	156.572	147.073	Putative uncharacterized protein (Fragment) (Fragment)	response to metal ion [GO:0010038]
ISCW011650	0.277874	0.249112	P2X ATP gated ion channel putative (Fragment) (p2X ATP gated ion channel putative) (Fragment)	response to ATP [GO:0033198]
ISCW019739	2.86926	6.1277	p2X purinoceptorputative	response to ATP [GO:0033198]
ISCW019740	32.7452	85.5743	p2X purinoceptorputative	response to ATP [GO:0033198]
ISCW017056	3.34776	5.86361	Ryanodine receptor putative (Fragment)	release of sequestered calcium ion into cytosol [GO:0051209]
ISCW017057	2.52477	6.61405	Ryanodine receptor putative	release of sequestered calcium ion into cytosol [GO:0051209]
ISCW023346	7.38803	7.44937	Type 3 inositol 145-trisphosphate receptor putative	release of sequestered calcium ion into cytosol [GO:0051209]
ISCW004725	2.73039	7.2852	Putative uncharacterized protein (Fragment) (Fragment)	regulation of Wnt signaling pathway [GO:0030111]; Rho protein signal transduction [GO:0007266]
ISCW008366	6.68493	11.5336	Uncharacterized protein	regulation of ubiquitin-protein transferase activity [GO:0051438]
ISCW018108	25.7882	27.0894	Uncharacterized protein	regulation of ubiquitin-protein transferase activity [GO:0051438]
ISCW020096	14.9886	18.4626	2-oxoglutarate and iron-dependent oxygenase domain-containing protein putative	regulation of translational termination [GO:0006449]
ISCW008471	12.0178	11.4184	YrdC domain-containing protein (YrdC domain-containing protein (Fragment)) (Fragment)	regulation of translational fidelity [GO:0006450]; tRNA threonylcarbamoyladenosine modification [GO:0002949]
ISCW004755	0.0788249	0.347958	Uncharacterized protein	regulation of translation [GO:0006417]
ISCW011384	54.8509	55.9035	Protein held out wings putative	regulation of translation [GO:0006417]
ISCW021139	82.7009	84.9755	Putative uncharacterized protein (Fragment) (Fragment)	regulation of translation [GO:0006417]
ISCW024692	0	0.712914	5' nucleotidase putative (Nanos putative) (Fragment)	regulation of translation [GO:0006417]
ISCW011542	41.8884	54.0421	Uncharacterized protein	regulation of transcription from RNA polymerase III promoter [GO:0006359]; transcription from RNA polymerase III promoter [GO:0006383]
ISCW007879	15.0499	17.2607	Transcription initiation factor supt3 putative	regulation of transcription from RNA polymerase II promoter [GO:0006357]; transcription from RNA polymerase II promoter [GO:0006366]
ISCW000337	14.8355	14.8373	DNA-binding protein rfxank putative (EC 3.1.1.5) (DNA-binding protein rfxank putative (Fragment)) (Fragment)	regulation of transcription from RNA polymerase II promoter [GO:0006357]
ISCW001129	39.0135	41.2567	Rfx5 putative	regulation of transcription from RNA polymerase II promoter [GO:0006357]
ISCW001667	44.0985	40.0155	Zinc finger protein putative	regulation of transcription from RNA polymerase II promoter [GO:0006357]
ISCW004072	0.659751	0.938722	Uncharacterized protein	regulation of transcription from RNA polymerase II promoter [GO:0006357]
ISCW004341	21.1249	14.9448	Mediator of RNA polymerase II transcription subunit putative	regulation of transcription from RNA polymerase II promoter [GO:0006357]
ISCW005287	4840.28	2740.94	p8 nuclear protein	regulation of transcription from RNA polymerase II promoter [GO:0006357]
ISCW006359	4.7246	5.50982	Uncharacterized protein	regulation of transcription from RNA polymerase II promoter [GO:0006357]
ISCW007494	27.0103	28.5668	Putative uncharacterized protein (Fragment) (Fragment)	regulation of transcription from RNA polymerase II promoter [GO:0006357]
ISCW008607	1.9538	2.89672	Zinc finger BEDtype containing 4 putative (Fragment)	regulation of transcription from RNA polymerase II promoter [GO:0006357]
ISCW010367	245.294	252.937	Zinc finger protein putative	regulation of transcription from RNA polymerase II promoter [GO:0006357]
ISCW010712	24.5179	29.3693	RBB1NT (NUC162) domaincontaining protein	regulation of transcription from RNA polymerase II promoter [GO:0006357]
ISCW011550	0.158708	0.0503917	HAT family dimerisation domaincontaining protein	regulation of transcription from RNA polymerase II promoter [GO:0006357]
ISCW012213	5.42252	5.89442	Rest corepressor (Corest) protein putative (Rest corepressor (Corest) protein putative (Fragment)) (Fragment)	regulation of transcription from RNA polymerase II promoter [GO:0006357]
ISCW017489	0.639033	0.487527	Rfx4 putative (Rfx4 putative (Fragment)) (Fragment)	regulation of transcription from RNA polymerase II promoter [GO:0006357]
ISCW019463	7.82366	7.14015	Bric-A-brac putative	regulation of transcription from RNA polymerase II promoter [GO:0006357]
ISCW021118	5.63697	11.0451	RPEL repeatcontaining protein	regulation of transcription from RNA polymerase II promoter [GO:0006357]
ISCW021216	159.198	104.341	Mediator of RNA polymerase II transcription subunit 31	regulation of transcription from RNA polymerase II promoter [GO:0006357]
ISCW021675	13.1541	14.4925	Decarboxylase putative (Decarboxylase putative (Fragment)) (Fragment)	regulation of transcription from RNA polymerase II promoter [GO:0006357]
ISCW023685	3.17884	5.356	Zinc finger protein putative	regulation of transcription from RNA polymerase II promoter [GO:0006357]
ISCW007887	45.1299	41.3861	Transcription initiation factor IIE subunit beta	regulation of transcription DNA-templated [GO:0006355]; transcription initiation from RNA polymerase II promoter [GO:0006367]
ISCW015578	21.5315	24.6262	Transcription initiation factor iie alpha subunit putative	regulation of transcription DNA-templated [GO:0006355]; transcription initiation from RNA polymerase II promoter [GO:0006367]
ISCW000902	0	2.7598	rRNA adenine N(6)-methyltransferase (EC 2.1.1.-)	regulation of transcription DNA-templated [GO:0006355]; transcription from mitochondrial promoter [GO:0006390]; transcription initiation from mitochondrial promoter [GO:0006391]
ISCW000902	12.5065	11.821	rRNA adenine N(6)-methyltransferase (EC 2.1.1.-)	regulation of transcription DNA-templated [GO:0006355]; transcription from mitochondrial promoter [GO:0006390]; transcription initiation from mitochondrial promoter [GO:0006391]
ISCW007010	11.6102	11.8669	Uncharacterized protein	regulation of transcription DNA-templated [GO:0006355]; transcription DNA-templated [GO:0006351]
ISCW007830	141.922	164.433	Histone deacetylase (EC 3.5.1.98)	regulation of transcription DNA-templated [GO:0006355]; transcription DNA-templated [GO:0006351]
ISCW007923	9.21794	11.1691	Histone deacetylase (EC 3.5.1.98)	regulation of transcription DNA-templated [GO:0006355]; transcription DNA-templated [GO:0006351]
ISCW008781	6.76698	8.94331	Uncharacterized protein	regulation of transcription DNA-templated [GO:0006355]; transcription DNA-templated [GO:0006351]
ISCW008781	16.4669	24.8704	Uncharacterized protein	regulation of transcription DNA-templated [GO:0006355]; transcription DNA-templated [GO:0006351]
ISCW010102	0.526227	1.26081	Uncharacterized protein	regulation of transcription DNA-templated [GO:0006355]; transcription DNA-templated [GO:0006351]
ISCW010278	23.1858	21.7895	Developmental orphan receptor putative	regulation of transcription DNA-templated [GO:0006355]; transcription DNA-templated [GO:0006351]
ISCW010376	2.89035	4.33037	Uncharacterized protein	regulation of transcription DNA-templated [GO:0006355]; transcription DNA-templated [GO:0006351]
ISCW012267	2.37726	2.08005	Uncharacterized protein	regulation of transcription DNA-templated [GO:0006355]; transcription DNA-templated [GO:0006351]
ISCW013346	68.6822	53.1211	Cathepsin B putative (EC 3.4.22.1)	regulation of transcription DNA-templated [GO:0006355]; transcription DNA-templated [GO:0006351]
ISCW013346	12.1019	15.5941	Cathepsin B putative (EC 3.4.22.1)	regulation of transcription DNA-templated [GO:0006355]; transcription DNA-templated [GO:0006351]
ISCW015773	0.252058	1.09736	Uncharacterized protein	regulation of transcription DNA-templated [GO:0006355]; transcription DNA-templated [GO:0006351]
ISCW016166	29.1771	42.1177	Putative uncharacterized protein (Fragment) (Fragment)	regulation of transcription DNA-templated [GO:0006355]; transcription DNA-templated [GO:0006351]
ISCW017946	0.0365629	0	Uncharacterized protein	regulation of transcription DNA-templated [GO:0006355]; transcription DNA-templated [GO:0006351]
ISCW020257	0.567462	1.33534	Retinoid X receptor putative	regulation of transcription DNA-templated [GO:0006355]; transcription DNA-templated [GO:0006351]
ISCW022674	0.0520709	0.04707	Uncharacterized protein	regulation of transcription DNA-templated [GO:0006355]; transcription DNA-templated [GO:0006351]
ISCW023516	29.294	31.0073	Uncharacterized protein	regulation of transcription DNA-templated [GO:0006355]; transcription DNA-templated [GO:0006351]
ISCW020053	7.31033	6.99748	Transcription termination factor putative	regulation of transcription DNA-templated [GO:0006355]; termination of mitochondrial transcription [GO:0006393]
ISCW000176	42.9836	38.6135	Protein arginine N-methyltransferase PRMT1 putative (EC 2.1.1.125)	regulation of transcription DNA-templated [GO:0006355]
ISCW001542	0.457017	0.548927	Senseless putative (Senseless putative (Fragment)) (Fragment)	regulation of transcription DNA-templated [GO:0006355]
ISCW001547	0.590702	0.710558	Protein arginine N-methyltransferase putative (EC 2.1.1.125)	regulation of transcription DNA-templated [GO:0006355]
ISCW001549	21.8341	20.4074	Protein arginine N-methyltransferase PRMT1 putative (EC 2.1.1.125)	regulation of transcription DNA-templated [GO:0006355]
ISCW002283	14.4949	17.213	PHDfinger domain-containing protein	regulation of transcription DNA-templated [GO:0006355]
ISCW002464	1.37772	3.09855	Uncharacterized protein	regulation of transcription DNA-templated [GO:0006355]
ISCW003535	8.15247	10.9142	Putative uncharacterized protein (Fragment) (Fragment)	regulation of transcription DNA-templated [GO:0006355]
ISCW004213	0.0944242	0	Lhx3 putative (EC 2.7.11.1)	regulation of transcription DNA-templated [GO:0006355]
ISCW007018	105.547	128.08	Histone acetyltransferase	regulation of transcription DNA-templated [GO:0006355]
ISCW007410	7.04759	15.9107	Uncharacterized protein	regulation of transcription DNA-templated [GO:0006355]
ISCW008952	53.3693	46.4275	Sbno1 protein putative	regulation of transcription DNA-templated [GO:0006355]
ISCW009117	90.8119	139.761	Putative uncharacterized protein (Fragment) (Fragment)	regulation of transcription DNA-templated [GO:0006355]
ISCW009345	25.498	22.1306	Zinc finger protein putative (EC 2.3.1.48) (Zinc finger protein putative (Fragment)) (Fragment)	regulation of transcription DNA-templated [GO:0006355]
ISCW009798	379.734	300.919	Transcription initiation factor IIF auxiliary subunit putative	regulation of transcription DNA-templated [GO:0006355]
ISCW009944	118.373	126.483	Negative elongation factor E putative (Negative elongation factor E putative (Fragment)) (Fragment)	regulation of transcription DNA-templated [GO:0006355]
ISCW010123	30.3498	26.1221	At-rich interactive domain-containing protein 5B putative	regulation of transcription DNA-templated [GO:0006355]
ISCW010146	8.89801	7.52819	Gon4-like family protein	regulation of transcription DNA-templated [GO:0006355]
ISCW011345	10.1687	3.66984	Protein groucho putative (EC 2.7.11.7)	regulation of transcription DNA-templated [GO:0006355]
ISCW011496	1.92211	3.74531	Amyloid beta A4 precursor protein (APP)-binding protein putative (Amyloid beta A4 protein (APP)-binding protein putative) (Fragment)	regulation of transcription DNA-templated [GO:0006355]
ISCW011496	1.00369	2.94807	Amyloid beta A4 precursor protein (APP)-binding protein putative (Amyloid beta A4 protein (APP)-binding protein putative) (Fragment)	regulation of transcription DNA-templated [GO:0006355]
ISCW011778	4.3329	4.26346	Proline-rich protein putative	regulation of transcription DNA-templated [GO:0006355]
ISCW012059	1.37489	3.79	Zinc finger protein putative	regulation of transcription DNA-templated [GO:0006355]
ISCW012152	0	0.0672064	Uncharacterized protein	regulation of transcription DNA-templated [GO:0006355]
ISCW012498	2.02678	2.25711	Bar protein putative (EC 3.5.4.4)	regulation of transcription DNA-templated [GO:0006355]
ISCW015311	232.71	181.798	RNA binding protein putative	regulation of transcription DNA-templated [GO:0006355]
ISCW016280	39.0009	33.107	MYCBP AMY1: C-Myc-binding protein putative (EC 2.3.1.48)	regulation of transcription DNA-templated [GO:0006355]
ISCW016591	1.535	3.04536	Zinc finger protein putative	regulation of transcription DNA-templated [GO:0006355]
ISCW017111	0.017604	0.0154338	Uncharacterized protein	regulation of transcription DNA-templated [GO:0006355]
ISCW017351	29.5521	31.1583	Sap30 putative	regulation of transcription DNA-templated [GO:0006355]
ISCW017518	11.0378	15.756	Mbt domain containing 1 isoform 1 family protein (Fragment)	regulation of transcription DNA-templated [GO:0006355]
ISCW018034	5.24513	4.24171	Zinc finger protein putative (Zinc finger protein putative (Fragment)) (Fragment)	regulation of transcription DNA-templated [GO:0006355]
ISCW019096	6.36053	8.83088	Protein EMSY putative (EC 2.3.1.48)	regulation of transcription DNA-templated [GO:0006355]
ISCW019459	64.8611	70.1892	SAP30-binding protein putative	regulation of transcription DNA-templated [GO:0006355]
ISCW020035	18.5422	28.6103	Uncharacterized protein	regulation of transcription DNA-templated [GO:0006355]
ISCW020398	14.383	13.281	PHD finger protein putative	regulation of transcription DNA-templated [GO:0006355]
ISCW020584	6.60256	8.45044	Histone acetyltransferase (EC 2.3.1.48) (Fragment)	regulation of transcription DNA-templated [GO:0006355]
ISCW020916	0.0445818	0	Growth factor independence putative (Growth factor independence putative (Fragment)) (Fragment)	regulation of transcription DNA-templated [GO:0006355]
ISCW020926	12.7182	14.7353	Histone acetyltransferase (EC 2.3.1.48) (Fragment)	regulation of transcription DNA-templated [GO:0006355]
ISCW021061	0.165358	0	Fushi tarazu putative (EC 3.5.4.4)	regulation of transcription DNA-templated [GO:0006355]
ISCW021069	0.295354	0	Fushi tarazu putative (EC 3.5.4.4)	regulation of transcription DNA-templated [GO:0006355]
ISCW021086	54.3045	70.8491	Proboscipedia putative (EC 3.5.4.4)	regulation of transcription DNA-templated [GO:0006355]
ISCW021293	23.801	14.6526	Uncharacterized protein	regulation of transcription DNA-templated [GO:0006355]
ISCW021484	63.2887	77.697	Uncharacterized protein	regulation of transcription DNA-templated [GO:0006355]
ISCW021656	5.8582	5.55733	YEATS2 protein putative	regulation of transcription DNA-templated [GO:0006355]
ISCW021657	2.30943	3.6866	Yeats2 putative	regulation of transcription DNA-templated [GO:0006355]
ISCW022274	39.7957	38.7108	Protein arginine N-methyltransferase putative	regulation of transcription DNA-templated [GO:0006355]
ISCW022299	22.9354	22.4889	Putative uncharacterized protein (Fragment) (Fragment)	regulation of transcription DNA-templated [GO:0006355]
ISCW023286	15.6357	16.4703	Ccar1 putative (Ccar1 putative (Fragment)) (Fragment)	regulation of transcription DNA-templated [GO:0006355]
ISCW023589	5.18962	8.33404	Grunge putative	regulation of transcription DNA-templated [GO:0006355]
ISCW023808	435.128	477.5	Cold shock domain-containing protein putative	regulation of transcription DNA-templated [GO:0006355]
ISCW023808	10.7078	11.9228	Cold shock domain-containing protein putative	regulation of transcription DNA-templated [GO:0006355]
ISCW023973	280.831	248.249	Protein arginine N-methyltransferase PRMT1 putative (EC 2.1.1.125)	regulation of transcription DNA-templated [GO:0006355]
ISCW003946	229.455	254.583	Uncharacterized protein	regulation of TOR signaling [GO:0032006]
ISCW019640	81.4311	67.2175	Transmembrane protein putative (Transmembrane protein putative (Fragment)) (Fragment)	regulation of store-operated calcium entry [GO:2001256]
ISCW002223	5.34596	8.80984	Sodium/potassium-transporting ATPase subunit beta-1-interacting protein putative	regulation of sodium ion transport [GO:0002028]
ISCW015140	5.322	5.48442	Tuberin putative (Tuberin putative (Fragment)) (Fragment)	regulation of small GTPase mediated signal transduction [GO:0051056]
ISCW017635	0.207171	0.111014	Rap GTPase-activating protein putative	regulation of small GTPase mediated signal transduction [GO:0051056]
ISCW017637	0.017944	0.108372	Rap GTPase-activating protein putative (Rap GTPase-activating protein putative (Fragment)) (Fragment)	regulation of small GTPase mediated signal transduction [GO:0051056]
ISCW017798	0.560956	0.955601	Rap GTPase-activating protein putative (Rap GTPase-activating protein putative (Fragment)) (Fragment)	regulation of small GTPase mediated signal transduction [GO:0051056]
ISCW018893	0.139225	0.147277	Rap GTPase-activating protein putative (Rap GTPase-activating protein putative (Fragment)) (Fragment)	regulation of small GTPase mediated signal transduction [GO:0051056]
ISCW005002	5.49998	5.497	Putative uncharacterized protein (Fragment) (Fragment)	regulation of signal transduction [GO:0009966]
ISCW021549	20.5261	24.1108	Nicalin-1 putative (Nicalin-1 putative (Fragment)) (Fragment)	regulation of signal transduction [GO:0009966]
ISCW005404	22.7721	21.546	Cation efflux protein/ zinc transporter putative	regulation of sequestering of zinc ion [GO:0061088]; response to zinc ion [GO:0010043]
ISCW005605	9.99503	10.2589	Zn2+ transporter putative (EC 1.3.1.74)	regulation of sequestering of zinc ion [GO:0061088]; response to zinc ion [GO:0010043]
ISCW009193	0.48689	0.402273	Cation efflux protein/ zinc transporter putative (Cation efflux protein/ zinc transporter putative (Fragment)) (Fragment)	regulation of sequestering of zinc ion [GO:0061088]; response to zinc ion [GO:0010043]
ISCW009736	0.511051	1.66818	Zn2+ transporter putative (EC 1.3.1.74) (Zn2+ transporter putative (Fragment)) (Fragment)	regulation of sequestering of zinc ion [GO:0061088]; response to zinc ion [GO:0010043]
ISCW010361	6.34802	10.8051	Zinc exporter putative	regulation of sequestering of zinc ion [GO:0061088]; response to zinc ion [GO:0010043]
ISCW013141	2.67358	2.01499	Cation efflux protein/ zinc transporter putative (EC 1.3.1.74)	regulation of sequestering of zinc ion [GO:0061088]; response to zinc ion [GO:0010043]
ISCW013291	56.0313	52.648	Cation efflux protein/ zinc transporter putative (EC 1.3.1.74) (Cation efflux protein/ zinc transporter putative (Fragment)) (Fragment)	regulation of sequestering of zinc ion [GO:0061088]; response to zinc ion [GO:0010043]
ISCW015929	46.1201	42.9472	Zn2+ transporter putative (EC 1.3.1.74)	regulation of sequestering of zinc ion [GO:0061088]; response to zinc ion [GO:0010043]
ISCW006011	10.0744	13.0311	Ras GTP exchange factor son of sevenless putative (Ras GTP exchange factor son of sevenless putative (Fragment)) (Fragment)	regulation of Rho protein signal transduction [GO:0035023]; small GTPase mediated signal transduction [GO:0007264]
ISCW015987	0.37281	0.307285	Ras GTP exchange factor putative (EC 2.7.11.1)	regulation of Rho protein signal transduction [GO:0035023]; small GTPase mediated signal transduction [GO:0007264]
ISCW001487	4.7575	4.7547	Guanine nucleotide exchange factor putative (EC 2.7.11.1)	regulation of Rho protein signal transduction [GO:0035023]
ISCW008875	6.41327	10.5233	Rho guanine exchange factor putative	regulation of Rho protein signal transduction [GO:0035023]
ISCW013397	19.4399	23.8038	Guanine nucleotide exchange factor for Rho and Rac GTPase putative (EC 2.7.11.1) (Guanine nucleotide exchange factor for Rho and Rac GTPase putative (Fragment)) (Fragment)	regulation of Rho protein signal transduction [GO:0035023]
ISCW021530	8.82868	12.4365	Kalirin putative (EC 2.7.11.1) (EC 3.1.3.48) (Kalirin putative (Fragment)) (Fragment)	regulation of Rho protein signal transduction [GO:0035023]
ISCW022981	14.4255	13.3089	Putative uncharacterized protein (Fragment) (Fragment)	regulation of Rho protein signal transduction [GO:0035023]
ISCW023625	51.6838	82.2205	FERM RhoGEF and pleckstrin domain-containing protein putative (FERM RhoGEF and pleckstrin domain-containing protein putative (Fragment)) (Fragment)	regulation of Rho protein signal transduction [GO:0035023]
ISCW002773	71.5182	99.8958	P53 regulated pa26 nuclear protein sestrin putative (Fragment) (p53 regulated pa26 nuclear protein sestrin putative) (Fragment)	regulation of response to reactive oxygen species [GO:1901031]
ISCW007991	1.66995	3.58851	Chromosome region maintenance protein 5/exportin putative	regulation of protein export from nucleus [GO:0046825]; RNA export from nucleus [GO:0006405]
ISCW024379	103.251	89.9903	26S proteasome regulatory subunit S3 putative (26S proteasome regulatory subunit S3 putative (Fragment)) (Fragment)	regulation of protein catabolic process [GO:0042176]; ubiquitin-dependent protein catabolic process [GO:0006511]
ISCW004083	271.16	414.225	DET1- and DDB1-associated protein putative (DET1-and DDB1-associated protein putative)	regulation of proteasomal ubiquitin-dependent protein catabolic process [GO:0032434]
ISCW019968	23.6531	26.9462	Peptidyl-prolyl cis-trans isomerase (PPIase) (EC 5.2.1.8) (Fragment)	regulation of phosphorylation of RNA polymerase II C-terminal domain [GO:1901407]
ISCW019418	14.2446	78.473	Uncharacterized protein	regulation of phosphorylation [GO:0042325]
ISCW018532	41.1264	42.8371	Protein phosphatase 1 regulatory (Inhibitor) subunit PPP1R2 putative (Protein phosphatase 1 regulatory (Inhibitor) subunit PPP1R2 putative (Fragment)) (Fragment)	regulation of phosphoprotein phosphatase activity [GO:0043666]; regulation of signal transduction [GO:0009966]
ISCW009730	33.5302	18.7814	Uncharacterized protein	regulation of neuron differentiation [GO:0045664]; transcription DNA-templated [GO:0006351]
ISCW010552	40.8809	54.5533	Sarm1 putative (Sarm1 putative (Fragment)) (Fragment)	regulation of neuron death [GO:1901214]; signal transduction [GO:0007165]
ISCW004556	0.0426205	0	Xvent-2B protein putative (EC 3.5.4.4)	regulation of nervous system development [GO:0051960]; regulation of transcription DNA-templated [GO:0006355]
ISCW024462	0	0.0189014	Fucosyltransferase putative (Potassium channel putative) (Fragment)	regulation of muscle contraction [GO:0006937]; regulation of potassium ion transport [GO:0043266]
ISCW024503	0.0154243	0.068971	Potassium channel putative (Similar to THAP domaincontaining protein 9 putative)	regulation of muscle contraction [GO:0006937]; regulation of potassium ion transport [GO:0043266]
ISCW023441	8.9351	12.8851	Troponin putative (Troponin putative (Fragment)) (Fragment)	regulation of muscle contraction [GO:0006937]
ISCW003915	4.13474	6.29637	Suppressin putative	regulation of multicellular organismal development [GO:2000026]; regulation of transcription from RNA polymerase II promoter [GO:0006357]
ISCW003915	1.6778	1.27038	Suppressin putative	regulation of multicellular organismal development [GO:2000026]; regulation of transcription from RNA polymerase II promoter [GO:0006357]
ISCW006748	127.155	98.6413	Neurofilament medium polypeptide putative (Neurofilament medium polypeptide putative (Fragment)) (Fragment)	regulation of mRNA processing [GO:0050684]; regulation of transcription from RNA polymerase II promoter [GO:0006357]
ISCW011315	25.2566	24.0868	Pentatricopeptide repeat-containing protein putative (Pentatricopeptide repeat-containing protein putative (Fragment)) (Fragment)	regulation of mRNA processing [GO:0050684]
ISCW021753	520.276	454.504	ADP/ATP translocase putative	regulation of mitochondrial membrane permeability [GO:0046902]
ISCW021754	3.41956	3.26044	ADP/ATP translocase putative	regulation of mitochondrial membrane permeability [GO:0046902]
ISCW017018	9.37186	5.29861	Protein MEMO1 putative	regulation of microtubule-based process [GO:0032886]
ISCW017018	14.0715	17.7782	Protein MEMO1 putative	regulation of microtubule-based process [GO:0032886]
ISCW006702	235.093	197.964	Microtubule-binding protein putative	regulation of microtubule cytoskeleton organization [GO:0070507]
ISCW024202	0.0627838	0.0217179	Microtubule-binding protein putative (Microtubule-binding protein putative (Fragment)) (Fragment)	regulation of microtubule cytoskeleton organization [GO:0070507]
ISCW002468	0.0228668	0.0144223	Cyclic-nucleotide-gated cation channel putative (EC 2.7.11.12)	regulation of membrane potential [GO:0042391]
ISCW004881	0	0.0273047	Cyclic-nucleotide-gated cation channel putative	regulation of membrane potential [GO:0042391]
ISCW005202	0.219609	0.113749	Cyclic-nucleotide-gated cation channel putative (EC 2.7.11.12) (Cyclic-nucleotide-gated cation channel putative (Fragment)) (Fragment)	regulation of membrane potential [GO:0042391]
ISCW005204	0.0241258	0.0804724	Cyclic-nucleotide-gated cation channel putative (Cyclic-nucleotide-gated cation channel putative (Fragment)) (Fragment)	regulation of membrane potential [GO:0042391]
ISCW005236	0	0.0136521	Voltage-activated ion channel putative (EC 2.7.10.2) (Voltage-activated ion channel putative (Fragment)) (Fragment)	regulation of membrane potential [GO:0042391]
ISCW013674	0.0116646	0.0613873	Cyclic nucleotide-gated channel 2B putative (EC 2.7.11.12)	regulation of membrane potential [GO:0042391]
ISCW018046	8.86312	10.5693	Cyclic-nucleotide-gated cation channel putative (EC 2.7.11.12)	regulation of membrane potential [GO:0042391]
ISCW021362	0	0.00479784	ELK channel putative	regulation of membrane potential [GO:0042391]
ISCW023781	0.00558299	0.0183474	ELK channel putative	regulation of membrane potential [GO:0042391]
ISCW001091	38.4564	30.1251	Uncharacterized protein	regulation of lipid metabolic process [GO:0019216]
ISCW001080	10.9266	8.54131	Vac14 (S. cerevisiae) family protein	regulation of lipid kinase activity [GO:0043550]
ISCW000340	17.7453	16.1644	Sodium bicarbonate cotransporter putative (Sodium bicarbonate cotransporter putative (Fragment)) (Fragment)	regulation of intracellular pH [GO:0051453]
ISCW007913	13.3078	14.2766	Uncharacterized protein	regulation of GTPase activity [GO:0043087]; signal transduction [GO:0007165]
ISCW009822	8.33078	9.11613	Ras GTP-ase activating protein with iq motif putative	regulation of GTPase activity [GO:0043087]; signal transduction [GO:0007165]
ISCW018998	1.2834	1.25175	Rho-GTPase-activating protein putative	regulation of GTPase activity [GO:0043087]; signal transduction [GO:0007165]
ISCW020875	2.13896	2.25572	Ras GTP-ase activating protein with iq motif putative (Ras GTP-ase activating protein with iq motif putative (Fragment)) (Fragment)	regulation of GTPase activity [GO:0043087]; signal transduction [GO:0007165]
ISCW021497	19.5594	38.163	Alpha chimerin putative	regulation of GTPase activity [GO:0043087]; signal transduction [GO:0007165]
ISCW022193	12.5391	17.7112	RhoGAP domaincontaining protein	regulation of GTPase activity [GO:0043087]; signal transduction [GO:0007165]
ISCW007400	0.214236	0.214313	Uncharacterized protein	regulation of glucose metabolic process [GO:0010906]; regulation of insulin receptor signaling pathway [GO:0046626]
ISCW015864	269.43	256.119	Translation initiation factor 4F helicase subunit putative (Translation initiation factor 4F helicase subunit putative (Fragment)) (Fragment)	regulation of gene expression [GO:0010468]; RNA secondary structure unwinding [GO:0010501]; translational initiation [GO:0006413]
ISCW005709	71.9272	66.05	ATP-dependent RNA helicase putative	regulation of gene expression [GO:0010468]; RNA secondary structure unwinding [GO:0010501]; RNA splicing [GO:0008380]
ISCW013399	214.152	181.041	DEAD box ATP-dependent RNA helicase putative	regulation of gene expression [GO:0010468]; RNA secondary structure unwinding [GO:0010501]; RNA splicing [GO:0008380]
ISCW011899	14.6546	20.3434	Histone demethylase putative	regulation of gene expression [GO:0010468]
ISCW021966	39.6617	47.0444	Mitogen-activated protein kinase (EC 2.7.11.24) (Fragment)	regulation of gene expression [GO:0010468]
ISCW022998	2.62557	4.87049	Limkain b1 putative (Limkain b1 putative (Fragment)) (Fragment)	regulation of gene expression [GO:0010468]
ISCW010700	49.0208	41.8798	Tomosyn putative (Tomosyn putative (Fragment)) (Fragment)	regulation of exocytosis [GO:0017157]; regulation of protein secretion [GO:0050708]; vesicle-mediated transport [GO:0016192]
ISCW008962	106.416	147.409	Uncharacterized protein	regulation of exocytosis [GO:0017157]; regulation of protein secretion [GO:0050708]
ISCW003407	0.425603	0.861655	Putative uncharacterized protein (Fragment) (Fragment)	regulation of exocytosis [GO:0017157]
ISCW023071	7.00708	8.14717	Rhomboid-like protein (EC 3.4.21.-) (Fragment)	regulation of epidermal growth factor receptor signaling pathway [GO:0042058]; regulation of protein secretion [GO:0050708]
ISCW016350	297.383	288.994	RAS-related protein putative (EC 3.1.4.12) (RAS-related protein putative (Fragment)) (Fragment)	regulation of endocytosis [GO:0030100]
ISCW017002	71.5597	64.1181	RAS-related protein putative (EC 3.1.4.12)	regulation of endocytosis [GO:0030100]
ISCW018948	47.2126	50.9332	Protein kinase C and casein kinase substrate in neurons protein putative	regulation of endocytosis [GO:0030100]
ISCW020323	16.1477	10.7583	ATPase putative (EC 3.6.4.3) (ATPase putative (Fragment)) (Fragment)	regulation of double-strand break repair via homologous recombination [GO:0010569]
ISCW010249	32.6172	31.809	Putative uncharacterized protein (Fragment) (Fragment)	regulation of DNA-templated transcription elongation [GO:0032784]; regulation of histone H3-K36 trimethylation [GO:2001253]; regulation of mRNA export from nucleus [GO:0010793]; regulation of mRNA processing [GO:0050684]
ISCW020190	96.835	79.6333	Geminin putative (Geminin putative (Fragment)) (Fragment)	regulation of DNA replication [GO:0006275]
ISCW008027	6.52201	7.17853	Zinc finger protein putative	regulation of development heterochronic [GO:0040034]; regulation of transcription DNA-templated [GO:0006355]
ISCW007339	103.544	119.342	Uncharacterized protein	regulation of dephosphorylation [GO:0035303]; regulation of signal transduction [GO:0009966]
ISCW024285	160.89	236.91	Putative uncharacterized protein (Fragment) (Fragment)	regulation of dephosphorylation [GO:0035303]; regulation of signal transduction [GO:0009966]
ISCW012453	169.242	110.436	Uncharacterized protein	regulation of dephosphorylation [GO:0035303]
ISCW002457	5.97405	8.72692	Calbindin-32 putative	regulation of cytosolic calcium ion concentration [GO:0051480]
ISCW008446	11.7038	14.5936	Uncharacterized protein	regulation of cyclin-dependent protein serine/threonine kinase activity [GO:0000079]; regulation of mitotic cell cycle [GO:0007346]
ISCW010494	90.0482	169.487	CDK5 regulatory subunit associated protein 3 putative	regulation of cyclin-dependent protein serine/threonine kinase activity [GO:0000079]; regulation of mitotic cell cycle [GO:0007346]
ISCW007081	42.428	40.7028	G2/mitotic-specific cyclin A putative	regulation of cyclin-dependent protein serine/threonine kinase activity [GO:0000079]; regulation of G2/M transition of mitotic cell cycle [GO:0010389]
ISCW003387	67.6885	107.352	Uncharacterized protein	regulation of cyclin-dependent protein serine/threonine kinase activity [GO:0000079]
ISCW009124	43.4232	42.6949	Uncharacterized protein	regulation of cyclin-dependent protein serine/threonine kinase activity [GO:0000079]
ISCW014372	13.6347	12.8888	Uncharacterized protein	regulation of cell motility [GO:2000145]
ISCW019535	0.207617	0.095893	Fibronectin type III domaincontaining protein	regulation of cell migration [GO:0030334]; regulation of cytoskeleton organization [GO:0051493]
ISCW003285	3613.73	4133.3	Kazal-type serine protease inhibitor domain containing protein	regulation of cell growth [GO:0001558]
ISCW024710	0	0.593646	Secreted protein putative (Secreted protein putative (Fragment)) (Fragment)	regulation of cell growth [GO:0001558]
ISCW002848	8.40883	9.58754	Cell cycle regulator p107 putative	regulation of cell cycle [GO:0051726]; regulation of transcription from RNA polymerase II promoter [GO:0006357]
ISCW008145	32.0802	47.1988	Tumor suppressor p130 putative	regulation of cell cycle [GO:0051726]; regulation of transcription from RNA polymerase II promoter [GO:0006357]
ISCW019904	32.3964	34.0486	Uncharacterized protein	regulation of cell cycle [GO:0051726]; regulation of RNA splicing [GO:0043484]
ISCW000982	36.4753	32.5365	Uncharacterized protein	regulation of cell cycle [GO:0051726]
ISCW019385	1.63651	3.27823	CDK5 and ABL1 enzyme substrate 1 putative	regulation of cell cycle [GO:0051726]
ISCW022473	86.9286	80.0594	Zinc finger protein putative (Zinc finger protein putative (Fragment)) (Fragment)	regulation of cell adhesion [GO:0030155]
ISCW009526	0.836531	0.684471	Notch-regulated ankyrin repeat protein putative	regulation of canonical Wnt signaling pathway [GO:0060828]
ISCW022146	12.6735	15.3974	RAB-33 putative (EC 3.1.4.12)	regulation of autophagosome assembly [GO:2000785]
ISCW010744	5.63426	12.9467	Protein kinase C alpha binding protein putative	regulation of Arp2/3 complex-mediated actin nucleation [GO:0034315]
ISCW019522	12.3613	13.3434	Brefeldin A-inhibited guanine nucleotide-exchange protein putative	regulation of ARF protein signal transduction [GO:0032012]; vesicle-mediated transport [GO:0016192]
ISCW004489	0.429081	0.858403	Brefeldin Ainhibited guanine nucleotide-exchange protein 3 family protein	regulation of ARF protein signal transduction [GO:0032012]
ISCW011945	14.0828	13.0774	Cytohesin 1 2 3 putative (Cytohesin 1 2 3 putative (Fragment)) (Fragment)	regulation of ARF protein signal transduction [GO:0032012]
ISCW017331	20.887	25.1692	Guanine nucleotide exchange factor putative	regulation of ARF protein signal transduction [GO:0032012]
ISCW000649	0	0.0275494	Peptidyl-prolyl cis-trans isomerase (PPIase) (EC 5.2.1.8)	regulation of apoptotic process [GO:0042981]
ISCW011774	1.13405	4.52742	Tumor necrosis factor induced protein putative	regulation of apoptotic process [GO:0042981]
ISCW014907	9.84737	15.5785	Peptidyl-prolyl cis-trans isomerase (PPIase) (EC 5.2.1.8) (Fragment)	regulation of apoptotic process [GO:0042981]
ISCW022385	53.078	47.5081	Ataxin-10 putative	regulation of apoptotic process [GO:0042981]
ISCW002000	3.18267	4.01997	Uncharacterized protein	regulation of alternative mRNA splicing via spliceosome [GO:0000381]
ISCW002765	77.4128	61.6228	Putative uncharacterized protein (Fragment) (Fragment)	regulation of actin cytoskeleton organization [GO:0032956]; TOR signaling [GO:0031929]
ISCW020484	2.30863	2.3564	Uncharacterized protein	recombinational repair [GO:0000725]
ISCW024450	6.34914	5.07043	Tbp-1 interacting protein putative	reciprocal meiotic recombination [GO:0007131]
ISCW005645	9.52688	10.347	Lumican putative (EC 3.1.3.16) (Lumican putative (Fragment)) (Fragment)	Ras protein signal transduction [GO:0007265]
ISCW006807	191.814	188.039	Uncharacterized protein	queuosine biosynthetic process [GO:0008616]
ISCW014857	130.465	115.079	ATP binding protein putative	queuosine biosynthetic process [GO:0008616]
ISCW017884	5.55184	10.7641	Uncharacterized protein	queuosine biosynthetic process [GO:0008616]
ISCW024073	109.978	103.393	ATP binding protein putative (ATP binding protein putative (Fragment)) (Fragment)	queuosine biosynthetic process [GO:0008616]
ISCW013308	36.4955	30.5489	Acetyltransferase component of pyruvate dehydrogenase complex (EC 2.3.1.12) (Fragment)	pyruvate metabolic process [GO:0006090]
ISCW019521	25.0309	24.1677	Uridine cytidine kinase I putative (EC 2.7.1.48) (Uridine cytidine kinase I putative (Fragment)) (Fragment)	pyrimidine nucleobase metabolic process [GO:0006206]; pyrimidine nucleoside salvage [GO:0043097]
ISCW013206	3.75895	9.92061	Uncharacterized protein	pyridoxal phosphate biosynthetic process [GO:0042823]
ISCW019117	68.9824	70.445	Pyridoxine kinase putative (EC 2.7.1.35) (Pyridoxine kinase putative (Fragment)) (Fragment)	pyridoxal 5'-phosphate salvage [GO:0009443]
ISCW005974	1.80761	1.67904	Ornithine decarboxylase putative (EC 4.1.1.17) (Ornithine decarboxylase putative (Fragment)) (Fragment)	putrescine biosynthetic process from ornithine [GO:0033387]
ISCW020225	0	0.0315171	Ornithine decarboxylase putative (EC 4.1.1.17)	putrescine biosynthetic process from ornithine [GO:0033387]
ISCW022761	344.64	345.345	Ornithine decarboxylase putative (EC 4.1.1.17)	putrescine biosynthetic process from ornithine [GO:0033387]
ISCW011480	0.156507	0.385756	Inosine-uridine preferring nucleoside hydrolase putative (EC 3.2.2.1)	purine nucleoside catabolic process [GO:0006152]
ISCW013084	18.4901	24.8839	Inosine-uridine preferring nucleoside hydrolase putative (EC 3.2.2.1) (Inosine-uridine preferring nucleoside hydrolase putative (Fragment)) (Fragment)	purine nucleoside catabolic process [GO:0006152]
ISCW013686	0.235574	0.119325	Inosine-uridine preferring nucleoside hydrolase putative (Inosine-uridine preferring nucleoside hydrolase putative (Fragment)) (Fragment)	purine nucleoside catabolic process [GO:0006152]
ISCW022660	36.2935	40.6844	Putative uncharacterized protein (Fragment) (Fragment)	pseudouridine synthesis [GO:0001522]; RNA processing [GO:0006396]
ISCW006646	31.7632	33.6387	Zinc finger protein putative	pseudouridine synthesis [GO:0001522]
ISCW022401	26.5416	24.1535	tRNA pseudouridine synthase D putative	pseudouridine synthesis [GO:0001522]
ISCW019217	16.5986	15.1084	ATP synthase mitochondrial F1 complex assembly factor 2 family protein	proton-transporting ATP synthase complex assembly [GO:0043461]
ISCW013692	618.664	603.993	V-type proton ATPase subunit G	proton transport [GO:0015992]
ISCW004002	217.215	307.224	Longipain putative (EC 3.4.22.1)	proteolysis involved in cellular protein catabolic process [GO:0051603]; regulation of catalytic activity [GO:0050790]
ISCW001417	3.56795	3.54326	Carboxypeptidase (EC 3.4.16.-) (Fragment)	proteolysis involved in cellular protein catabolic process [GO:0051603]
ISCW001515	0.392197	0.215117	Serine carboxypeptidase putative (EC 3.4.16.5) (Serine carboxypeptidase putative (Fragment)) (Fragment)	proteolysis involved in cellular protein catabolic process [GO:0051603]
ISCW002443	0.255926	0.221947	Carboxypeptidase (EC 3.4.16.-)	proteolysis involved in cellular protein catabolic process [GO:0051603]
ISCW003052	8.40794	13.047	Serine carboxypeptidase putative (EC 3.4.16.5)	proteolysis involved in cellular protein catabolic process [GO:0051603]
ISCW003059	0.204615	0.16275	Carboxypeptidase (EC 3.4.16.-)	proteolysis involved in cellular protein catabolic process [GO:0051603]
ISCW004008	1170.32	1167.38	20S proteasome regulatory subunit beta putative (EC 3.4.25.1)	proteolysis involved in cellular protein catabolic process [GO:0051603]
ISCW005981	1.49026	0.970984	Cathepsin B endopeptidase putative (EC 3.4.22.1) (Cathepsin B endopeptidase putative (Fragment)) (Fragment)	proteolysis involved in cellular protein catabolic process [GO:0051603]
ISCW005987	293.178	226.608	20S proteasome regulatory subunit beta putative (EC 3.4.25.1)	proteolysis involved in cellular protein catabolic process [GO:0051603]
ISCW006222	216.849	164.181	Proteasome subunit beta type (EC 3.4.25.1)	proteolysis involved in cellular protein catabolic process [GO:0051603]
ISCW006427	0.015361	0	Serine carboxypeptidase putative (EC 3.4.16.6) (Serine carboxypeptidase putative (Fragment)) (Fragment)	proteolysis involved in cellular protein catabolic process [GO:0051603]
ISCW006948	468.931	336.603	20S proteasome regulatory subunit beta putative (EC 3.4.25.1)	proteolysis involved in cellular protein catabolic process [GO:0051603]
ISCW007008	17.9309	16.0541	Midgut cysteine proteinase putative (EC 3.4.22.16)	proteolysis involved in cellular protein catabolic process [GO:0051603]
ISCW007217	739.104	698.974	Proteasome subunit beta type (EC 3.4.25.1)	proteolysis involved in cellular protein catabolic process [GO:0051603]
ISCW007492	0	0.0233802	Carboxypeptidase (EC 3.4.16.-)	proteolysis involved in cellular protein catabolic process [GO:0051603]
ISCW007493	0.375897	0.411378	Reverse transcriptase putative (EC 2.7.7.49)	proteolysis involved in cellular protein catabolic process [GO:0051603]
ISCW009204	0.567546	0.558908	Cathepsin-like protease putative (EC 3.4.22.43) (Cathepsin-like protease putative (Fragment)) (Fragment)	proteolysis involved in cellular protein catabolic process [GO:0051603]
ISCW009405	50.058	35.7423	Serine carboxypeptidase putative (EC 3.4.16.5)	proteolysis involved in cellular protein catabolic process [GO:0051603]
ISCW010371	0.626502	0.281436	Carboxypeptidase (EC 3.4.16.-) (Fragment)	proteolysis involved in cellular protein catabolic process [GO:0051603]
ISCW011531	8.69693	8.02947	Carboxypeptidase (EC 3.4.16.-) (Fragment)	proteolysis involved in cellular protein catabolic process [GO:0051603]
ISCW012161	0	0.0471409	Carboxypeptidase (EC 3.4.16.-) (Fragment)	proteolysis involved in cellular protein catabolic process [GO:0051603]
ISCW014016	0.038324	0	Serine carboxypeptidase putative (EC 3.4.16.5)	proteolysis involved in cellular protein catabolic process [GO:0051603]
ISCW017550	16.1766	17.5272	Cysteine protease and A protease inhibitor putative (EC 3.4.22.42)	proteolysis involved in cellular protein catabolic process [GO:0051603]
ISCW018397	0	0.0130406	Carboxypeptidase (EC 3.4.16.-) (Fragment)	proteolysis involved in cellular protein catabolic process [GO:0051603]
ISCW019233	154.853	125.428	20S proteasome regulatory subunit beta putative (EC 3.4.25.1) (26S proteasome beta 1 subunit)	proteolysis involved in cellular protein catabolic process [GO:0051603]
ISCW021184	0	0.0199198	Serine carboxypeptidase putative (EC 3.4.16.5)	proteolysis involved in cellular protein catabolic process [GO:0051603]
ISCW022360	0.060126	0.0199277	Serine carboxypeptidase putative (EC 3.4.16.5)	proteolysis involved in cellular protein catabolic process [GO:0051603]
ISCW024536	0	0.0309908	Serine carboxypeptidase putative (Serine carboxypeptidase putative (Fragment)) (Fragment)	proteolysis involved in cellular protein catabolic process [GO:0051603]
ISCW024712	0.115165	0.340549	Boophilin putative (Serine carboxypeptidase putative) (Fragment)	proteolysis involved in cellular protein catabolic process [GO:0051603]
ISCW000443	9.25763	1.38973	Thymusspecific serine protease putative	proteolysis [GO:0006508]
ISCW001757	1.65435	1.91823	Uncharacterized protein	proteolysis [GO:0006508]
ISCW002386	0.289641	0.297786	Calcium-dependent cysteine protease putative (EC 3.4.22.52)	proteolysis [GO:0006508]
ISCW003036	0	0.0674221	Prolylcarboxypeptidase putative (EC 3.4.16.2)	proteolysis [GO:0006508]
ISCW003037	22.5912	19.0233	Prolylcarboxypeptidase putative (EC 3.4.16.2) (Prolylcarboxypeptidase putative (Fragment)) (Fragment)	proteolysis [GO:0006508]
ISCW003037	0.0316393	0.0401423	Prolylcarboxypeptidase putative (EC 3.4.16.2) (Prolylcarboxypeptidase putative (Fragment)) (Fragment)	proteolysis [GO:0006508]
ISCW004581	0	0.0600787	Prolylcarboxypeptidase putative (EC 3.4.16.2)	proteolysis [GO:0006508]
ISCW004616	0.0839071	0	Programmed cell death-involved protein putative (EC 3.4.22.52) (Programmed cell death-involved protein putative (Fragment)) (Fragment)	proteolysis [GO:0006508]
ISCW007335	0.0364091	0.160067	Uncharacterized protein	proteolysis [GO:0006508]
ISCW010210	0.158105	0.289389	Uncharacterized protein	proteolysis [GO:0006508]
ISCW010294	0.331955	0.244888	Putative uncharacterized protein (Fragment) (Fragment)	proteolysis [GO:0006508]
ISCW012923	40.1884	53.5868	Calcium-dependent cysteine protease putative (EC 3.4.22.52)	proteolysis [GO:0006508]
ISCW013066	0.800245	0.68574	Uncharacterized protein	proteolysis [GO:0006508]
ISCW015168	21.1615	24.5951	Pyroglutamyl-peptidase I putative (EC 3.4.19.3) (Pyroglutamyl-peptidase I putative (Fragment)) (Fragment)	proteolysis [GO:0006508]
ISCW015854	13.8025	18.8874	Calcium-dependent cysteine protease putative (EC 3.4.22.52)	proteolysis [GO:0006508]
ISCW017525	0.853048	1.22153	Calcium-dependent cysteine protease putative (EC 3.4.22.52)	proteolysis [GO:0006508]
ISCW017819	5.20769	8.05952	Calcium-dependent cysteine protease putative (EC 3.4.22.52)	proteolysis [GO:0006508]
ISCW022742	0.119491	0.0989126	Prolylcarboxypeptidase putative (EC 3.4.16.2) (Prolylcarboxypeptidase putative (Fragment)) (Fragment)	proteolysis [GO:0006508]
ISCW022743	0	0.021372	Prolylcarboxypeptidase putative (EC 3.4.16.2)	proteolysis [GO:0006508]
ISCW023737	5.23901	4.53151	Uncharacterized protein	proteolysis [GO:0006508]
ISCW018254	5.6089	9.74556	ATP diphosphohydrolase apyrase putative (EC 3.6.1.5)	proteoglycan biosynthetic process [GO:0030166]
ISCW018254	3.46013	4.0096	ATP diphosphohydrolase apyrase putative (EC 3.6.1.5)	proteoglycan biosynthetic process [GO:0030166]
ISCW006521	13.9434	11.2298	Cytoplasmic tRNA 2-thiolation protein 2	protein urmylation [GO:0032447]; tRNA wobble position uridine thiolation [GO:0002143]
ISCW020154	52.2075	51.7483	Putative uncharacterized protein (Fragment) (Fragment)	protein ufmylation [GO:0071569]
ISCW010216	3.37605	4.73758	Gigaxonin putative	protein ubiquitination involved in ubiquitin-dependent protein catabolic process [GO:0042787]
ISCW011124	5.28248	4.59546	Kelch repeatcontaining protein	protein ubiquitination involved in ubiquitin-dependent protein catabolic process [GO:0042787]
ISCW013256	32.5434	30.8845	Cullin putative	protein ubiquitination involved in ubiquitin-dependent protein catabolic process [GO:0042787]
ISCW015621	0.702143	1.23874	Putative uncharacterized protein (Fragment) (Fragment)	protein ubiquitination involved in ubiquitin-dependent protein catabolic process [GO:0042787]
ISCW017432	0	0.00999026	Ring canal protein putative (Ring canal protein putative (Fragment)) (Fragment)	protein ubiquitination involved in ubiquitin-dependent protein catabolic process [GO:0042787]
ISCW017532	0	0.00381853	Kelch repeatcontaining protein	protein ubiquitination involved in ubiquitin-dependent protein catabolic process [GO:0042787]
ISCW019192	68.2601	77.1786	Ring canal protein putative (Ring canal protein putative (Fragment)) (Fragment)	protein ubiquitination involved in ubiquitin-dependent protein catabolic process [GO:0042787]
ISCW019382	6.52151	4.36752	Uncharacterized protein	protein ubiquitination involved in ubiquitin-dependent protein catabolic process [GO:0042787]
ISCW019382	9.98175	9.3867	Uncharacterized protein	protein ubiquitination involved in ubiquitin-dependent protein catabolic process [GO:0042787]
ISCW021256	14.531	13.4296	Cullin putative (Cullin putative (Fragment)) (Fragment)	protein ubiquitination involved in ubiquitin-dependent protein catabolic process [GO:0042787]
ISCW022662	18.8565	20.0815	Ns1 binding protein putative (EC 1.1.3.9) (Ns1 binding protein putative (Fragment)) (Fragment)	protein ubiquitination involved in ubiquitin-dependent protein catabolic process [GO:0042787]
ISCW003347	54.2594	50.2112	Tip120 putative (Tip120 putative (Fragment)) (Fragment)	protein ubiquitination [GO:0016567]; SCF complex assembly [GO:0010265]
ISCW000014	20.2349	19.6515	Uncharacterized protein	protein ubiquitination [GO:0016567]
ISCW001927	0.46551	0.546788	Kelch repeatcontaining protein	protein ubiquitination [GO:0016567]
ISCW002033	0.0777894	0.0554805	Kelch repeatcontaining protein (Fragment)	protein ubiquitination [GO:0016567]
ISCW006234	78.2167	80.6492	C2orf37 protein putative	protein ubiquitination [GO:0016567]
ISCW007395	1.41177	0.808182	F-box containing protein putative	protein ubiquitination [GO:0016567]
ISCW007693	9.96967	10.2354	Uncharacterized protein	protein ubiquitination [GO:0016567]
ISCW007741	12.009	17.1386	Putative uncharacterized protein (Fragment) (Fragment)	protein ubiquitination [GO:0016567]
ISCW010214	0.825735	1.31409	Kelch repeatcontaining protein (Fragment)	protein ubiquitination [GO:0016567]
ISCW010214	0.23196	0.281466	Kelch repeatcontaining protein (Fragment)	protein ubiquitination [GO:0016567]
ISCW010493	0.0392554	0.0915493	Uncharacterized protein	protein ubiquitination [GO:0016567]
ISCW011594	6.89965	5.55894	Kelch repeatcontaining protein (Fragment)	protein ubiquitination [GO:0016567]
ISCW012030	1.18121	1.39037	Uncharacterized protein	protein ubiquitination [GO:0016567]
ISCW015707	7.83948	7.42042	Uncharacterized protein	protein ubiquitination [GO:0016567]
ISCW017590	33.8681	34.273	Nitric oxide synthase-interacting protein homolog	protein ubiquitination [GO:0016567]
ISCW023716	0.0160817	0	BTB/POZ domaincontaining protein	protein ubiquitination [GO:0016567]
ISCW023866	223.115	185.137	PCNP: PEST proteolytic signal-containing nuclear protein putative	protein ubiquitination [GO:0016567]
ISCW024489	2.76938	4.8251	Kelch domain-containing protein 8A putative (Prenyl protease putative) (Fragment)	protein ubiquitination [GO:0016567]
ISCW002576	10.0806	10.84	Vacuolar protein-sorting-associated protein putative	protein transport to vacuole involved in ubiquitin-dependent protein catabolic process via the multivesicular body sorting pathway [GO:0043328]
ISCW008001	132.9	109.583	Vacuolar protein sorting-associated protein 28 homolog	protein transport to vacuole involved in ubiquitin-dependent protein catabolic process via the multivesicular body sorting pathway [GO:0043328]
ISCW012741	22.2081	32.8659	Vacuolar protein-sorting protein putative	protein transport to vacuole involved in ubiquitin-dependent protein catabolic process via the multivesicular body sorting pathway [GO:0043328]
ISCW017655	29.0751	30.3299	Vesicle transport protein	protein transport [GO:0015031]; vesicle-mediated transport [GO:0016192]
ISCW017892	156.719	148.92	Rab GDP dissociation inhibitor (Fragment)	protein transport [GO:0015031]; small GTPase mediated signal transduction [GO:0007264]
ISCW001455	74.0926	60.1559	Coatomer subunit delta	protein transport [GO:0015031]; retrograde vesicle-mediated transport Golgi to ER [GO:0006890]
ISCW007988	39.3506	40.5391	Coatomer subunit delta	protein transport [GO:0015031]; retrograde vesicle-mediated transport Golgi to ER [GO:0006890]
ISCW000988	7.29051	12.0801	Uncharacterized protein	protein transport [GO:0015031]
ISCW000990	0.373579	1.50502	Uncharacterized protein	protein transport [GO:0015031]
ISCW000992	0.593893	1.851	Dual oxidase maturation factor putative	protein transport [GO:0015031]
ISCW001742	857.331	1059.94	Zeta-coat protein putative	protein transport [GO:0015031]
ISCW002857	387.028	333.354	Vacuolar protein-sorting protein putative	protein transport [GO:0015031]
ISCW004504	143.381	154.364	Secretory carrier-associated membrane protein (Secretory carrier membrane protein)	protein transport [GO:0015031]
ISCW004504	14.5272	18.4641	Secretory carrier-associated membrane protein (Secretory carrier membrane protein)	protein transport [GO:0015031]
ISCW016787	34.8981	30.9122	VPS37A protein putative	protein transport [GO:0015031]
ISCW019513	162.38	139.292	Spindle pole body protein putative	protein transport [GO:0015031]
ISCW020077	120.91	129.174	Protein transport protein SEC61 alpha subunit putative	protein transport [GO:0015031]
ISCW021842	0	0.0561041	Uncharacterized protein	protein transport [GO:0015031]
ISCW022666	57.9632	53.8618	Mitochondrial import inner membrane translocase subunit Tim8 putative	protein transport [GO:0015031]
ISCW023260	11.17	11.7058	Uncharacterized protein	protein transport [GO:0015031]
ISCW017822	17.9585	19.9546	Vacuolar protein-sorting protein putative	protein targeting to vacuole [GO:0006623]; regulation of SNARE complex assembly [GO:0035542]; vacuole fusion non-autophagic [GO:0042144]; vesicle-mediated transport [GO:0016192]
ISCW010792	21.3166	26.6974	Vacuolar protein-sorting protein putative	protein targeting to vacuole [GO:0006623]; regulation of SNARE complex assembly [GO:0035542]; vacuole fusion non-autophagic [GO:0042144]
ISCW000634	34.105	36.7736	Peroxisome biogenesis factor putative (EC 3.6.4.6)	protein targeting to peroxisome [GO:0006625]
ISCW001981	7.13833	10.9327	Peroxisome biogenesis factor putative	protein targeting to peroxisome [GO:0006625]
ISCW005144	29.7483	32.8468	Metaxin putative	protein targeting to mitochondrion [GO:0006626]
ISCW010410	67.8308	58.6411	Metaxin putative	protein targeting to mitochondrion [GO:0006626]
ISCW009475	26.9072	24.0458	Signal recognition particle 68 kDa protein putative	protein targeting to ER [GO:0045047]; SRP-dependent cotranslational protein targeting to membrane [GO:0006614]
ISCW012442	322.714	293.103	Signal recognition particle 14 kD protein putative	protein targeting to ER [GO:0045047]; SRP-dependent cotranslational protein targeting to membrane [GO:0006614]
ISCW016779	353.338	297.276	Probable microsomal signal peptidase 22 kDa subunit (Signal peptidase putative)	protein targeting to ER [GO:0045047]; signal peptide processing [GO:0006465]
ISCW019568	429.542	301.202	Signal peptidase 12kDa subunit putative (Signal peptidase 12kDa subunit putative (Fragment)) (Fragment)	protein targeting to ER [GO:0045047]; signal peptide processing [GO:0006465]
ISCW020703	759	599.695	Signal peptidase complex subunit SPC25 putative	protein targeting to ER [GO:0045047]; signal peptide processing [GO:0006465]
ISCW004475	93.0532	124.443	Import receptor subunit tom20 putative	protein targeting [GO:0006605]
ISCW014034	938.789	942.471	Preprotein translocase gamma subunit putative	protein targeting [GO:0006605]
ISCW005364	376.336	277.534	Small ubiquitin-related modifier (SUMO)	protein sumoylation [GO:0016925]
ISCW009918	629.33	594.866	Small ubiquitin-related modifier (SUMO)	protein sumoylation [GO:0016925]
ISCW009493	24.7267	21.79	Golgi apparatus membrane protein TVP23 homolog	protein secretion [GO:0009306]; vesicle-mediated transport [GO:0016192]
ISCW017582	9.478	8.89222	Putative uncharacterized protein (Fragment) (Fragment)	protein secretion [GO:0009306]; regulation of COPII vesicle coating [GO:0003400]
ISCW004525	2.80243	6.2337	Ankyrin repeat containing protein	protein retention in ER lumen [GO:0006621]; regulation of receptor biosynthetic process [GO:0010869]
ISCW022857	49.4324	60.046	ER lumen protein-retaining receptor	protein retention in ER lumen [GO:0006621]; protein transport [GO:0015031]
ISCW017130	12.8271	17.3586	Transcription regulation putative (EC 1.8.4.11)	protein repair [GO:0030091]; response to oxidative stress [GO:0006979]
ISCW009643	69.2146	67.3577	Mitochondrial processing peptidase alpha subunit putative (EC 3.4.24.64)	protein processing involved in protein targeting to mitochondrion [GO:0006627]
ISCW009902	2.40199	5.78103	Rhomboid-like protein (EC 3.4.21.-)	protein processing [GO:0016485]
ISCW021997	0.0732893	0.0187389	Rhomboid-like protein (EC 3.4.21.-)	protein processing [GO:0016485]
ISCW007981	74.3584	70.6239	Ubiquitin protein ligase putative (EC 6.3.2.19)	protein polyubiquitination [GO:0000209]; ubiquitin-dependent protein catabolic process [GO:0006511]
ISCW013849	32.1694	28.8251	Ubiquitin protein ligase putative (EC 6.3.2.19)	protein polyubiquitination [GO:0000209]; ubiquitin-dependent protein catabolic process [GO:0006511]
ISCW019512	132.57	110.921	Ubiquitin protein ligase (EC 6.3.2.19)	protein polyubiquitination [GO:0000209]; ubiquitin-dependent protein catabolic process [GO:0006511]
ISCW012014	58.7886	60.4984	Ubiquitination factor E4a putative	protein polyubiquitination [GO:0000209]; ubiquitin-dependent ERAD pathway [GO:0030433]
ISCW012862	22.9813	30.356	Ubiquitin-conjugating enzyme putative (EC 6.3.2.19)	protein polyubiquitination [GO:0000209]; ubiquitin-dependent ERAD pathway [GO:0030433]
ISCW017102	12.5789	11.4097	Ubiquitin conjugation factor E4 B putative (Ubiquitin conjugation factor E4 B putative (Fragment)) (Fragment)	protein polyubiquitination [GO:0000209]; ubiquitin-dependent ERAD pathway [GO:0030433]
ISCW020955	0	0.0492657	Ubiquitin protein ligase putative (EC 6.3.2.19)	protein polyubiquitination [GO:0000209]; ubiquitin-dependent ERAD pathway [GO:0030433]
ISCW021095	15.1006	15.1361	Polyglutamylase putative (EC 6.3.2.25)	protein polyglutamylation [GO:0018095]
ISCW010312	10.7705	9.92526	[RNApolymerase]-subunit kinase	protein phosphorylation [GO:0006468]; regulation of mitotic cell cycle [GO:0007346]
ISCW015962	68.5099	59.7871	Protein kinase putative (EC 2.7.11.23)	protein phosphorylation [GO:0006468]; regulation of mitotic cell cycle [GO:0007346]
ISCW018877	61.4714	54.1478	Protein kinase putative (EC 2.7.11.23) (Protein kinase putative (Fragment)) (Fragment)	protein phosphorylation [GO:0006468]; regulation of mitotic cell cycle [GO:0007346]
ISCW001031	40.1126	58.4289	Protein kinase putative (EC 2.7.11.23)	protein phosphorylation [GO:0006468]
ISCW001031	48.3711	34.6731	Protein kinase putative (EC 2.7.11.23)	protein phosphorylation [GO:0006468]
ISCW002423	21.3631	18.0077	Glycerate kinase putative (EC 1.1.1.81) (Glycerate kinase putative (Fragment)) (Fragment)	protein phosphorylation [GO:0006468]
ISCW005004	249.314	245.437	Serine/threonine kinase putative	protein phosphorylation [GO:0006468]
ISCW009619	0.0454828	0	CDKl1/4 putative (EC 2.7.11.22)	protein phosphorylation [GO:0006468]
ISCW024673	8.92949	13.6747	Mitochondrial ribosomal protein L48 putative (Fragment)	protein phosphorylation [GO:0006468]
ISCW016510	261.417	214.034	SCF ubiquitin ligase Rbx1 component putative	protein neddylation [GO:0045116]; protein ubiquitination involved in ubiquitin-dependent protein catabolic process [GO:0042787]; SCF-dependent proteasomal ubiquitin-dependent protein catabolic process [GO:0031146]
ISCW018511	401.346	361.858	SCF ubiquitin ligase Rbx1 component putative	protein neddylation [GO:0045116]; protein ubiquitination involved in ubiquitin-dependent protein catabolic process [GO:0042787]; SCF-dependent proteasomal ubiquitin-dependent protein catabolic process [GO:0031146]
ISCW010268	34.7725	30.1621	Amyloid beta precursor protein binding protein putative (Amyloid beta protein binding protein putative)	protein neddylation [GO:0045116]
ISCW011884	103.944	91.1731	Ubiquitin protein ligase putative (EC 6.3.2.19)	protein neddylation [GO:0045116]
ISCW015506	81.8509	86.8369	Ubiquitin-activating enzyme putative	protein neddylation [GO:0045116]
ISCW000256	0.527336	0.858645	Dolichyl-diphosphooligosaccharide--protein glycosyltransferase 48 kDa subunit (Oligosaccharyl transferase 48 kDa subunit) (Fragment)	protein N-linked glycosylation via asparagine [GO:0018279]
ISCW001480	2.23734	1.77321	Dolichyl-diphosphooligosaccharide--protein glycosyltransferase 48 kDa subunit (Oligosaccharyl transferase 48 kDa subunit) (Fragment)	protein N-linked glycosylation via asparagine [GO:0018279]
ISCW002434	44.8886	56.2102	Secreted salivary gland peptide putative	protein N-linked glycosylation via asparagine [GO:0018279]
ISCW016170	335.581	322.812	Dolichyl-diphosphooligosaccharide--protein glycosyltransferase subunit 1 (EC 2.4.99.18) (Fragment)	protein N-linked glycosylation via asparagine [GO:0018279]
ISCW017658	186.033	185.521	Dolichyl-diphosphooligosaccharide--protein glycosyltransferase 48 kDa subunit (Oligosaccharyl transferase 48 kDa subunit) (Fragment)	protein N-linked glycosylation via asparagine [GO:0018279]
ISCW003402	390.486	318.891	Protein NEF1 putative	protein N-linked glycosylation [GO:0006487]
ISCW005017	130.114	154.519	Ribophorin II putative (EC 2.4.1.119)	protein N-linked glycosylation [GO:0006487]
ISCW010680	5.80123	8.32807	Mannosyltransferase (EC 2.4.1.-) (Fragment)	protein N-linked glycosylation [GO:0006487]
ISCW020535	8.73038	9.71781	Beta-14-mannosyl-glycoprotein 4-beta-N-acetylglucosaminyltransferase putative (EC 2.4.1.144)	protein N-linked glycosylation [GO:0006487]
ISCW021719	0.37412	0.415523	Beta-14-mannosyl-glycoprotein beta-14-N-acetylglucosaminyl-transferase putative (EC 2.4.1.144)	protein N-linked glycosylation [GO:0006487]
ISCW024010	605.75	512.877	Dolichyl-diphosphooligosaccharide--protein glycosyltransferase subunit DAD1 (Oligosaccharyl transferase subunit DAD1)	protein N-linked glycosylation [GO:0006487]
ISCW024660	21.5122	18.9382	Glycosyltransferase putative (Phosphatidylinositol-4-phosphate 5-kinase type I putative) (Fragment)	protein N-linked glycosylation [GO:0006487]
ISCW017759	29.9245	24.321	Lipase maturation factor	protein maturation [GO:0051604]
ISCW017759	1.58207	2.24866	Lipase maturation factor	protein maturation [GO:0051604]
ISCW001857	3.69655	4.59734	Putative uncharacterized protein (Fragment) (Fragment)	protein localization to plasma membrane [GO:0072659]; protein secretion [GO:0009306]; regulation of exocytosis [GO:0017157]; vesicle docking involved in exocytosis [GO:0006904]
ISCW012955	56.7781	49.1938	RAS-related protein putative (EC 3.1.4.12)	protein localization to plasma membrane [GO:0072659]; protein secretion [GO:0009306]; regulation of exocytosis [GO:0017157]; vesicle docking involved in exocytosis [GO:0006904]
ISCW016412	0.029681	0	Uncharacterized protein	protein localization to cilium [GO:0061512]
ISCW018677	2.12955	2.39386	Tub family protein	protein localization to cilium [GO:0061512]
ISCW018322	10.1478	9.38834	A-kinase anchor protein 7 putative	protein localization [GO:0008104]; regulation of protein kinase A signaling [GO:0010738]
ISCW000072	16.6642	16.7258	A-kinase anchor protein putative	protein localization [GO:0008104]
ISCW006802	12.7988	11.0542	Ribonuclease P/MRP protein subunit POP5 (EC 3.1.26.5)	protein lipoylation [GO:0009249]; tRNA processing [GO:0008033]
ISCW015462	12.8685	14.3139	Putative lipoyltransferase 2 mitochondrial (EC 2.3.1.181)	protein lipoylation [GO:0009249]
ISCW021395	5.54708	8.31011	Lipoate-protein ligase putative	protein lipoylation [GO:0009249]
ISCW002929	4.21492	4.45624	Diacylglycerol kinase putative (EC 2.7.1.107) (Diacylglycerol kinase putative (Fragment)) (Fragment)	protein kinase C-activating G-protein coupled receptor signaling pathway [GO:0007205]
ISCW006796	4.03932	5.75406	Diacylglycerol kinase putative (EC 2.7.1.107)	protein kinase C-activating G-protein coupled receptor signaling pathway [GO:0007205]
ISCW016178	143.43	115.32	Ubiquitin-fold modifier-conjugating enzyme 1	protein K69-linked ufmylation [GO:1990592]
ISCW016771	311.101	264.726	Ubiquitin-fold modifier 1	protein K69-linked ufmylation [GO:1990592]
ISCW010189	0.743641	0.411288	Receptor-transporting protein putative	protein insertion into membrane [GO:0051205]; protein targeting to membrane [GO:0006612]; sensory perception of chemical stimulus [GO:0007606]
ISCW004801	7.26874	6.95153	Cytochrome oxidase biogenesis protein putative	protein insertion into membrane [GO:0051205]
ISCW018956	38.1568	34.9312	Cytochrome oxidase biogenesis protein putative	protein insertion into membrane [GO:0051205]
ISCW021930	102.966	111.781	Putative uncharacterized protein (Fragment) (Fragment)	protein insertion into ER membrane [GO:0045048]
ISCW022177	58.4146	53.9992	Methionine aminopeptidase (EC 3.4.11.18)	protein initiator methionine removal [GO:0070084]
ISCW017897	24.8441	31.0387	Uncharacterized protein	protein import into peroxisome matrix docking [GO:0016560]
ISCW018636	19.224	21.2459	TPR repeat-containing protein	protein import into peroxisome matrix docking [GO:0016560]
ISCW020928	18.2258	17.1845	Peroxisome assembly protein putative	protein import into peroxisome matrix [GO:0016558]
ISCW000557	46.0166	52.1328	Ran-binding protein putative	protein import into nucleus [GO:0006606]; signal transduction [GO:0007165]
ISCW017853	45.6855	43.6235	mRNA export protein putative (EC 2.7.11.7)	protein import into nucleus [GO:0006606]; RNA export from nucleus [GO:0006405]; transcription-dependent tethering of RNA polymerase II gene DNA at nuclear periphery [GO:0000972]
ISCW000204	56.7093	46.8768	Nuclear pore complex protein nup214 putative	protein import into nucleus [GO:0006606]; RNA export from nucleus [GO:0006405]
ISCW019125	35.1236	27.4423	Uncharacterized protein	protein import into nucleus [GO:0006606]; RNA export from nucleus [GO:0006405]
ISCW019799	23.9842	22.9968	Nuclear pore complex protein nup153 putative	protein import into nucleus [GO:0006606]; RNA export from nucleus [GO:0006405]
ISCW021828	144.684	111.816	GTP-binding nuclear protein	protein import into nucleus [GO:0006606]; ribosomal subunit export from nucleus [GO:0000054]
ISCW023654	439.371	398.957	GTP-binding nuclear protein	protein import into nucleus [GO:0006606]; ribosomal subunit export from nucleus [GO:0000054]
ISCW013630	39.3907	45.7281	Uncharacterized protein	protein import into nucleus [GO:0006606]; ribosomal large subunit biogenesis [GO:0042273]
ISCW008163	106.04	86.3928	Nuclear pore glycoprotein P62 putative	protein import into nucleus [GO:0006606]; ribonucleoprotein complex export from nucleus [GO:0071426]
ISCW002864	16.8776	16.8523	Nuclear pore complex protein nup155 putative (Nuclear pore complex protein nup155 putative (Fragment)) (Fragment)	protein import into nucleus [GO:0006606]; protein localization to nuclear inner membrane [GO:0036228]; RNA export from nucleus [GO:0006405]; transcription-dependent tethering of RNA polymerase II gene DNA at nuclear periphery [GO:0000972]
ISCW002462	170.948	103.732	Nuclear pore complex component NPAP60L/NUP50 putative	protein import into nucleus [GO:0006606]
ISCW003643	14.5983	14.5005	Uncharacterized protein	protein import into nucleus [GO:0006606]
ISCW003977	12.7415	11.1948	Importin putative	protein import into nucleus [GO:0006606]
ISCW004662	10.6505	13.0148	Snurportin-1 putative (Snurportin-1 putative (Fragment)) (Fragment)	protein import into nucleus [GO:0006606]
ISCW012502	136.255	181.994	Pituitary tumor-transforming 1 interacting protein putative	protein import into nucleus [GO:0006606]
ISCW016169	5.80607	10.6903	Importin putative	protein import into nucleus [GO:0006606]
ISCW019056	3.0771	7.64745	Transportin putative	protein import into nucleus [GO:0006606]
ISCW019057	3.21205	6.12128	Transportin putative	protein import into nucleus [GO:0006606]
ISCW003149	34.4433	29.4896	Uncharacterized protein	protein import into mitochondrial matrix [GO:0030150]; protein import into mitochondrial outer membrane [GO:0045040]
ISCW004474	164.571	148.274	Mitochondrial import inner membrane translocase subunit TIM23 putative	protein import into mitochondrial matrix [GO:0030150]
ISCW006947	18.4214	16.4785	Mitochondrial import inner membrane translocase subunit TIM50 putative (EC 3.1.3.16)	protein import into mitochondrial matrix [GO:0030150]
ISCW019934	736.726	693.918	Mitochondrial import inner membrane translocase subunit TIM17	protein import into mitochondrial matrix [GO:0030150]
ISCW020914	19.453	12.6749	Granulocyte macrophage csf signaling molecule putative (Granulocyte macrophage csf signaling molecule putative (Fragment)) (Fragment)	protein import into mitochondrial matrix [GO:0030150]
ISCW023127	21.6788	20.7482	Mitochondrial import inner membrane translocase subunit TIM44	protein import into mitochondrial matrix [GO:0030150]
ISCW010767	69.8726	62.2378	Mitochondrial import inner membrane translocase subunit Tim22 putative	protein import into mitochondrial inner membrane [GO:0045039]
ISCW000852	4.94782	8.54605	Putative uncharacterized protein (Fragment) (Fragment)	protein homooligomerization [GO:0051260]
ISCW011291	4.52181	5.5197	Potassium channel tetramerization domain-containing protein putative (EC 3.1.4.17) (Potassium channel tetramerization domain-containing protein putative (Fragment)) (Fragment)	protein homooligomerization [GO:0051260]
ISCW011291	1.28326	0.549908	Potassium channel tetramerization domain-containing protein putative (EC 3.1.4.17) (Potassium channel tetramerization domain-containing protein putative (Fragment)) (Fragment)	protein homooligomerization [GO:0051260]
ISCW016216	7.32991	9.24596	Potassium channel protein putative (EC 3.1.4.17)	protein homooligomerization [GO:0051260]
ISCW001134	0	0.0357596	Hexosyltransferase (EC 2.4.1.-)	protein glycosylation [GO:0006486]
ISCW001879	0	0.023326	Hexosyltransferase (EC 2.4.1.-)	protein glycosylation [GO:0006486]
ISCW001971	5.58076	4.17173	Polypeptide N-acetylgalactosaminyltransferase (EC 2.4.1.-) (Protein-UDP acetylgalactosaminyltransferase) (Fragment)	protein glycosylation [GO:0006486]
ISCW002790	39.261	29.475	Alpha-13-mannosyl-glycoprotein beta-1 2-N-acetylglucosaminyltransferase putative (EC 2.4.1.101) (Alpha-13-mannosyl-glycoprotein beta-1 2-N-acetylglucosaminyltransferase putative (Fragment)) (Fragment)	protein glycosylation [GO:0006486]
ISCW002872	42.4506	44.3478	Hexosyltransferase (EC 2.4.1.-)	protein glycosylation [GO:0006486]
ISCW003590	0.0170502	0.131973	Fucosyltransferase putative (EC 2.4.1.65)	protein glycosylation [GO:0006486]
ISCW003730	0.681985	1.51161	Hexosyltransferase (EC 2.4.1.-)	protein glycosylation [GO:0006486]
ISCW003896	0.0742703	0.0587175	Hexosyltransferase (EC 2.4.1.-)	protein glycosylation [GO:0006486]
ISCW004192	6.82106	5.9748	Fucosyltransferase putative (EC 2.4.1.65)	protein glycosylation [GO:0006486]
ISCW004236	6.7449	9.43311	Fucosyltransferase putative (EC 2.4.1.65) (Fucosyltransferase putative (Fragment)) (Fragment)	protein glycosylation [GO:0006486]
ISCW004236	2.22719	3.28433	Fucosyltransferase putative (EC 2.4.1.65) (Fucosyltransferase putative (Fragment)) (Fragment)	protein glycosylation [GO:0006486]
ISCW005012	0.493457	0.205727	Fucosyltransferase putative (EC 2.4.1.214)	protein glycosylation [GO:0006486]
ISCW005339	4.98247	7.29619	Hexosyltransferase (EC 2.4.1.-)	protein glycosylation [GO:0006486]
ISCW007342	0.0234104	0	Hexosyltransferase (EC 2.4.1.-)	protein glycosylation [GO:0006486]
ISCW008981	7.38852	8.84136	Polypeptide N-acetylgalactosaminyltransferase (EC 2.4.1.-) (Protein-UDP acetylgalactosaminyltransferase) (Fragment)	protein glycosylation [GO:0006486]
ISCW009302	38.6498	43.5496	N-acetylglucosaminyltransferase I putative (EC 2.4.1.101)	protein glycosylation [GO:0006486]
ISCW010849	0.189259	0.369465	Hexosyltransferase (EC 2.4.1.-)	protein glycosylation [GO:0006486]
ISCW010896	0.114616	0.313474	Hexosyltransferase (EC 2.4.1.-)	protein glycosylation [GO:0006486]
ISCW011351	1.07439	2.35714	Hexosyltransferase (EC 2.4.1.-) (Fragment)	protein glycosylation [GO:0006486]
ISCW011481	0.0380562	0	Hexosyltransferase (EC 2.4.1.-) (Fragment)	protein glycosylation [GO:0006486]
ISCW011715	0.474472	1.16366	Hexosyltransferase (EC 2.4.1.-)	protein glycosylation [GO:0006486]
ISCW011872	9.00688	9.44255	Exostosin-3 putative (EC 2.4.1.224)	protein glycosylation [GO:0006486]
ISCW012212	42.5568	39.9674	Polypeptide N-acetylgalactosaminyltransferase (EC 2.4.1.-) (Protein-UDP acetylgalactosaminyltransferase) (Fragment)	protein glycosylation [GO:0006486]
ISCW012863	9.50767	8.81433	Hexosyltransferase (EC 2.4.1.-)	protein glycosylation [GO:0006486]
ISCW013698	0.135679	0.0410261	Hexosyltransferase (EC 2.4.1.-)	protein glycosylation [GO:0006486]
ISCW015366	18.1918	22.6646	Fucosyltransferase putative (EC 2.4.1.65)	protein glycosylation [GO:0006486]
ISCW015763	0.0178038	0	Hexosyltransferase (EC 2.4.1.-)	protein glycosylation [GO:0006486]
ISCW017668	1.07249	1.57147	Hexosyltransferase (EC 2.4.1.-)	protein glycosylation [GO:0006486]
ISCW017814	4.12966	6.18863	Polypeptide N-acetylgalactosaminyltransferase (EC 2.4.1.-) (Protein-UDP acetylgalactosaminyltransferase)	protein glycosylation [GO:0006486]
ISCW018107	3.99045	6.56212	Hexosyltransferase (EC 2.4.1.-) (Fragment)	protein glycosylation [GO:0006486]
ISCW023135	0.0642467	0.0411017	Hexosyltransferase (EC 2.4.1.-)	protein glycosylation [GO:0006486]
ISCW023318	10.9862	12.248	Fucosyltransferase putative (EC 2.4.1.65) (Fucosyltransferase putative (Fragment)) (Fragment)	protein glycosylation [GO:0006486]
ISCW024303	0.51623	0.456163	Fucosyltransferase putative (Fucosyltransferase putative (Fragment)) (Fragment)	protein glycosylation [GO:0006486]
ISCW024461	0.79631	0.94384	Fucosyltransferase putative (Mucin-7 putative)	protein glycosylation [GO:0006486]
ISCW024567	0	0.0228015	Hexosyltransferase (EC 2.4.1.-) (Fragment)	protein glycosylation [GO:0006486]
ISCW024758	0.0522952	0	Fucosyltransferase putative (Myosin VII putative) (Fragment)	protein glycosylation [GO:0006486]
ISCW001530	32.8802	31.8202	RAB geranylgeranyl transferase alpha subunit putative (EC 2.5.1.60) (RAB geranylgeranyl transferase alpha subunit putative (Fragment)) (Fragment)	protein geranylgeranylation [GO:0018344]
ISCW004113	8.42764	12.8433	Geranylgeranyl transferase beta subunit putative (EC 2.5.1.60)	protein geranylgeranylation [GO:0018344]
ISCW007737	30.6028	28.3742	RAB geranylgeranyl transferase alpha subunit putative (EC 2.5.1.60)	protein geranylgeranylation [GO:0018344]
ISCW010108	268.432	308.56	Geranylgeranyl transferase type II beta subunit putative (EC 2.5.1.60)	protein geranylgeranylation [GO:0018344]
ISCW011038	1.60507	2.55436	Uncharacterized protein	protein geranylgeranylation [GO:0018344]
ISCW005183	17.4078	18.1626	Uncharacterized protein	protein folding in endoplasmic reticulum [GO:0034975]
ISCW006586	61.9875	61.8925	ER membrane protein complex subunit 4	protein folding in endoplasmic reticulum [GO:0034975]
ISCW007306	83.7926	72.4063	Tetratricopeptide repeat protein putative	protein folding in endoplasmic reticulum [GO:0034975]
ISCW022478	132.146	135.27	Protein pob putative	protein folding in endoplasmic reticulum [GO:0034975]
ISCW009087	19.1195	19.8761	Heat shock protein putative	protein folding [GO:0006457]; response to stress [GO:0006950]
ISCW014265	732.743	694.091	Hsp90 protein putative	protein folding [GO:0006457]; response to stress [GO:0006950]
ISCW022766	244.414	230.02	Tumor rejection antigen (Gp96) putative (Tumor rejection antigen (Gp96) putative (Fragment)) (Fragment)	protein folding [GO:0006457]; response to stress [GO:0006950]
ISCW024884	12.0711	13.0557	Heat shock protein putative	protein folding [GO:0006457]; response to stress [GO:0006950]
ISCW009131	98.9319	103.363	Molecular chaperone putative	protein folding [GO:0006457]; response to heat [GO:0009408]
ISCW013384	75.0161	66.9969	Molecular chaperone putative	protein folding [GO:0006457]; response to heat [GO:0009408]
ISCW022328	259.58	188.448	Prefoldin putative	protein folding [GO:0006457]; regulation of transcription DNA-templated [GO:0006355]
ISCW000776	7.10901	8.53291	Cyclophilin putative (EC 5.2.1.8)	protein folding [GO:0006457]; protein polyubiquitination [GO:0000209]
ISCW005818	32.7904	36.0787	Grpe protein putative (EC 5.1.3.1)	protein folding [GO:0006457]; protein import into mitochondrial matrix [GO:0030150]
ISCW002449	31.6783	24.5117	Peptidyl-prolyl cis-trans isomerase E (PPIase E) (EC 5.2.1.8)	protein folding [GO:0006457]
ISCW002493	812.001	801.967	Peptidyl-prolyl cis-trans isomerase (PPIase) (EC 5.2.1.8)	protein folding [GO:0006457]
ISCW003709	82.4132	75.9981	Calnexin putative	protein folding [GO:0006457]
ISCW005710	147.09	125.981	Peptidyl-prolyl cis-trans isomerase (PPIase) (EC 5.2.1.8)	protein folding [GO:0006457]
ISCW007279	272.916	330.743	Boca putative	protein folding [GO:0006457]
ISCW007470	4.89663	9.06114	ATP-dependent Clp-type protease putative	protein folding [GO:0006457]
ISCW008044	179.512	171.078	Uncharacterized protein	protein folding [GO:0006457]
ISCW008184	613.888	461.193	Calreticulin (Calreticulin putative)	protein folding [GO:0006457]
ISCW008497	1797.11	1499.36	Peptidyl-prolyl cis-trans isomerase (PPIase) (EC 5.2.1.8)	protein folding [GO:0006457]
ISCW011728	87.44	69.8647	Peptidyl-prolyl cis-trans isomerase (PPIase) (EC 5.2.1.8)	protein folding [GO:0006457]
ISCW013309	0.0819544	0	Calnexin 99A isoform B isoform 1 family protein	protein folding [GO:0006457]
ISCW013910	474.357	474.156	Prefoldin putative	protein folding [GO:0006457]
ISCW014531	35.9251	58.8532	Peptidyl-prolyl cis-trans isomerase (PPIase) (EC 5.2.1.8) (Fragment)	protein folding [GO:0006457]
ISCW017192	259.496	231.7	Hsp70 putative (EC 1.3.1.74) (Hsp70 putative (Fragment)) (Fragment)	protein folding [GO:0006457]
ISCW018767	137.86	132.935	Peptidyl-prolyl cis-trans isomerase (PPIase) (EC 5.2.1.8) (Fragment)	protein folding [GO:0006457]
ISCW020633	66.9446	60.3064	Molecular chaperone putative	protein folding [GO:0006457]
ISCW021534	22.9807	24.7014	Molecular chaperone putative (Molecular chaperone putative (Fragment)) (Fragment)	protein folding [GO:0006457]
ISCW021644	40.8099	36.475	p53 and DNA damage-regulated protein putative	protein folding [GO:0006457]
ISCW022463	29.1397	37.1357	Peptidyl-prolyl cis-trans isomerase (PPIase) (EC 5.2.1.8) (Fragment)	protein folding [GO:0006457]
ISCW018919	4.10801	4.64763	Protein farnesyltransferase beta subunit putative (EC 2.5.1.58) (Protein farnesyltransferase beta subunit putative (Fragment)) (Fragment)	protein farnesylation [GO:0018343]; regulation of cell proliferation [GO:0042127]
ISCW015464	37.7072	34.2134	Importin beta nuclear transport factor putative	protein export from nucleus [GO:0006611]; protein import into nucleus [GO:0006606]
ISCW015575	13.6937	13.4121	Exportin putative	protein export from nucleus [GO:0006611]
ISCW017761	11.3958	10.4476	Exportin-7-A putative (Exportin-7-A putative (Fragment)) (Fragment)	protein export from nucleus [GO:0006611]
ISCW000206	46.2874	36.3657	Ubiquitin carboxyl-terminal hydrolase (EC 3.4.19.12)	protein deubiquitination [GO:0016579]; ubiquitin-dependent protein catabolic process [GO:0006511]
ISCW005337	14.2365	16.2872	Ubiquitinyl hydrolase 1 (EC 3.4.19.12)	protein deubiquitination [GO:0016579]; ubiquitin-dependent protein catabolic process [GO:0006511]
ISCW005592	0.750166	1.57584	Ubiquitin specific protease putative (EC 1.3.1.74) (EC 3.1.2.15)	protein deubiquitination [GO:0016579]; ubiquitin-dependent protein catabolic process [GO:0006511]
ISCW006645	98.4102	72.25	Ubiquitin carboxylterminal hydrolase 10 putative	protein deubiquitination [GO:0016579]; ubiquitin-dependent protein catabolic process [GO:0006511]
ISCW008894	11.3835	11.3193	Ubiquitin specific protease putative (EC 3.1.2.15)	protein deubiquitination [GO:0016579]; ubiquitin-dependent protein catabolic process [GO:0006511]
ISCW009097	7.3424	13.159	Ubiquitin specific protease putative (EC 3.1.2.15)	protein deubiquitination [GO:0016579]; ubiquitin-dependent protein catabolic process [GO:0006511]
ISCW010054	7.70951	2.92458	Ubiquitin-specific protease putative (EC 3.1.2.15) (Ubiquitin-specific protease putative (Fragment)) (Fragment)	protein deubiquitination [GO:0016579]; ubiquitin-dependent protein catabolic process [GO:0006511]
ISCW010715	9.18027	14.6274	Ubiquitinyl hydrolase 1 (EC 3.4.19.12) (Fragment)	protein deubiquitination [GO:0016579]; ubiquitin-dependent protein catabolic process [GO:0006511]
ISCW012350	31.319	27.5468	Putative uncharacterized protein (Fragment) (Fragment)	protein deubiquitination [GO:0016579]; ubiquitin-dependent protein catabolic process [GO:0006511]
ISCW013586	26.9124	21.9417	Ubiquitin carboxyl-terminal hydrolase putative (EC 3.1.2.15) (Ubiquitin carboxyl-terminal hydrolase putative (Fragment)) (Fragment)	protein deubiquitination [GO:0016579]; ubiquitin-dependent protein catabolic process [GO:0006511]
ISCW015586	33.8117	35.8206	Ubiquitinyl hydrolase 1 (EC 3.4.19.12)	protein deubiquitination [GO:0016579]; ubiquitin-dependent protein catabolic process [GO:0006511]
ISCW015924	15.8833	21.0971	Ubiquitin carboxyl-terminal hydrolase putative (EC 3.1.2.15)	protein deubiquitination [GO:0016579]; ubiquitin-dependent protein catabolic process [GO:0006511]
ISCW019604	47.0315	44.9128	Queuine tRNA-ribosyltransferase putative (EC 3.1.2.15)	protein deubiquitination [GO:0016579]; ubiquitin-dependent protein catabolic process [GO:0006511]
ISCW019965	5.98954	7.65364	Ubiquitin specific protease putative (EC 3.1.2.15)	protein deubiquitination [GO:0016579]; ubiquitin-dependent protein catabolic process [GO:0006511]
ISCW022153	25.0807	25.7759	Ubiquitin carboxyl-terminal hydrolase (EC 3.4.19.12) (Fragment)	protein deubiquitination [GO:0016579]; ubiquitin-dependent protein catabolic process [GO:0006511]
ISCW022472	2.8692	4.5323	Ubiquitin specific protease putative (EC 3.1.2.15) (Ubiquitin specific protease putative (Fragment)) (Fragment)	protein deubiquitination [GO:0016579]; ubiquitin-dependent protein catabolic process [GO:0006511]
ISCW022612	80.2604	76.0814	Ubiquitin carboxy-terminal hydrolase putative (EC 3.1.2.15) (Ubiquitin carboxy-terminal hydrolase putative (Fragment)) (Fragment)	protein deubiquitination [GO:0016579]; ubiquitin-dependent protein catabolic process [GO:0006511]
ISCW023394	939.69	907.212	Ubiquitin carboxyl-terminal hydrolase (EC 3.4.19.12)	protein deubiquitination [GO:0016579]; ubiquitin-dependent protein catabolic process [GO:0006511]
ISCW016690	34.0124	35.4913	Ubiquitin specific peptidase putative (EC 3.1.2.15)	protein deubiquitination [GO:0016579]; spliceosomal complex assembly [GO:0000245]
ISCW007716	0.0288309	0.0684729	Ubiquitin specific proteinase putative (EC 3.1.2.15) (Ubiquitin specific proteinase putative (Fragment)) (Fragment)	protein deubiquitination [GO:0016579]
ISCW011212	4.06268	6.29014	Ubiquitin specific protease putative (EC 3.1.2.15) (Ubiquitin specific protease putative (Fragment)) (Fragment)	protein deubiquitination [GO:0016579]
ISCW011751	10.2199	11.8458	Ubiquitin carboxylterminal hydrolase putative	protein deubiquitination [GO:0016579]
ISCW014266	10.6208	12.4743	WD-repeat protein putative	protein deubiquitination [GO:0016579]
ISCW017541	16.1976	19.8024	Josephin-1 putative (Josephin-1 putative (Fragment)) (Fragment)	protein deubiquitination [GO:0016579]
ISCW021968	41.0354	37.3682	OTU domain-containing protein putative (OTU domain-containing protein putative (Fragment)) (Fragment)	protein deubiquitination [GO:0016579]
ISCW003012	13.7426	12.5125	Sentrin/sumo-specific protease putative (EC 3.6.1.5)	protein desumoylation [GO:0016926]
ISCW003013	0.881686	1.03256	Sentrin/sumo-specific protease putative (EC 3.6.1.5)	protein desumoylation [GO:0016926]
ISCW012734	13.0386	10.7667	Sentrin/sumo-specific protease putative (EC 3.6.1.5)	protein desumoylation [GO:0016926]
ISCW018648	1.47705	3.12911	Sentrin/sumo-specific protease putative (EC 3.6.1.5)	protein desumoylation [GO:0016926]
ISCW016977	0.0464873	0.0304775	Palmitoyl-protein thioesterase precursor putative (Palmitoyl-protein thioesterase putative) (EC 3.1.2.22)	protein depalmitoylation [GO:0002084]; receptor-mediated endocytosis [GO:0006898]
ISCW015728	22.9299	27.5191	Lysophospholipase putative (EC 3.1.1.1) (Lysophospholipase putative (Fragment)) (Fragment)	protein depalmitoylation [GO:0002084]
ISCW001145	32.0586	31.0455	26S proteasome regulatory complex subunit RPN7/PSMD6 putative (26S proteasome regulatory complex subunit RPN7/PSMD6 putative (Fragment)) (Fragment)	protein deneddylation [GO:0000338]
ISCW009227	45.1691	43.955	COP9 signalosome subunit CSN6 putative	protein deneddylation [GO:0000338]
ISCW021443	27.0957	29.238	Cop9 complex subunit 7A putative	protein deneddylation [GO:0000338]
ISCW017323	59.49	49.1874	Protein phosphatase methylesterase 1 (PME-1) (EC 3.1.1.-)	protein demethylation [GO:0006482]
ISCW016197	20.6949	20.8263	Disks large-associated protein putative	protein complex assembly [GO:0006461]; signaling [GO:0023052]
ISCW018706	135.039	103.957	Hepatoma up-regulated protein putative	protein complex assembly [GO:0006461]; signaling [GO:0023052]
ISCW003823	0.0150903	0.0156904	Aspartic protease putative (EC 3.4.23.5)	protein catabolic process [GO:0030163]; proteolysis [GO:0006508]
ISCW007278	36.0563	30.5984	Bace-2 putative (EC 3.4.23.45) (Bace-2 putative (Fragment)) (Fragment)	protein catabolic process [GO:0030163]; proteolysis [GO:0006508]
ISCW013185	0.229873	0.0488212	Aspartyl protease putative (EC 3.4.23.5)	protein catabolic process [GO:0030163]; proteolysis [GO:0006508]
ISCW023880	44.2047	46.1339	Aspartic protease putative (EC 3.4.23.5)	protein catabolic process [GO:0030163]; proteolysis [GO:0006508]
ISCW008144	2.99446	5.10632	Lon protease homolog (EC 3.4.21.-)	protein catabolic process [GO:0030163]; protein processing [GO:0016485]; protein targeting to peroxisome [GO:0006625]
ISCW017592	12.0339	13.1783	RING finger protein putative	protein autoubiquitination [GO:0051865]
ISCW022605	34.0222	38.9491	Uncharacterized protein	protein arginylation [GO:0016598]
ISCW008317	18.8497	22.9916	Phospholipase A-2-activating protein putative (EC 2.7.11.7) (Phospholipase A-2-activating protein putative (Fragment)) (Fragment)	proteasome-mediated ubiquitin-dependent protein catabolic process [GO:0043161]; ubiquitin recycling [GO:0010992]
ISCW008803	93.7884	78.9085	26S proteasome regulatory subunit rpn2 putative (26S proteasome regulatory subunit rpn2 putative (Fragment)) (Fragment)	proteasome-mediated ubiquitin-dependent protein catabolic process [GO:0043161]; regulation of protein catabolic process [GO:0042176]
ISCW021692	66.6516	72.9849	26S proteasome regulatory subunit rpn1 putative	proteasome-mediated ubiquitin-dependent protein catabolic process [GO:0043161]; regulation of protein catabolic process [GO:0042176]
ISCW004610	9.02666	10.8522	Kruppel-like zinc-finger protein putative	proteasome-mediated ubiquitin-dependent protein catabolic process [GO:0043161]; protein ubiquitination involved in ubiquitin-dependent protein catabolic process [GO:0042787]; regulation of proteolysis [GO:0030162]
ISCW004843	0.337735	0.775268	BTB/POZ domaincontaining protein	proteasome-mediated ubiquitin-dependent protein catabolic process [GO:0043161]; protein ubiquitination involved in ubiquitin-dependent protein catabolic process [GO:0042787]; regulation of proteolysis [GO:0030162]
ISCW005986	9.6733	9.09652	Ankyrin repeat containing protein	proteasome-mediated ubiquitin-dependent protein catabolic process [GO:0043161]; protein ubiquitination involved in ubiquitin-dependent protein catabolic process [GO:0042787]; regulation of proteolysis [GO:0030162]
ISCW018847	20.7808	27.6559	Kruppel-like zinc finger protein putative	proteasome-mediated ubiquitin-dependent protein catabolic process [GO:0043161]; protein ubiquitination involved in ubiquitin-dependent protein catabolic process [GO:0042787]; regulation of proteolysis [GO:0030162]
ISCW019390	0.0825654	0.134491	BTB/POZ domain-containing protein putative	proteasome-mediated ubiquitin-dependent protein catabolic process [GO:0043161]; protein ubiquitination involved in ubiquitin-dependent protein catabolic process [GO:0042787]; regulation of proteolysis [GO:0030162]
ISCW021535	5.06761	4.29679	Putative uncharacterized protein (Fragment) (Fragment)	proteasome-mediated ubiquitin-dependent protein catabolic process [GO:0043161]; protein ubiquitination involved in ubiquitin-dependent protein catabolic process [GO:0042787]; regulation of proteolysis [GO:0030162]
ISCW010122	35.6417	29.2344	E3 ubiquitin ligase putative	proteasome-mediated ubiquitin-dependent protein catabolic process [GO:0043161]; protein ubiquitination involved in ubiquitin-dependent protein catabolic process [GO:0042787]
ISCW020326	8.20261	8.41788	E3 ubiquitin ligase putative (E3 ubiquitin ligase putative (Fragment)) (Fragment)	proteasome-mediated ubiquitin-dependent protein catabolic process [GO:0043161]; protein ubiquitination involved in ubiquitin-dependent protein catabolic process [GO:0042787]
ISCW005142	13.1425	23.1857	Synoviolin putative	proteasome-mediated ubiquitin-dependent protein catabolic process [GO:0043161]; protein polyubiquitination [GO:0000209]; protein ubiquitination involved in ubiquitin-dependent protein catabolic process [GO:0042787]
ISCW017204	5.88748	9.64052	Uncharacterized protein	proteasome-mediated ubiquitin-dependent protein catabolic process [GO:0043161]; protein polyubiquitination [GO:0000209]; protein ubiquitination involved in ubiquitin-dependent protein catabolic process [GO:0042787]
ISCW022679	11.3671	10.8614	Synoviolin putative	proteasome-mediated ubiquitin-dependent protein catabolic process [GO:0043161]; protein polyubiquitination [GO:0000209]; protein ubiquitination involved in ubiquitin-dependent protein catabolic process [GO:0042787]
ISCW018508	74.6971	76.7387	Ubiquitin protein ligase putative (EC 6.3.2.19)	proteasome-mediated ubiquitin-dependent protein catabolic process [GO:0043161]; protein polyubiquitination [GO:0000209]
ISCW019323	18.4935	17.1724	Ubiquitin conjugating enzyme putative (EC 6.3.2.19)	proteasome-mediated ubiquitin-dependent protein catabolic process [GO:0043161]; protein polyubiquitination [GO:0000209]
ISCW013920	0	0.00995657	Uncharacterized protein	proteasome-mediated ubiquitin-dependent protein catabolic process [GO:0043161]; protein linear polyubiquitination [GO:0097039]
ISCW021326	15.462	18.6494	Ubiquitin-conjugating enzyme putative (Ubiquitin-conjugating enzyme putative (Fragment)) (Fragment)	proteasome-mediated ubiquitin-dependent protein catabolic process [GO:0043161]; protein linear polyubiquitination [GO:0097039]
ISCW001107	129.697	106.76	Ubiquitin protein ligase putative (EC 6.3.2.19)	proteasome-mediated ubiquitin-dependent protein catabolic process [GO:0043161]
ISCW002593	125.955	112.354	26S proteasome regulatory complex subunit RPN5/PSMD12 putative	proteasome-mediated ubiquitin-dependent protein catabolic process [GO:0043161]
ISCW008293	46.5579	51.9647	F-box and WD domain protein putative	proteasome-mediated ubiquitin-dependent protein catabolic process [GO:0043161]
ISCW019218	42.5311	49.0331	Uncharacterized protein	proteasome-mediated ubiquitin-dependent protein catabolic process [GO:0043161]
ISCW020105	101.94	99.3518	RING finger motif containing protein	proteasome-mediated ubiquitin-dependent protein catabolic process [GO:0043161]
ISCW020845	263.036	224.65	26S proteasome regulatory complex subunit RPN7/PSMD6 putative	proteasome-mediated ubiquitin-dependent protein catabolic process [GO:0043161]
ISCW022113	266.543	209.009	26S proteasome regulatory subunit 7 psd7 putative (26S proteasome regulatory subunit 7 psd7 putative (Fragment)) (Fragment)	proteasome-mediated ubiquitin-dependent protein catabolic process [GO:0043161]
ISCW015677	77.8011	66.687	26S proteasome regulatory complex subunit PSMD5 putative	proteasome regulatory particle assembly [GO:0070682]
ISCW018679	47.9786	52.2909	26S proteasome non-ATPase regulatory subunit putative	proteasome regulatory particle assembly [GO:0070682]
ISCW016905	47.3907	36.0958	Proteasome assembly chaperone putative	proteasome core complex assembly [GO:0080129]
ISCW000474	73.2188	56.7859	26S proteasome regulatory complex subunit RPN9/PSMD13 putative	proteasome assembly [GO:0043248]; ubiquitin-dependent protein catabolic process [GO:0006511]
ISCW012119	149.19	170.617	26S proteasome subunit S9 putative	proteasome assembly [GO:0043248]; ubiquitin-dependent protein catabolic process [GO:0006511]
ISCW010311	127.125	107.037	Uncharacterized protein	proteasome assembly [GO:0043248]; proteasome-mediated ubiquitin-dependent protein catabolic process [GO:0043161]
ISCW024431	108.771	98.1837	26S proteasome regulatory complex subunit RPN10/PSMD4 putative (26S proteasome regulatory complex subunit RPN10/PSMD4 putative (Fragment)) (Fragment)	proteasome assembly [GO:0043248]; proteasome-mediated ubiquitin-dependent protein catabolic process [GO:0043161]
ISCW015639	18.3381	23.0461	Proteasome assembly chaperone 2	proteasome assembly [GO:0043248]
ISCW021447	43.4129	41.2693	HEAT repeatcontaining protein	proteasome assembly [GO:0043248]
ISCW020904	20.4628	20.7596	Proteasome activator complex subunit putative	proteasomal ubiquitin-independent protein catabolic process [GO:0010499]
ISCW015137	12.4754	12.5694	tRNA synthetases class II putative (EC 6.1.1.15) (tRNA synthetases class II putative (Fragment)) (Fragment)	prolyl-tRNA aminoacylation [GO:0006433]
ISCW000787	7.00004	7.87297	Proline dehydrogenase (EC 1.5.5.2) (Fragment)	proline catabolic process to glutamate [GO:0010133]
ISCW007163	0	0.0309948	Proline dehydrogenase (EC 1.5.5.2) (Fragment)	proline catabolic process to glutamate [GO:0010133]
ISCW012004	5.33899	6.75032	Uncharacterized protein	proline catabolic process to glutamate [GO:0010133]
ISCW015982	38.4756	39.311	Aldehyde dehydrogenase putative (EC 1.5.1.12) (Aldehyde dehydrogenase putative (Fragment)) (Fragment)	proline catabolic process to glutamate [GO:0010133]
ISCW006407	257.963	217.279	Programmed cell death putative	programmed cell death [GO:0012501]
ISCW023181	31.1003	31.8482	Loquacious (Tar RNA-binding protein putative) (EC 3.1.26.3) (Fragment)	production of siRNA involved in RNA interference [GO:0030422]
ISCW020847	11.9044	12.7482	Nuclear inhibitor of protein phosphatase-1 putative	production of miRNAs involved in gene silencing by miRNA [GO:0035196]
ISCW015573	43.998	43.5318	RNA recognition motif-containing protein	pre-mRNA cleavage required for polyadenylation [GO:0098789]
ISCW019444	1.27058	1.7357	Secreted protein putative (EC 3.1.26.3)	pre-miRNA processing [GO:0031054]; primary miRNA processing [GO:0031053]; production of siRNA involved in RNA interference [GO:0030422]; RNA phosphodiester bond hydrolysis endonucleolytic [GO:0090502]
ISCW023600	9.18255	11.7802	Ribonuclease III putative (EC 3.1.26.3)	pre-miRNA processing [GO:0031054]; primary miRNA processing [GO:0031053]; production of siRNA involved in RNA interference [GO:0030422]; RNA phosphodiester bond hydrolysis endonucleolytic [GO:0090502]
ISCW013836	4.40642	3.13652	Sodium/potassium-dependent ATPase beta-2 subunit putative	potassium ion transport [GO:0006813]; sodium ion transport [GO:0006814]
ISCW016921	167.629	166.012	Na+/K+ ATPase beta subunit putative	potassium ion transport [GO:0006813]; sodium ion transport [GO:0006814]
ISCW017384	4.63141	2.34919	Sodium/potassium-dependent ATPase beta subunit putative	potassium ion transport [GO:0006813]; sodium ion transport [GO:0006814]
ISCW017384	4.30677	5.22618	Sodium/potassium-dependent ATPase beta subunit putative	potassium ion transport [GO:0006813]; sodium ion transport [GO:0006814]
ISCW005407	0.559598	1.29673	Uncharacterized protein	potassium ion transmembrane transport [GO:0071805]; stabilization of membrane potential [GO:0030322]
ISCW005408	2.55301	4.53434	Potassium channel putative	potassium ion transmembrane transport [GO:0071805]; stabilization of membrane potential [GO:0030322]
ISCW010334	3.14058	3.97904	Ion channel protein putative	potassium ion transmembrane transport [GO:0071805]; stabilization of membrane potential [GO:0030322]
ISCW010986	9.23827	8.21788	Uncharacterized protein	potassium ion transmembrane transport [GO:0071805]; stabilization of membrane potential [GO:0030322]
ISCW011881	1.37347	1.26616	Uncharacterized protein	potassium ion transmembrane transport [GO:0071805]; stabilization of membrane potential [GO:0030322]
ISCW020403	0.206343	0.111144	Uncharacterized protein	potassium ion transmembrane transport [GO:0071805]; stabilization of membrane potential [GO:0030322]
ISCW023768	0.0810251	0.195731	Uncharacterized protein	potassium ion transmembrane transport [GO:0071805]; stabilization of membrane potential [GO:0030322]
ISCW024291	2.92365	5.16541	Potassium channel putative (Potassium channel putative (Fragment)) (Fragment)	potassium ion transmembrane transport [GO:0071805]; stabilization of membrane potential [GO:0030322]
ISCW008652	11.3057	18.3121	Sodium/hydrogen exchanger	potassium ion transmembrane transport [GO:0071805]; regulation of intracellular pH [GO:0051453]; sodium ion import across plasma membrane [GO:0098719]
ISCW011676	0.279272	0.264389	Uncharacterized protein	potassium ion transmembrane transport [GO:0071805]; regulation of intracellular pH [GO:0051453]; sodium ion import across plasma membrane [GO:0098719]
ISCW011894	0.0135152	0.0868954	Cyclic nucleotidebinding domain-containing protein (Fragment)	potassium ion transmembrane transport [GO:0071805]; regulation of intracellular pH [GO:0051453]; sodium ion import across plasma membrane [GO:0098719]
ISCW017041	2.01363	2.00855	Sodium/hydrogen exchanger	potassium ion transmembrane transport [GO:0071805]; regulation of intracellular pH [GO:0051453]; sodium ion import across plasma membrane [GO:0098719]
ISCW017728	0.0819574	0.0703794	Cyclic nucleotidebinding domain-containing protein	potassium ion transmembrane transport [GO:0071805]; regulation of intracellular pH [GO:0051453]; sodium ion import across plasma membrane [GO:0098719]
ISCW018629	21.3728	18.7031	Sodium/hydrogen exchanger putative	potassium ion transmembrane transport [GO:0071805]; regulation of intracellular pH [GO:0051453]; sodium ion import across plasma membrane [GO:0098719]
ISCW020710	0.046661	0.0403404	Sodium/hydrogen exchanger plant putative (Sodium/hydrogen exchanger plant putative (Fragment)) (Fragment)	potassium ion transmembrane transport [GO:0071805]; regulation of intracellular pH [GO:0051453]; sodium ion import across plasma membrane [GO:0098719]
ISCW020711	0.20609	0.0576224	Uncharacterized protein	potassium ion transmembrane transport [GO:0071805]; regulation of intracellular pH [GO:0051453]; sodium ion import across plasma membrane [GO:0098719]
ISCW004235	7.17091	9.19822	Sodium/hydrogen exchanger (Fragment)	potassium ion transmembrane transport [GO:0071805]; regulation of intracellular pH [GO:0051453]
ISCW011292	0.0402316	0.0212521	Cyclic nucleotidebinding domain-containing protein	potassium ion transmembrane transport [GO:0071805]; regulation of intracellular pH [GO:0051453]
ISCW000826	0.12633	0.0792975	Voltage-gated potassium channel putative (Voltage-gated potassium channel putative (Fragment)) (Fragment)	potassium ion transmembrane transport [GO:0071805]; protein homooligomerization [GO:0051260]
ISCW006705	0.361793	0.571574	Voltage-gated channel putative (EC 3.1.4.17)	potassium ion transmembrane transport [GO:0071805]; protein homooligomerization [GO:0051260]
ISCW021761	0.173915	0.183118	Potassium channel putative	potassium ion transmembrane transport [GO:0071805]; protein homooligomerization [GO:0051260]
ISCW022993	0.0718094	0.0735505	Voltage-gated channel putative (EC 3.1.4.17)	potassium ion transmembrane transport [GO:0071805]; protein homooligomerization [GO:0051260]
ISCW019838	0.328835	0.453919	Uncharacterized protein	potassium ion transmembrane transport [GO:0071805]
ISCW016219	12.969	12.3874	Inward rectifier K+ channel putative	potassium ion import [GO:0010107]
ISCW007192	68.8973	70.058	DNAJ domain containing protein	posttranslational protein targeting to membrane translocation [GO:0031204]
ISCW013985	9.98198	12.4127	Nuclear pore complex protein nup98 putative	posttranscriptional tethering of RNA polymerase II gene DNA at nuclear periphery [GO:0000973]; protein import into nucleus [GO:0006606]; RNA export from nucleus [GO:0006405]; telomere tethering at nuclear periphery [GO:0034398]
ISCW006743	266.746	218.736	Ubiquitin protein ligase putative (EC 6.3.2.19)	postreplication repair [GO:0006301]; protein K63-linked ubiquitination [GO:0070534]
ISCW022325	86.7016	90.2567	Oligosaccharyl transferase putative (EC 2.4.1.119) (Oligosaccharyl transferase putative (Fragment)) (Fragment)	post-translational protein modification [GO:0043687]; protein N-linked glycosylation via asparagine [GO:0018279]
ISCW022266	40.048	34.9993	Guanine nucleotide exchange factor mss4 putative	post-Golgi vesicle-mediated transport [GO:0006892]; small GTPase mediated signal transduction [GO:0007264]
ISCW013433	469.584	456.548	Tubulin-specific chaperone A	post-chaperonin tubulin folding pathway [GO:0007023]; tubulin complex assembly [GO:0007021]
ISCW020205	1.14118	3.44741	Protein quiver	positive regulation of voltage-gated potassium channel activity [GO:1903818]; regulation of circadian sleep/wake cycle sleep [GO:0045187]; regulation of synaptic transmission cholinergic [GO:0032222]; rhythmic process [GO:0048511]; sleep [GO:0030431]
ISCW018970	5.44393	8.13604	Defective in cullin neddylation protein	positive regulation of ubiquitin-protein transferase activity [GO:0051443]; protein neddylation [GO:0045116]; response to radiation [GO:0009314]
ISCW011085	107.968	129.309	Defective in cullin neddylation protein	positive regulation of ubiquitin-protein transferase activity [GO:0051443]; protein neddylation [GO:0045116]
ISCW023153	46.7817	45.058	Defective in cullin neddylation protein	positive regulation of ubiquitin-protein transferase activity [GO:0051443]; protein neddylation [GO:0045116]
ISCW015653	50.7981	47.2076	WD-repeat protein putative (EC 2.3.1.48)	positive regulation of ubiquitin protein ligase activity [GO:1904668]
ISCW023083	987.061	939.676	40S ribosomal protein S9 putative	positive regulation of translational fidelity [GO:0045903]; translation [GO:0006412]
ISCW020373	1169.66	820.984	Eukaryotic translation initiation factor 5A (eIF-5A) (Fragment)	positive regulation of translational elongation [GO:0045901]; positive regulation of translational termination [GO:0045905]; translational frameshifting [GO:0006452]
ISCW016732	0.0128593	0	Translation factor GUF1 homolog mitochondrial (EC 3.6.5.n1) (Elongation factor 4 homolog) (EF-4) (GTPase GUF1 homolog) (Ribosomal back-translocase)	positive regulation of translation [GO:0045727]; translation [GO:0006412]
ISCW015103	33.5233	39.4935	Uncharacterized protein	positive regulation of translation [GO:0045727]; regulation of formation of translation initiation ternary complex [GO:1901190]
ISCW018345	10.1573	11.2707	MamL1 domain-containing protein	positive regulation of transcription of Notch receptor target [GO:0007221]
ISCW016888	210.711	184.4	Single-stranded DNA binding protein P9 putative	positive regulation of transcription initiation from RNA polymerase II promoter [GO:0060261]
ISCW016145	4.1058	8.27909	DNA-binding protein putative (EC 1.3.1.74) (DNA-binding protein putative (Fragment)) (Fragment)	positive regulation of transcription from RNA polymerase II promoter [GO:0045944]; transcription DNA-templated [GO:0006351]
ISCW020730	7.97268	15.1296	Protein kinase putative (EC 2.7.11.23)	positive regulation of transcription from RNA polymerase II promoter [GO:0045944]; protein phosphorylation [GO:0006468]
ISCW012742	18.2128	20.6467	Transcription initiation factor tfii-D putative (EC 2.7.11.1) (Transcription initiation factor tfii-D putative (Fragment)) (Fragment)	positive regulation of transcription from RNA polymerase II promoter [GO:0045944]
ISCW015934	44.9882	47.0396	Glycine rich protein putative	positive regulation of transcription from RNA polymerase II promoter [GO:0045944]
ISCW016111	404.028	345.428	Mediator of RNA polymerase II transcription subunit putative	positive regulation of transcription from RNA polymerase II promoter [GO:0045944]
ISCW016760	40.285	37.9546	Putative uncharacterized protein (Fragment) (Fragment)	positive regulation of transcription from RNA polymerase II promoter [GO:0045944]
ISCW018640	2.58951	4.47646	Calmodulin-binding transcription activator putative (Calmodulin-binding transcription activator putative (Fragment)) (Fragment)	positive regulation of transcription from RNA polymerase II promoter [GO:0045944]
ISCW018640	5.73299	4.2108	Calmodulin-binding transcription activator putative (Calmodulin-binding transcription activator putative (Fragment)) (Fragment)	positive regulation of transcription from RNA polymerase II promoter [GO:0045944]
ISCW018642	0	2.83929	Calmodulin-binding transcription activator putative (Calmodulin-binding transcription activator putative (Fragment)) (Fragment)	positive regulation of transcription from RNA polymerase II promoter [GO:0045944]
ISCW000655	12.8462	16.5953	Transcription factor IIF-alpha (TFIIF-alpha) putative	positive regulation of transcription elongation from RNA polymerase II promoter [GO:0032968]; transcription initiation from RNA polymerase II promoter [GO:0006367]
ISCW000655	335.233	496.044	Transcription factor IIF-alpha (TFIIF-alpha) putative	positive regulation of transcription elongation from RNA polymerase II promoter [GO:0032968]; transcription initiation from RNA polymerase II promoter [GO:0006367]
ISCW015732	192.775	188.526	RNA polymerase II transcription elongation factor putative	positive regulation of transcription elongation from RNA polymerase II promoter [GO:0032968]; protein ubiquitination involved in ubiquitin-dependent protein catabolic process [GO:0042787]
ISCW023150	117.187	101.19	General transcription factor IIF subunit 2 (EC 3.6.4.12) (Transcription initiation factor IIF subunit beta)	positive regulation of transcription elongation from RNA polymerase II promoter [GO:0032968]; positive regulation of transcription initiation from RNA polymerase II promoter [GO:0060261]; transcription initiation from RNA polymerase II promoter [GO:0006367]
ISCW019206	147.547	126.268	BZIP protein putative	positive regulation of transcription DNA-templated [GO:0045893]; regulation of transcription from RNA polymerase II promoter [GO:0006357]; transcription DNA-templated [GO:0006351]
ISCW001881	1.79243	2.94378	BTB/POZ domaincontaining protein (Fragment)	positive regulation of transcription DNA-templated [GO:0045893]; regulation of transcription from RNA polymerase II promoter [GO:0006357]
ISCW004151	0.897042	2.71454	Homeodomain-containing DNA- binding protein putative (Homeodomain-containing DNA-binding protein putative)	positive regulation of transcription DNA-templated [GO:0045893]
ISCW021368	21.7953	21.3379	Uncharacterized protein	positive regulation of transcription DNA-templated [GO:0045893]
ISCW018892	1190.07	758.039	H/ACA ribonucleoprotein complex protein putative	positive regulation of telomerase RNA localization to Cajal body [GO:1904874]; rRNA pseudouridine synthesis [GO:0031118]; snRNA pseudouridine synthesis [GO:0031120]; telomere maintenance via telomerase [GO:0007004]
ISCW006841	1261.76	1098.23	26S protease regulatory subunit 6B putative	positive regulation of RNA polymerase II transcriptional preinitiation complex assembly [GO:0045899]; ubiquitin-dependent ERAD pathway [GO:0030433]
ISCW008741	134.418	109.469	26S proteasome regulatory complex ATPase RPT6 putative (EC 3.6.4.3) (26S proteasome regulatory complex ATPase RPT6 putative (Fragment)) (Fragment)	positive regulation of RNA polymerase II transcriptional preinitiation complex assembly [GO:0045899]; ubiquitin-dependent ERAD pathway [GO:0030433]
ISCW008741	76.7571	76.939	26S proteasome regulatory complex ATPase RPT6 putative (EC 3.6.4.3) (26S proteasome regulatory complex ATPase RPT6 putative (Fragment)) (Fragment)	positive regulation of RNA polymerase II transcriptional preinitiation complex assembly [GO:0045899]; ubiquitin-dependent ERAD pathway [GO:0030433]
ISCW016176	87.8279	85.8806	26S protease regulatory subunit 6B putative (EC 3.6.4.3)	positive regulation of RNA polymerase II transcriptional preinitiation complex assembly [GO:0045899]; ubiquitin-dependent ERAD pathway [GO:0030433]
ISCW018294	155.098	160.876	ATPase putative (EC 3.6.4.3)	positive regulation of RNA polymerase II transcriptional preinitiation complex assembly [GO:0045899]; ubiquitin-dependent ERAD pathway [GO:0030433]
ISCW020951	91.078	89.1838	26S protease regulatory subunit 6B putative (EC 3.6.4.3)	positive regulation of RNA polymerase II transcriptional preinitiation complex assembly [GO:0045899]; ubiquitin-dependent ERAD pathway [GO:0030433]
ISCW017332	45.1671	43.703	Steroid receptor RNA activator putative (Steroid receptor RNA activator putative (Fragment)) (Fragment)	positive regulation of receptor activity [GO:2000273]
ISCW008067	18.2208	22.8329	Coiled-coil domain-containing protein putative	positive regulation of protein ubiquitination involved in ubiquitin-dependent protein catabolic process [GO:2000060]
ISCW000981	23.5528	21.6721	Transmembrane protein putative	positive regulation of protein dephosphorylation [GO:0035307]
ISCW016855	99.7296	87.4688	Serine/threonine protein kinase putative (EC 2.4.1.119)	positive regulation of proteasomal ubiquitin-dependent protein catabolic process [GO:0032436]; regulation of MAP kinase activity [GO:0043405]
ISCW003744	6.92911	8.07052	RING finger protein putative (RING finger protein putative (Fragment)) (Fragment)	positive regulation of proteasomal ubiquitin-dependent protein catabolic process [GO:0032436]; protein polyubiquitination [GO:0000209]; protein ubiquitination involved in ubiquitin-dependent protein catabolic process [GO:0042787]; signal transduction [GO:0007165]
ISCW001725	55.3918	55.3242	E3 ubiquitin ligase putative	positive regulation of proteasomal ubiquitin-dependent protein catabolic process [GO:0032436]; protein polyubiquitination [GO:0000209]; protein ubiquitination involved in ubiquitin-dependent protein catabolic process [GO:0042787]
ISCW013634	1.8636	4.00207	Parkin isoform putative	positive regulation of proteasomal ubiquitin-dependent protein catabolic process [GO:0032436]; protein polyubiquitination [GO:0000209]; protein ubiquitination involved in ubiquitin-dependent protein catabolic process [GO:0042787]
ISCW014040	9.12665	16.2482	Ankyrin repeat containing protein	positive regulation of proteasomal ubiquitin-dependent protein catabolic process [GO:0032436]; protein polyubiquitination [GO:0000209]; protein ubiquitination involved in ubiquitin-dependent protein catabolic process [GO:0042787]
ISCW015774	36.1686	48.0116	E3 ubiquitin ligase putative	positive regulation of proteasomal ubiquitin-dependent protein catabolic process [GO:0032436]; protein polyubiquitination [GO:0000209]; protein ubiquitination involved in ubiquitin-dependent protein catabolic process [GO:0042787]
ISCW016838	3.49755	7.15146	Ubiquitin conjugating enzyme interacting protein putative	positive regulation of proteasomal ubiquitin-dependent protein catabolic process [GO:0032436]; protein polyubiquitination [GO:0000209]; protein ubiquitination involved in ubiquitin-dependent protein catabolic process [GO:0042787]
ISCW016838	5.38332	4.71446	Ubiquitin conjugating enzyme interacting protein putative	positive regulation of proteasomal ubiquitin-dependent protein catabolic process [GO:0032436]; protein polyubiquitination [GO:0000209]; protein ubiquitination involved in ubiquitin-dependent protein catabolic process [GO:0042787]
ISCW017081	35.744	36.1884	IBR domain containing protein	positive regulation of proteasomal ubiquitin-dependent protein catabolic process [GO:0032436]; protein polyubiquitination [GO:0000209]; protein ubiquitination involved in ubiquitin-dependent protein catabolic process [GO:0042787]
ISCW014904	40.2891	32.0533	Uncharacterized protein	positive regulation of proteasomal ubiquitin-dependent protein catabolic process [GO:0032436]; protein polyubiquitination [GO:0000209]
ISCW019978	28.8948	32.3567	Zinc finger protein putative	positive regulation of proteasomal ubiquitin-dependent protein catabolic process [GO:0032436]; protein polyubiquitination [GO:0000209]
ISCW005005	398.324	324.9	Serine/threonine protein kinase/TGFbeta stimulated factor putative	positive regulation of Notch signaling pathway [GO:0045747]; protein phosphorylation [GO:0006468]; regulation of clathrin-dependent endocytosis [GO:2000369]
ISCW023598	53.4336	52.5967	Numb-associated kinase putative (EC 2.7.11.1)	positive regulation of Notch signaling pathway [GO:0045747]; protein phosphorylation [GO:0006468]; regulation of clathrin-dependent endocytosis [GO:2000369]
ISCW014611	1.83798	1.37686	Kinase suppressor of Ras (KSR) putative (EC 2.7.10.2)	positive regulation of MAPK cascade [GO:0043410]; protein phosphorylation [GO:0006468]; Ras protein signal transduction [GO:0007265]
ISCW017442	41.6588	41.0103	Kinase suppressor of Ras (KSR) putative (EC 2.7.10.2) (Kinase suppressor of Ras (KSR) putative (Fragment)) (Fragment)	positive regulation of MAPK cascade [GO:0043410]; protein phosphorylation [GO:0006468]; Ras protein signal transduction [GO:0007265]
ISCW002472	10.507	19.8759	Rap1 GTPase-GDP dissociation stimulator putative	positive regulation of GTPase activity [GO:0043547]; small GTPase mediated signal transduction [GO:0007264]
ISCW009099	19.7236	19.5518	Variant sh3 domaincontaining protein	positive regulation of GTPase activity [GO:0043547]; small GTPase mediated signal transduction [GO:0007264]
ISCW001560	1.79143	4.37287	Rho GTPase activating protein putative (Rho GTPase activating protein putative (Fragment)) (Fragment)	positive regulation of GTPase activity [GO:0043547]; signal transduction [GO:0007165]
ISCW011244	3.88127	4.98602	Uncharacterized protein	positive regulation of GTPase activity [GO:0043547]; signal transduction [GO:0007165]
ISCW015661	15.2085	7.19343	Uncharacterized protein	positive regulation of GTPase activity [GO:0043547]; signal transduction [GO:0007165]
ISCW015661	27.4752	32.2848	Uncharacterized protein	positive regulation of GTPase activity [GO:0043547]; signal transduction [GO:0007165]
ISCW022213	8.12279	8.92062	Breakpoint cluster region protein putative (EC 2.7.11.1)	positive regulation of GTPase activity [GO:0043547]; regulation of Rho protein signal transduction [GO:0035023]; signal transduction [GO:0007165]
ISCW005050	29.4626	30.6518	Putative uncharacterized protein (Fragment) (Fragment)	positive regulation of GTPase activity [GO:0043547]
ISCW011654	1.05718	3.18198	Dentin phosphoryn putative	positive regulation of GTPase activity [GO:0043547]
ISCW003627	36.3488	53.6566	Putative uncharacterized protein (Fragment) (Fragment)	positive regulation of epidermal growth factor receptor signaling pathway [GO:0045742]; positive regulation of fibroblast growth factor receptor signaling pathway [GO:0045743]; signal transduction [GO:0007165]
ISCW009936	284.822	246.484	Autoantigen putative (Autoantigen putative (Fragment)) (Fragment)	positive regulation of endopeptidase activity [GO:0010950]; regulation of G1/S transition of mitotic cell cycle [GO:2000045]; regulation of proteasomal protein catabolic process [GO:0061136]
ISCW002749	67.9538	68.2415	Cdk activating kinase putative	positive regulation of cyclin-dependent protein serine/threonine kinase activity [GO:0045737]; positive regulation of phosphorylation of RNA polymerase II C-terminal domain [GO:1901409]; positive regulation of transcription from RNA polymerase II promoter [GO:0045944]
ISCW004417	162.389	155.368	Cyclin putative	positive regulation of cyclin-dependent protein serine/threonine kinase activity [GO:0045737]; positive regulation of phosphorylation of RNA polymerase II C-terminal domain [GO:1901409]; positive regulation of transcription from RNA polymerase II promoter [GO:0045944]
ISCW018295	20.4915	18.4003	Cyclin t putative	positive regulation of cyclin-dependent protein serine/threonine kinase activity [GO:0045737]; positive regulation of phosphorylation of RNA polymerase II C-terminal domain [GO:1901409]; positive regulation of transcription from RNA polymerase II promoter [GO:0045944]
ISCW018616	19.651	19.4381	Cyclin k putative	positive regulation of cyclin-dependent protein serine/threonine kinase activity [GO:0045737]; positive regulation of phosphorylation of RNA polymerase II C-terminal domain [GO:1901409]; positive regulation of transcription from RNA polymerase II promoter [GO:0045944]
ISCW020365	110.887	99.2623	Cyclin putative	positive regulation of cyclin-dependent protein serine/threonine kinase activity [GO:0045737]; positive regulation of phosphorylation of RNA polymerase II C-terminal domain [GO:1901409]; positive regulation of transcription from RNA polymerase II promoter [GO:0045944]
ISCW013361	1.27308	3.91823	Mucoepidermoid carcinoma translocated putative	positive regulation of CREB transcription factor activity [GO:0032793]; positive regulation of transcription from RNA polymerase II promoter [GO:0045944]; protein homotetramerization [GO:0051289]
ISCW013362	0.767338	1.44379	Uncharacterized protein	positive regulation of CREB transcription factor activity [GO:0032793]; positive regulation of transcription from RNA polymerase II promoter [GO:0045944]
ISCW000334	345.261	351.305	Uncharacterized protein	positive regulation of cell proliferation [GO:0008284]; regulation of transcription elongation from RNA polymerase II promoter [GO:0034243]
ISCW000334	27.2885	27.4554	Uncharacterized protein	positive regulation of cell proliferation [GO:0008284]; regulation of transcription elongation from RNA polymerase II promoter [GO:0034243]
ISCW021859	2.81023	2.85608	VEGF183 protein putative	positive regulation of cell proliferation [GO:0008284]; positive regulation of protein autophosphorylation [GO:0031954]
ISCW005282	5.95982	5.3822	M-phase inducer phosphatase putative (EC 3.1.3.48)	positive regulation of cell cycle G2/M phase transition [GO:1902751]
ISCW010996	40.8758	44.8858	Uncharacterized protein	positive regulation of canonical Wnt signaling pathway [GO:0090263]; protein ubiquitination [GO:0016567]
ISCW009408	8.75011	8.42814	p63 putative	positive regulation of autophagy [GO:0010508]; regulation of vesicle-mediated transport [GO:0060627]; SNARE complex assembly [GO:0035493]
ISCW020745	81.1458	68.3668	Cytoplasmic dynein 1 intermediate chain putative (EC 2.3.1.48) (Cytoplasmic dynein 1 intermediate chain putative (Fragment)) (Fragment)	positive regulation of ATP-dependent microtubule motor activity plus-end-directed [GO:2000582]; transport along microtubule [GO:0010970]
ISCW007588	55.1994	43.6907	Carrier protein putative (Carrier protein putative (Fragment)) (Fragment)	positive regulation of apoptotic process [GO:0043065]; transport [GO:0006810]
ISCW003390	1.31731	0.388966	Putative uncharacterized protein (Fragment) (Fragment)	positive regulation of apoptotic process [GO:0043065]
ISCW014593	0.108881	0	Secreted protein putative (Secreted protein putative (Fragment)) (Fragment)	positive regulation of apoptotic process [GO:0043065]
ISCW016259	83.3962	142.37	Uncharacterized protein	positive regulation of apoptotic process [GO:0043065]
ISCW020576	1572.07	1220.27	Uncharacterized protein	positive regulation of actin filament bundle assembly [GO:0032233]
ISCW010977	8.5954	9.75513	Coproporphyrinogen III oxidase putative (EC 1.3.3.3)	porphyrin-containing compound biosynthetic process [GO:0006779]
ISCW003429	0.652667	1.83373	Glycosyltransferase domain-containing protein putative (EC 2.4.1.58) (Glycosyltransferase domain-containing protein putative (Fragment)) (Fragment)	polysaccharide biosynthetic process [GO:0000271]
ISCW020970	54.9303	44.8963	Ditranspolycis-polyprenyl diphosphate synthase ((2E6E)-farnesyl diphosphate specific) (EC 2.5.1.87)	polyprenol biosynthetic process [GO:0016094]; protein glycosylation [GO:0006486]
ISCW006985	0.476466	0	Undecaprenyl pyrophosphate synthetase putative (EC 2.5.1.31) (Undecaprenyl pyrophosphate synthetase putative (Fragment)) (Fragment)	polyprenol biosynthetic process [GO:0016094]
ISCW016792	0.0446872	0.03872	Undecaprenyl pyrophosphate synthetase putative (EC 2.5.1.31) (EC 3.1.1.1)	polyprenol biosynthetic process [GO:0016094]
ISCW023121	467.622	488.656	Ornithine decarboxylase antizyme putative (Ornithine decarboxylase antizyme putative (Fragment)) (Fragment)	polyamine metabolic process [GO:0006595]; positive regulation of protein catabolic process [GO:0045732]
ISCW002309	86.5469	79.6977	Uncharacterized protein	poly(A)+ mRNA export from nucleus [GO:0016973]
ISCW007567	4.79422	5.39338	Uncharacterized protein	phosphorylation [GO:0016310]
ISCW008371	8.98916	4.48025	Uncharacterized protein	phosphorylation [GO:0016310]
ISCW012519	10.2609	8.81493	PEPutilizing enzyme mobile domain-containing protein	phosphorylation [GO:0016310]
ISCW023044	60.8274	39.9177	Putative uncharacterized protein (Fragment) (Fragment)	phosphorylation [GO:0016310]
ISCW005390	55.7978	94.0001	Uncharacterized protein	phospholipid dephosphorylation [GO:0046839]; phospholipid metabolic process [GO:0006644]; signal transduction [GO:0007165]
ISCW006470	0.359607	0.47752	Uncharacterized protein	phospholipid dephosphorylation [GO:0046839]; phospholipid metabolic process [GO:0006644]; signal transduction [GO:0007165]
ISCW015634	26.7772	44.4545	Phosphatidate phosphatase putative (EC 3.1.3.4)	phospholipid dephosphorylation [GO:0046839]; phospholipid metabolic process [GO:0006644]; signal transduction [GO:0007165]
ISCW014604	0.0799384	0.0448162	Sn-12-diacylglycerol ethanolamine- and cholinephosphotranferase putative (sn-12-diacylglycerol ethanolamine-and cholinephosphotranferase putative) (EC 2.7.8.1) (Fragment)	phospholipid biosynthetic process [GO:0008654]
ISCW005601	0	0.151926	G protein-coupled receptor putative (EC 2.7.11.14)	phospholipase C-activating G-protein coupled receptor signaling pathway [GO:0007200]
ISCW010571	0.0488755	0.131481	Corazonin receptor putative (EC 2.7.11.14)	phospholipase C-activating G-protein coupled receptor signaling pathway [GO:0007200]
ISCW004028	24.74	20.8601	Phosphatidylserine synthase I putative	phosphatidylserine biosynthetic process [GO:0006659]
ISCW002395	85.9854	96.9618	Nucleotidase 4F8 putative (EC 3.1.3.7)	phosphatidylinositol phosphorylation [GO:0046854]
ISCW019794	13.4384	11.697	Inositol monophosphatase putative (EC 3.1.3.25)	phosphatidylinositol phosphorylation [GO:0046854]
ISCW000015	2.0796	1.88122	Type IV inositol 5-phosphatase putative (EC 3.1.3.36)	phosphatidylinositol dephosphorylation [GO:0046856]
ISCW008198	91.4121	76.8104	Transmembrane protein 55B putative	phosphatidylinositol dephosphorylation [GO:0046856]
ISCW016108	10.0578	9.85813	Uncharacterized protein	phosphatidylinositol dephosphorylation [GO:0046856]
ISCW017778	1.58736	3.95409	Synaptojanin putative (EC 3.1.3.36)	phosphatidylinositol dephosphorylation [GO:0046856]
ISCW018501	4.98609	7.52981	Uncharacterized protein	phosphatidylinositol dephosphorylation [GO:0046856]
ISCW012887	10.9317	14.523	Phosphatidylinositol synthase putative (Phosphatidylinositol synthase putative (Fragment)) (Fragment)	phosphatidylinositol biosynthetic process [GO:0006661]
ISCW000237	273.161	233.499	Secreted inorganic pyrophosphatase putative (EC 3.6.1.1) (Secreted inorganic pyrophosphatase putative (Fragment)) (Fragment)	phosphate-containing compound metabolic process [GO:0006796]
ISCW006716	34.412	34.954	Phenylalanyl-tRNA synthetase alpha chain putative	phenylalanyl-tRNA aminoacylation [GO:0006432]
ISCW012135	15.3953	16.3483	Phenylalanyl-tRNA synthetase putative	phenylalanyl-tRNA aminoacylation [GO:0006432]
ISCW018574	47.4644	35.1696	Phenylalanyl-tRNA synthetase beta subunit putative (EC 6.1.1.20)	phenylalanyl-tRNA aminoacylation [GO:0006432]
ISCW019649	9.92116	8.73178	Uncharacterized protein	phenylalanyl-tRNA aminoacylation [GO:0006432]
ISCW013288	33.8648	28.8537	Peroxisomal biogenesis protein putative (Peroxisomal biogenesis protein putative (Fragment)) (Fragment)	peroxisome organization [GO:0007031]
ISCW013561	66.4794	107.133	Perixosomal biogenesis factor putative	peroxisome organization [GO:0007031]
ISCW020698	100.346	91.3811	Farnesylated protein associated with peroxisomes putative	peroxisome organization [GO:0007031]
ISCW016644	34.8709	36.5455	Peroxisomal biogenesis factor putative	peroxisome fission [GO:0016559]; regulation of peroxisome size [GO:0044375]
ISCW016644	8.96394	8.41186	Peroxisomal biogenesis factor putative	peroxisome fission [GO:0016559]; regulation of peroxisome size [GO:0044375]
ISCW009297	4.99285	4.96156	Protein-tyrosine sulphotransferase putative (EC 2.8.2.20) (Protein-tyrosine sulphotransferase putative (Fragment)) (Fragment)	peptidyl-tyrosine sulfation [GO:0006478]
ISCW016177	17.5966	16.7208	Dual specificity phosphatase catalytic domain putative (EC 3.1.3.16)	peptidyl-tyrosine dephosphorylation [GO:0035335]
ISCW015175	58.4151	54.1636	Protein kinase putative (EC 2.7.11.18)	peptidyl-serine phosphorylation [GO:0018105]; regulation of cell shape [GO:0008360]
ISCW001795	177.554	171.649	Casein kinase putative (EC 2.7.10.2)	peptidyl-serine phosphorylation [GO:0018105]; phagocytosis [GO:0006909]; regulation of cell shape [GO:0008360]; Wnt signaling pathway [GO:0016055]
ISCW007936	28.4395	29.8489	Casein kinase putative (EC 2.7.11.25)	peptidyl-serine phosphorylation [GO:0018105]; phagocytosis [GO:0006909]; regulation of cell shape [GO:0008360]; Wnt signaling pathway [GO:0016055]
ISCW023758	0.0988348	0	Serine/threonine protein kinase putative (EC 2.7.11.1)	peptidyl-serine phosphorylation [GO:0018105]; peptidyl-threonine phosphorylation [GO:0018107]
ISCW020125	7.86742	8.6559	SET domain-containing protein putative (EC 2.1.1.127)	peptidyl-lysine monomethylation [GO:0018026]; peptidyl-lysine trimethylation [GO:0018023]; ribosome biogenesis [GO:0042254]
ISCW022659	55.4807	55.9431	Deoxyhypusine synthase putative (EC 2.5.1.46)	peptidyl-lysine modification to peptidyl-hypusine [GO:0008612]
ISCW016162	15.0507	17.8023	Janus-A putative	peptidyl-histidine dephosphorylation [GO:0035971]
ISCW016163	73.9096	34.3269	Janus-A putative	peptidyl-histidine dephosphorylation [GO:0035971]
ISCW002471	226.776	178.648	Uncharacterized protein	peptidyl-glutamine methylation [GO:0018364]; rRNA (guanine-N7)-methylation [GO:0070476]; tRNA methylation [GO:0030488]
ISCW020854	0.369759	0	Vitamin k-dependent gamma-carboxylase putative	peptidyl-glutamic acid carboxylation [GO:0017187]
ISCW020855	0.146597	0.0673397	Vitamin k-dependent gamma-carboxylase putative (Vitamin k-dependent gamma-carboxylase putative (Fragment)) (Fragment)	peptidyl-glutamic acid carboxylation [GO:0017187]
ISCW004253	6.41029	5.83639	Uncharacterized protein	peptidyl-diphthamide biosynthetic process from peptidyl-histidine [GO:0017183]
ISCW015534	35.4071	27.8095	Diphthine--ammonia ligase (EC 6.3.1.14)	peptidyl-diphthamide biosynthetic process from peptidyl-histidine [GO:0017183]
ISCW015927	11.0154	11.6471	2-(3-amino-3-carboxypropyl)histidine synthase subunit 2 (EC 2.5.1.108)	peptidyl-diphthamide biosynthetic process from peptidyl-histidine [GO:0017183]
ISCW015932	51.5218	31.9794	Diphthine synthase putative (EC 2.1.1.98)	peptidyl-diphthamide biosynthetic process from peptidyl-histidine [GO:0017183]
ISCW012935	59.3105	60.7967	Shk1 kinase-binding protein (Skb1) putative (EC 2.1.1.125) (Shk1 kinase-binding protein (Skb1) putative (Fragment)) (Fragment)	peptidyl-arginine methylation to symmetrical-dimethyl arginine [GO:0019918]; regulation of transcription DNA-templated [GO:0006355]
ISCW014577	317.564	290.579	Protein arginine Nmethyltransferase putative	peptidyl-arginine methylation to symmetrical-dimethyl arginine [GO:0019918]; regulation of transcription DNA-templated [GO:0006355]
ISCW023698	49.9984	49.1079	Shk1 kinase-binding protein (Skb1) putative (EC 2.1.1.125) (Shk1 kinase-binding protein (Skb1) putative (Fragment)) (Fragment)	peptidyl-arginine methylation to symmetrical-dimethyl arginine [GO:0019918]; regulation of transcription DNA-templated [GO:0006355]
ISCW016886	19.1633	18.6312	Aspartate beta-hydroxylase domain-containing protein putative (EC 1.14.11.16)	peptidyl-amino acid modification [GO:0018193]
ISCW016804	8.97139	11.3573	Intermediate peptidase putative (EC 3.4.24.59)	peptide metabolic process [GO:0006518]; protein processing involved in protein targeting to mitochondrion [GO:0006627]
ISCW001311	0.00465619	0.015044	Carboxypeptidase putative (EC 3.4.17.22)	peptide metabolic process [GO:0006518]; protein processing [GO:0016485]
ISCW004264	2.84836	1.76472	Carboxypeptidase putative (EC 3.4.17.22) (Carboxypeptidase putative (Fragment)) (Fragment)	peptide metabolic process [GO:0006518]; protein processing [GO:0016485]
ISCW005611	5.84864	7.3866	Carboxypeptidase putative (EC 3.4.17.22) (Carboxypeptidase putative (Fragment)) (Fragment)	peptide metabolic process [GO:0006518]; protein processing [GO:0016485]
ISCW007964	7.38905	10.1886	Carboxypeptidase putative (EC 3.4.17.22)	peptide metabolic process [GO:0006518]; protein processing [GO:0016485]
ISCW019087	0.284033	0.155157	Carboxypeptidase m putative (EC 3.4.17.22)	peptide metabolic process [GO:0006518]; protein processing [GO:0016485]
ISCW012568	35.2144	29.7758	Thimet oligopeptidase putative (EC 3.4.24.15)	peptide metabolic process [GO:0006518]
ISCW012570	75.9557	61.0232	Thimet oligopeptidase putative (EC 3.4.24.15) (Thimet oligopeptidase putative (Fragment)) (Fragment)	peptide metabolic process [GO:0006518]
ISCW017206	24.7315	22.9326	Oligopeptidase putative (EC 3.4.24.70) (Oligopeptidase putative (Fragment)) (Fragment)	peptide metabolic process [GO:0006518]
ISCW017437	26.3293	23.2674	Thimet oligopeptidase putative (EC 3.4.24.15)	peptide metabolic process [GO:0006518]
ISCW012205	0.0262676	0.0441707	Neprilysin putative (EC 3.4.24.71) (Neprilysin putative (Fragment)) (Fragment)	peptide hormone processing [GO:0016486]
ISCW018481	7.90422	11.6894	Endothelin-converting enzyme putative (EC 3.4.24.71) (Endothelin-converting enzyme putative (Fragment)) (Fragment)	peptide hormone processing [GO:0016486]
ISCW003887	1.91088	3.58459	Protein-glutamine gamma-glutamyltransferase putative (EC 2.3.2.13) (Protein-glutamine gamma-glutamyltransferase putative (Fragment)) (Fragment)	peptide cross-linking [GO:0018149]
ISCW013869	333.514	319.498	Protein-glutamine gamma-glutamyltransferase putative (EC 2.3.2.13)	peptide cross-linking [GO:0018149]
ISCW019478	0.377916	0.4427	Hemocyte protein-glutamine gamma-glutamyltransferase putative (EC 2.3.2.13) (Hemocyte protein-glutamine gamma-glutamyltransferase putative (Fragment)) (Fragment)	peptide cross-linking [GO:0018149]
ISCW000537	0.0391938	0	Peptidase family m1 protein putative	peptide catabolic process [GO:0043171]; proteolysis [GO:0006508]
ISCW007137	0	0.0475964	Protease m1 zinc metalloprotease putative (EC 3.4.11.2) (Protease m1 zinc metalloprotease putative (Fragment)) (Fragment)	peptide catabolic process [GO:0043171]; proteolysis [GO:0006508]
ISCW013459	5.51421	6.26884	Aminopeptidase (EC 3.4.11.-) (Fragment)	peptide catabolic process [GO:0043171]; proteolysis [GO:0006508]
ISCW020579	0.0850746	0.0109337	Protease m1 zinc metalloprotease putative (EC 3.4.11.2) (Protease m1 zinc metalloprotease putative (Fragment)) (Fragment)	peptide catabolic process [GO:0043171]; proteolysis [GO:0006508]
ISCW010007	0.018106	0	Secreted salivary gland peptide putative	pathogenesis [GO:0009405]
ISCW022462	16.849	18.838	Coenzyme q10 biosynthesis protein putative	oxidation-reduction process [GO:0055114]; ubiquinone biosynthetic process [GO:0006744]
ISCW024637	10.7253	11.7323	Coenzyme q10 biosynthesis protein putative (Methyltransferase domain containing protein) (Fragment)	oxidation-reduction process [GO:0055114]; ubiquinone biosynthetic process [GO:0006744]
ISCW023937	43.9508	45.9676	Uncharacterized protein	oxidation-reduction process [GO:0055114]; tRNA processing [GO:0008033]
ISCW003218	0.736763	0.358866	FADdependent oxidoreductase domain-containing protein 2 putative	oxidation-reduction process [GO:0055114]
ISCW004557	0.0476963	0.0160548	Flavin-containing monooxygenase putative (EC 1.14.13.8) (Flavin-containing monooxygenase putative (Fragment)) (Fragment)	oxidation-reduction process [GO:0055114]
ISCW005388	0.412535	0.416695	Cytochrome B561 putative	oxidation-reduction process [GO:0055114]
ISCW009089	0	0.131907	Flavin-containing monooxygenase (EC 1.-.-.-)	oxidation-reduction process [GO:0055114]
ISCW009299	0.262483	0.487894	Flavin-containing monooxygenase (EC 1.-.-.-)	oxidation-reduction process [GO:0055114]
ISCW011031	67.496	58.6893	Flavin-containing monooxygenase (EC 1.-.-.-)	oxidation-reduction process [GO:0055114]
ISCW011267	0.293378	0.144278	Flavin-containing monooxygenase (EC 1.-.-.-)	oxidation-reduction process [GO:0055114]
ISCW012010	412.102	358.588	Electron transfer flavoprotein beta subunit putative	oxidation-reduction process [GO:0055114]
ISCW012544	0.0299217	0.0728633	Flavin-containing monooxygenase (EC 1.-.-.-)	oxidation-reduction process [GO:0055114]
ISCW012562	0.0324789	0.0192935	Flavin-containing monooxygenase putative (EC 1.14.13.8) (Flavin-containing monooxygenase putative (Fragment)) (Fragment)	oxidation-reduction process [GO:0055114]
ISCW018760	0.0909494	0.167605	Flavin-containing monooxygenase (EC 1.-.-.-)	oxidation-reduction process [GO:0055114]
ISCW018762	0.320839	0	Flavin-containing monooxygenase (EC 1.-.-.-)	oxidation-reduction process [GO:0055114]
ISCW019878	0.0645463	0.123059	Flavin-containing monooxygenase (EC 1.-.-.-)	oxidation-reduction process [GO:0055114]
ISCW021438	0.386556	0.685617	Flavin-containing monooxygenase (EC 1.-.-.-)	oxidation-reduction process [GO:0055114]
ISCW009007	52.4665	47.1409	Citrate lyase beta chain putative (EC 4.1.3.34) (Citrate lyase beta chain putative (Fragment)) (Fragment)	oxaloacetate metabolic process [GO:0006107]
ISCW014414	47.7267	56.1932	Putative uncharacterized protein (Fragment) (Fragment)	organelle organization [GO:0006996]
ISCW004274	229.404	223.851	S-adenosylmethionine synthase (EC 2.5.1.6) (Fragment)	one-carbon metabolic process [GO:0006730]; S-adenosylmethionine biosynthetic process [GO:0006556]
ISCW015944	170.932	153.744	Adenosylhomocysteinase (EC 3.3.1.1)	one-carbon metabolic process [GO:0006730]; S-adenosylhomocysteine catabolic process [GO:0019510]; S-adenosylmethionine cycle [GO:0033353]
ISCW006911	17.6775	24.8302	Folylpolyglutamate synthase (EC 6.3.2.17) (Folylpoly-gamma-glutamate synthetase) (Tetrahydrofolylpolyglutamate synthase)	one-carbon metabolic process [GO:0006730]
ISCW008314	0.165156	0.264009	Carbonic anhydrase putative (EC 4.2.1.1)	one-carbon metabolic process [GO:0006730]
ISCW009516	242.231	344.313	Uncharacterized protein	one-carbon metabolic process [GO:0006730]
ISCW015100	10.927	13.5495	Carbonic anhydrase putative (EC 4.2.1.1)	one-carbon metabolic process [GO:0006730]
ISCW022040	14.5041	17.5167	C1-tetrahydrofolate synthase putative (EC 3.5.4.9)	one-carbon metabolic process [GO:0006730]
ISCW024016	33.6685	35.3107	Formate-tetrahydrofolate ligase putative (Formate-tetrahydrofolate ligase putative (Fragment)) (Fragment)	one-carbon metabolic process [GO:0006730]
ISCW004503	27.2965	35.2664	Alpha-13-glucosyltransferase (EC 2.4.1.-) (Fragment)	oligosaccharide-lipid intermediate biosynthetic process [GO:0006490]; protein N-linked glycosylation [GO:0006487]
ISCW019559	27.2562	34.4019	Alpha-13-glucosyltransferase (EC 2.4.1.-)	oligosaccharide-lipid intermediate biosynthetic process [GO:0006490]; protein N-linked glycosylation [GO:0006487]
ISCW005363	18.3583	17.2452	Glycosyl transferase putative (Glycosyl transferase putative (Fragment)) (Fragment)	oligosaccharide-lipid intermediate biosynthetic process [GO:0006490]; protein glycosylation in endoplasmic reticulum [GO:0033577]
ISCW008177	38.2831	33.087	AHPC/TSA protein putative (EC 2.4.1.13)	oligosaccharide-lipid intermediate biosynthetic process [GO:0006490]; protein glycosylation in endoplasmic reticulum [GO:0033577]
ISCW006137	39.4646	33.5624	Uncharacterized protein	oligosaccharide metabolic process [GO:0009311]; protein N-linked glycosylation via asparagine [GO:0018279]; sialylation [GO:0097503]
ISCW022122	22.9337	29.0684	Mannosyl-oligosaccharide glucosidase putative (EC 3.2.1.106) (Mannosyl-oligosaccharide glucosidase putative (Fragment)) (Fragment)	oligosaccharide metabolic process [GO:0009311]
ISCW014205	1.39316	3.64732	Alpha-16-mannosyl-glycoprotein beta-12-N-acetylglucosaminyltransferase putative (EC 2.4.1.143)	oligosaccharide biosynthetic process [GO:0009312]
ISCW014503	15.3694	15.3638	Oligopeptide transporter putative (EC 3.1.3.1) (Oligopeptide transporter putative (Fragment)) (Fragment)	oligopeptide transport [GO:0006857]
ISCW024796	57.0746	69.1105	GDP-L-fucose synthetase putative (GDP-L-fucose synthetase putative (Fragment)) (Fragment)	nucleotide-sugar biosynthetic process [GO:0009226]
ISCW006141	8.59453	10.4664	DNA-repair protein xp-G putative (DNA-repair protein xp-G putative (Fragment)) (Fragment)	nucleotide-excision repair DNA incision 3'-to lesion [GO:0006295]
ISCW023179	30.4272	26.2559	Rad25/xp-B DNA repair helicase putative	nucleotide-excision repair [GO:0006289]; transcription initiation from RNA polymerase II promoter [GO:0006367]
ISCW004025	31.4919	29.3119	DNA repair protein xp-E putative	nucleotide-excision repair [GO:0006289]; proteasome-mediated ubiquitin-dependent protein catabolic process [GO:0043161]
ISCW011548	136.158	125.117	Nucleotide excision repair factor NEF2 RAD23 component putative	nucleotide-excision repair [GO:0006289]; proteasome-mediated ubiquitin-dependent protein catabolic process [GO:0043161]
ISCW000859	24.9614	16.0789	DNA repair helicase rad3/xp-D putative	nucleotide-excision repair [GO:0006289]
ISCW006004	37.3621	36.155	5'-nucleotidase (EC 3.1.3.5)	nucleotide metabolic process [GO:0009117]
ISCW019974	9.40765	8.5678	GMP reductase (EC 1.7.1.7) (Fragment)	nucleotide metabolic process [GO:0009117]
ISCW002881	0.04155	0	UDP-sugar hydrolase putative (EC 3.1.3.5)	nucleotide catabolic process [GO:0009166]
ISCW007206	1.24448	1.07882	UDP-sugar hydrolase putative (EC 3.1.3.5)	nucleotide catabolic process [GO:0009166]
ISCW007206	0.0611204	0.0244768	UDP-sugar hydrolase putative (EC 3.1.3.5)	nucleotide catabolic process [GO:0009166]
ISCW013720	0	0.026647	5'-nucleotidase ecto putative (EC 3.1.3.5) (5'-nucleotidase ecto putative (Fragment)) (Fragment)	nucleotide catabolic process [GO:0009166]
ISCW016345	0.57351	0.41159	UDP-sugar hydrolase putative (EC 3.1.3.5)	nucleotide catabolic process [GO:0009166]
ISCW016469	36.0108	35.5526	5' nucleotidase putative (EC 3.1.3.5) (5' nucleotidase putative (Fragment)) (Fragment)	nucleotide catabolic process [GO:0009166]
ISCW020544	0	0.0110175	5' nucleotidase putative (EC 3.1.3.5)	nucleotide catabolic process [GO:0009166]
ISCW024009	0.107277	0.114106	UDP-sugar hydrolase putative	nucleotide catabolic process [GO:0009166]
ISCW024363	0	0.0347063	5' nucleotidase putative (5' nucleotidase putative (Fragment)) (Fragment)	nucleotide catabolic process [GO:0009166]
ISCW024420	0.23293	1.55326	5' nucleotidase putative	nucleotide catabolic process [GO:0009166]
ISCW021150	12.109	15.9136	Histone acetyltransferase (EC 2.3.1.48)	nucleosome assembly [GO:0006334]; regulation of transcription DNA-templated [GO:0006355]
ISCW003178	0.13244	0	Histone H3	nucleosome assembly [GO:0006334]
ISCW005016	564.859	520.956	Nucleosome assembly protein NAP-1 putative (Nucleosome assembly protein NAP-1 putative (Fragment)) (Fragment)	nucleosome assembly [GO:0006334]
ISCW009973	2.3692	2.1192	Histone H1-I-1 putative	nucleosome assembly [GO:0006334]
ISCW012234	58.2528	40.6307	Histone putative	nucleosome assembly [GO:0006334]
ISCW016230	1412.53	1967.26	Histone H1 putative	nucleosome assembly [GO:0006334]
ISCW018668	5.16584	6.15826	Histone H2B putative	nucleosome assembly [GO:0006334]
ISCW019496	1426.5	1283.73	Histone H2B	nucleosome assembly [GO:0006334]
ISCW021350	565.999	644.387	DNA replication factor/protein phosphatase inhibitor SET/SPR-2 putative	nucleosome assembly [GO:0006334]
ISCW021730	4.62732	1.13121	Histone H2B putative (Histone H2B putative (Fragment)) (Fragment)	nucleosome assembly [GO:0006334]
ISCW023469	0	0.116557	Histone H1-II-1 putative	nucleosome assembly [GO:0006334]
ISCW023863	272.635	231.689	Chromatin assembly factor I P60 subunit putative	nucleosome assembly [GO:0006334]
ISCW010553	22.7049	18.2655	XTP3-transactivated protein A protein putative (XTP3-transactivated protein A protein putative (Fragment)) (Fragment)	nucleoside triphosphate catabolic process [GO:0009143]
ISCW009506	19.9592	28.5978	Phosphoribosylpyrophosphate synthetase-associated protein putative (EC 2.7.6.1) (Phosphoribosylpyrophosphate synthetase-associated protein putative (Fragment)) (Fragment)	nucleoside metabolic process [GO:0009116]; nucleotide biosynthetic process [GO:0009165]
ISCW018507	24.9619	28.3862	Ribose-phosphate pyrophosphokinase 1 putative (EC 2.7.6.1)	nucleoside metabolic process [GO:0009116]; nucleotide biosynthetic process [GO:0009165]
ISCW000033	0.0360181	0	Uridine phosphorylase putative (EC 2.4.2.3)	nucleoside metabolic process [GO:0009116]
ISCW004091	3.25785	6.45443	Putative uncharacterized protein (Fragment) (Fragment)	nucleoside metabolic process [GO:0009116]
ISCW009267	82.6035	70.2211	Methylthioadenosine phosphorylase MTAP putative (EC 2.4.2.28) (Methylthioadenosine phosphorylase MTAP putative (Fragment)) (Fragment)	nucleoside metabolic process [GO:0009116]
ISCW010922	32.6756	29.3817	Adenine phosphoribosyltransferase putative (EC 2.4.2.7)	nucleoside metabolic process [GO:0009116]
ISCW022798	0.0629181	0.0251182	Uridine phosphorylase putative (EC 2.4.2.3)	nucleoside metabolic process [GO:0009116]
ISCW023993	0.0323895	0	Purine nucleoside phosphorylase putative (EC 2.4.2.1)	nucleoside metabolic process [GO:0009116]
ISCW015442	15.7622	17.4521	Aladin/adracalin/aaas putative	nucleocytoplasmic transport [GO:0006913]
ISCW019247	20.5649	18.3319	DEAD_2 protein domain containing protein	nucleobase-containing compound metabolic process [GO:0006139]
ISCW019585	5.3486	4.26231	CHL1 protein putative	nucleobase-containing compound metabolic process [GO:0006139]
ISCW020255	14.8538	13.0043	Putative uncharacterized protein (Fragment) (Fragment)	nucleobase-containing compound metabolic process [GO:0006139]
ISCW016689	11.6461	11.2576	Uncharacterized protein	nucleic acid phosphodiester bond hydrolysis [GO:0090305]; resolution of meiotic recombination intermediates [GO:0000712]
ISCW008878	36.6872	30.7572	YJER protein putative (YJER protein putative (Fragment)) (Fragment)	nucleic acid phosphodiester bond hydrolysis [GO:0090305]
ISCW016642	491.194	445.679	RNA binding domain-containing protein putative	nuclear-transcribed mRNA catabolic process nonsense-mediated decay [GO:0000184]; regulation of alternative mRNA splicing via spliceosome [GO:0000381]
ISCW005076	15.4631	20.3915	Regulator of nonsense transcripts putative	nuclear-transcribed mRNA catabolic process nonsense-mediated decay [GO:0000184]
ISCW010285	21.8542	23.9125	Nonsense-mediated mRNA decay protein putative	nuclear-transcribed mRNA catabolic process nonsense-mediated decay [GO:0000184]
ISCW012866	14.1521	11.6262	Hypothetical protein conserved	nuclear-transcribed mRNA catabolic process nonsense-mediated decay [GO:0000184]
ISCW004820	87.498	84.7071	DNA-directed RNA polymerase subunit E' putative (DNA-directed RNA polymerase subunit E' putative (Fragment)) (Fragment)	nuclear-transcribed mRNA catabolic process exonucleolytic [GO:0000291]; positive regulation of nuclear-transcribed mRNA poly(A) tail shortening [GO:0060213]; positive regulation of translational initiation [GO:0045948]; transcription initiation from RNA polymerase II promoter [GO:0006367]
ISCW013335	26.2302	21.8502	Helicase putative (Helicase putative (Fragment)) (Fragment)	nuclear-transcribed mRNA catabolic process 3'-5' exonucleolytic nonsense-mediated decay [GO:0070478]
ISCW023380	12.2818	14.6376	Transcription-associated recombination protein - Thp1p putative (Transcription-associated recombination protein-Thp1p putative) (Fragment)	nuclear retention of pre-mRNA at the site of transcription [GO:0071033]; poly(A)+ mRNA export from nucleus [GO:0016973]; posttranscriptional tethering of RNA polymerase II gene DNA at nuclear periphery [GO:0000973]; transcription elongation from RNA polymerase II promoter [GO:0006368]
ISCW022189	41.9124	36.1089	Uncharacterized protein	nuclear protein quality control by the ubiquitin-proteasome system [GO:0071630]; proteasome localization to nuclear periphery [GO:1990920]
ISCW008431	17.3241	14.4554	Uncharacterized protein	nuclear pore organization [GO:0006999]
ISCW009446	4.24538	5.54025	Nuclear pore complex protein Nup205 putative	nuclear pore organization [GO:0006999]
ISCW023557	32.0196	31.933	Nuclear pore protein	nuclear pore complex assembly [GO:0051292]; poly(A)+ mRNA export from nucleus [GO:0016973]; protein import into nucleus [GO:0006606]
ISCW000954	299.569	300.211	Exosomal 3'-5' exoribonuclease complex subunit Rrp41 putative	nuclear mRNA surveillance [GO:0071028]; nuclear-transcribed mRNA catabolic process exonucleolytic 3'-5' [GO:0034427]; polyadenylation-dependent snoRNA 3'-end processing [GO:0071051]; rRNA 3'-end processing [GO:0031125]; rRNA catabolic process [GO:0016075]; U4 snRNA 3'-end processing [GO:0034475]
ISCW017199	53.8335	45.5121	Exosomal 3'-5' exoribonuclease complex subunit Rrp41 putative (EC 2.7.7.56)	nuclear mRNA surveillance [GO:0071028]; nuclear-transcribed mRNA catabolic process exonucleolytic 3'-5' [GO:0034427]; polyadenylation-dependent snoRNA 3'-end processing [GO:0071051]; rRNA 3'-end processing [GO:0031125]; rRNA catabolic process [GO:0016075]; U4 snRNA 3'-end processing [GO:0034475]
ISCW004804	27.1456	27.0503	Dynactin P62 subunit putative	nuclear migration [GO:0007097]
ISCW018754	18.4046	17.8536	Sad1/Unc-84 domain-containing protein putative (Sad1/Unc-84 domain-containing protein putative (Fragment)) (Fragment)	nuclear envelope organization [GO:0006998]
ISCW014184	10.1924	14.9557	Protein downstream neighbor of Son putative	nuclear DNA replication [GO:0033260]
ISCW015750	32.318	24.0118	Microtubule binding protein YTM1 putative (EC 2.3.1.48) (Microtubule binding protein YTM1 putative (Fragment)) (Fragment)	Notch signaling pathway [GO:0007219]; ribosomal large subunit assembly [GO:0000027]
ISCW015750	17.7903	16.2483	Microtubule binding protein YTM1 putative (EC 2.3.1.48) (Microtubule binding protein YTM1 putative (Fragment)) (Fragment)	Notch signaling pathway [GO:0007219]; ribosomal large subunit assembly [GO:0000027]
ISCW000544	39.3176	37.9268	Anterior pharynx defective putative	Notch receptor processing [GO:0007220]; Notch signaling pathway [GO:0007219]; positive regulation of catalytic activity [GO:0043085]; protein processing [GO:0016485]
ISCW006012	0.065465	0.0597307	Tetratricopeptide repeatcontaining protein	non-motile cilium assembly [GO:1905515]
ISCW014723	0	0.638253	Tetratricopeptide repeat protein 8 tpr8 putative	non-motile cilium assembly [GO:1905515]
ISCW010530	32.559	34.8105	Importin beta nuclear transport factor putative	NLS-bearing protein import into nucleus [GO:0006607]; protein import into nucleus translocation [GO:0000060]; ribosomal protein import into nucleus [GO:0006610]
ISCW016612	96.9212	111.263	Ran-binding protein putative	NLS-bearing protein import into nucleus [GO:0006607]; protein import into nucleus translocation [GO:0000060]; ribosomal protein import into nucleus [GO:0006610]
ISCW020336	33.4691	29.8108	Karyopherin (Importin) beta putative	NLS-bearing protein import into nucleus [GO:0006607]; protein import into nucleus translocation [GO:0000060]; ribosomal protein import into nucleus [GO:0006610]
ISCW017334	17.6239	16.7537	Nucleoporin P54 putative (Nucleoporin P54 putative (Fragment)) (Fragment)	NLS-bearing protein import into nucleus [GO:0006607]; nuclear pore organization [GO:0006999]; protein localization to nuclear inner membrane [GO:0036228]
ISCW001231	49.217	52.2957	Importin subunit alpha	NLS-bearing protein import into nucleus [GO:0006607]
ISCW014739	103.249	92.8048	Beta-catenin-like repeats containing protein putative	NLS-bearing protein import into nucleus [GO:0006607]
ISCW000745	0.0474183	0.0211756	Carbon-nitrogen hydrolase putative (EC 3.5.5.1)	nitrogen compound metabolic process [GO:0006807]
ISCW002854	0.0902712	0.0170658	Carbon-nitrogen hydrolase putative (EC 3.5.5.1) (Carbon-nitrogen hydrolase putative (Fragment)) (Fragment)	nitrogen compound metabolic process [GO:0006807]
ISCW004822	186.627	132.033	Carbon-nitrogen hydrolase putative (EC 3.5.1.92)	nitrogen compound metabolic process [GO:0006807]
ISCW005047	0.00534707	0.00541262	Urease putative (EC 3.5.1.5) (Urease putative (Fragment)) (Fragment)	nitrogen compound metabolic process [GO:0006807]
ISCW008480	0	0.139328	Carbon-nitrogen hydrolase putative (EC 3.5.5.1)	nitrogen compound metabolic process [GO:0006807]
ISCW008797	8.82202	7.95819	Carbon-nitrogen hydrolase putative (EC 3.5.1.49) (EC 3.6.1.29)	nitrogen compound metabolic process [GO:0006807]
ISCW009236	0.152712	0	Carbon-nitrogen hydrolase putative (EC 3.5.5.1)	nitrogen compound metabolic process [GO:0006807]
ISCW009842	0	1.24376	Uncharacterized protein	nitrogen compound metabolic process [GO:0006807]
ISCW011368	50.617	42.5287	Beta-ureidopropionase putative (EC 3.5.1.6)	nitrogen compound metabolic process [GO:0006807]
ISCW011368	60.3897	50.4432	Beta-ureidopropionase putative (EC 3.5.1.6)	nitrogen compound metabolic process [GO:0006807]
ISCW017251	26.183	26.7416	Carbon-nitrogen hydrolase putative (EC 3.5.5.1)	nitrogen compound metabolic process [GO:0006807]
ISCW018576	0.960835	0.349601	Urease accessory protein ureG putative	nitrogen compound metabolic process [GO:0006807]
ISCW019871	0.801873	0.41645	Carbon-nitrogen hydrolase putative (EC 3.5.5.1)	nitrogen compound metabolic process [GO:0006807]
ISCW023183	0.168747	0	Uncharacterized protein	nitrogen compound metabolic process [GO:0006807]
ISCW004861	8.03173	12.1047	Sulfite-dehydrogenase putative (EC 1.8.3.1) (Sulfite-dehydrogenase putative (Fragment)) (Fragment)	nitrate assimilation [GO:0042128]
ISCW004189	0.0432451	0.112043	Uncharacterized protein	nicotinamide metabolic process [GO:0006769]
ISCW022272	34.9092	34.4065	Pyrazinamidase/nicotinamidase putative (EC 3.5.1.19)	nicotinamide metabolic process [GO:0006769]
ISCW006795	0.308066	0.909693	Complexin putative	neurotransmitter transport [GO:0006836]
ISCW005738	6.18048	7.62938	Synapsin putative	neurotransmitter secretion [GO:0007269]
ISCW005741	19.3604	18.3344	Synapsin putative (Synapsin putative (Fragment)) (Fragment)	neurotransmitter secretion [GO:0007269]
ISCW001334	1.68096	2.70795	Allatostatin A (Allatostatin receptor putative) (EC 2.7.11.14)	neuropeptide signaling pathway [GO:0007218]; phospholipase C-activating G-protein coupled receptor signaling pathway [GO:0007200]
ISCW014938	1.41334	1.39714	Allatostatin A (Allatostatin receptor putative) (EC 2.7.11.14)	neuropeptide signaling pathway [GO:0007218]; phospholipase C-activating G-protein coupled receptor signaling pathway [GO:0007200]
ISCW016381	0	0.0169486	Allatostatin A (Allatostatin receptor putative) (EC 2.7.11.14)	neuropeptide signaling pathway [GO:0007218]; phospholipase C-activating G-protein coupled receptor signaling pathway [GO:0007200]
ISCW002257	0.528821	0.765405	Endothelin-converting enzyme putative (EC 3.4.24.71)	neuropeptide signaling pathway [GO:0007218]
ISCW004067	1.32764	3.745	Endothelin converting enzyme putative (EC 3.4.24.71)	neuropeptide signaling pathway [GO:0007218]
ISCW008663	1.44066	1.80563	Neuroendocrine protein 7b2 putative	neuropeptide signaling pathway [GO:0007218]
ISCW011803	5.14697	9.30006	Serine/threonine protein kinase putative (EC 2.7.12.2)	neuron projection morphogenesis [GO:0048812]; regulation of apoptotic process [GO:0042981]; regulation of mitotic cell cycle [GO:0007346]; stress-activated protein kinase signaling cascade [GO:0031098]
ISCW019398	0.0262695	0.0918981	Uncharacterized protein	neuromuscular synaptic transmission [GO:0007274]; regulation of actin filament polymerization [GO:0030833]
ISCW005518	8.1468	8.87252	Sgd1p putative (Sgd1p putative (Fragment)) (Fragment)	neurogenesis [GO:0022008]; ribosomal small subunit biogenesis [GO:0042274]
ISCW000312	57.3736	78.1607	Topoisomerase TOP1-interacting protein BTBD1 putative	neurogenesis [GO:0022008]; proteasome-mediated ubiquitin-dependent protein catabolic process [GO:0043161]; protein ubiquitination involved in ubiquitin-dependent protein catabolic process [GO:0042787]; regulation of proteolysis [GO:0030162]
ISCW010838	62.0852	42.5311	Topoisomerase TOP1-interacting protein BTBD1 putative	neurogenesis [GO:0022008]; proteasome-mediated ubiquitin-dependent protein catabolic process [GO:0043161]; protein ubiquitination involved in ubiquitin-dependent protein catabolic process [GO:0042787]; regulation of proteolysis [GO:0030162]
ISCW011302	20.6985	22.7055	Topoisomerase TOP1-interacting protein BTBD1 putative	neurogenesis [GO:0022008]; proteasome-mediated ubiquitin-dependent protein catabolic process [GO:0043161]; protein ubiquitination involved in ubiquitin-dependent protein catabolic process [GO:0042787]; regulation of proteolysis [GO:0030162]
ISCW021617	0	0.242024	Topoisomerase top1interacting protein btbd1 putative	neurogenesis [GO:0022008]; proteasome-mediated ubiquitin-dependent protein catabolic process [GO:0043161]; protein ubiquitination involved in ubiquitin-dependent protein catabolic process [GO:0042787]; regulation of proteolysis [GO:0030162]
ISCW012364	4.82597	4.32811	Uncharacterized protein	neurogenesis [GO:0022008]
ISCW018750	2.83142	3.62541	Uncharacterized protein	neurogenesis [GO:0022008]
ISCW022909	0.0882985	0.125811	Uncharacterized protein	neurogenesis [GO:0022008]
ISCW021887	5.35585	5.87231	Single-minded putative (EC 6.4.1.2)	nervous system development [GO:0007399]; regulation of transcription from RNA polymerase II promoter [GO:0006357]
ISCW004283	6.9652	5.67066	Uncharacterized protein	nervous system development [GO:0007399]
ISCW007489	3.59041	5.33319	Uncharacterized protein	negative regulation of Wnt signaling pathway [GO:0030178]
ISCW008988	306.703	221.644	Signal recognition particle 9 kDa protein (SRP9)	negative regulation of translational elongation [GO:0045900]; SRP-dependent cotranslational protein targeting to membrane translocation [GO:0006616]
ISCW018972	39.2796	47.3842	Uncharacterized protein	negative regulation of translation [GO:0017148]; nuclear-transcribed mRNA catabolic process deadenylation-dependent decay [GO:0000288]; regulation of transcription DNA-templated [GO:0006355]
ISCW021908	20.9249	24.0606	General negative regulator of transcription subunit putative (General negative regulator of transcription subunit putative (Fragment)) (Fragment)	negative regulation of translation [GO:0017148]; nuclear-transcribed mRNA catabolic process deadenylation-dependent decay [GO:0000288]; regulation of transcription DNA-templated [GO:0006355]
ISCW008940	7.20369	10.2133	Protein involved in cell differentiation/sexual development putative	negative regulation of translation [GO:0017148]; nuclear-transcribed mRNA catabolic process deadenylation-dependent decay [GO:0000288]
ISCW022114	29.0771	28.8857	CCR4-not transcription complex putative	negative regulation of translation [GO:0017148]; nuclear-transcribed mRNA catabolic process deadenylation-dependent decay [GO:0000288]
ISCW002912	35.1643	30.802	HyFMR1 protein putative (HyFMR1 protein putative (Fragment)) (Fragment)	negative regulation of translation [GO:0017148]
ISCW003240	3.44334	6.2639	Activin types i and ii receptor domaincontaining protein	negative regulation of transforming growth factor beta receptor signaling pathway [GO:0030512]; positive regulation of canonical Wnt signaling pathway [GO:0090263]
ISCW019141	115.993	110.4	Repressor of RNA polymerase III transcription MAF1	negative regulation of transcription from RNA polymerase III promoter [GO:0016480]; transcription DNA-templated [GO:0006351]
ISCW024451	3.355	5.32676	Nuclear transcription factor Xbox binding 1 family protein (Fragment)	negative regulation of transcription from RNA polymerase II promoter [GO:0000122]; transcription from RNA polymerase II promoter [GO:0006366]
ISCW008733	0.120907	0.0601645	Prospero protein putative	negative regulation of transcription from RNA polymerase II promoter [GO:0000122]; neuron differentiation [GO:0030182]; positive regulation of transcription from RNA polymerase II promoter [GO:0045944]
ISCW000850	4.29211	10.1775	Mmr1/hsr1 GTP binding family protein	negative regulation of transcription from RNA polymerase II promoter [GO:0000122]
ISCW000851	10.9155	15.4563	Uncharacterized protein	negative regulation of transcription from RNA polymerase II promoter [GO:0000122]
ISCW007037	9.30764	17.3953	Rest corepressor (Corest) protein putative (Rest corepressor (Corest) protein putative (Fragment)) (Fragment)	negative regulation of transcription from RNA polymerase II promoter [GO:0000122]
ISCW010097	50.5128	41.5093	Protein HEXIM1 putative	negative regulation of transcription from RNA polymerase II promoter [GO:0000122]
ISCW012950	32.3735	47.4856	Rest corepressor (Corest) protein putative	negative regulation of transcription from RNA polymerase II promoter [GO:0000122]
ISCW018139	36.8498	33.773	Uncharacterized protein	negative regulation of transcription from RNA polymerase II promoter [GO:0000122]
ISCW000440	26.5929	28.1524	Uncharacterized protein	negative regulation of transcription DNA-templated [GO:0045892]; Notch signaling pathway [GO:0007219]
ISCW021720	30.9868	35.924	COP9 signalosome subunit CSN2 putative	negative regulation of transcription DNA-templated [GO:0045892]; neurogenesis [GO:0022008]; protein deneddylation [GO:0000338]
ISCW013533	1.0868	2.8309	Eto/mtg8/nervy putative	negative regulation of transcription DNA-templated [GO:0045892]
ISCW017834	29.9288	34.0832	Negative elongation factor C/D putative	negative regulation of transcription DNA-templated [GO:0045892]
ISCW020157	35.1667	28.541	Putative uncharacterized protein (Fragment) (Fragment)	negative regulation of ribosome biogenesis [GO:0090071]; negative regulation of translation [GO:0017148]
ISCW000684	9.0736	17.8341	Ras GTPase-activating protein putative	negative regulation of Ras protein signal transduction [GO:0046580]; signal transduction [GO:0007165]
ISCW015673	139.282	113.376	Synaptic ras GTPase activating protein syngap putative	negative regulation of Ras protein signal transduction [GO:0046580]; signal transduction [GO:0007165]
ISCW017627	45.3108	38.5461	Uncharacterized protein	negative regulation of protein kinase activity [GO:0006469]; negative regulation of TOR signaling [GO:0032007]; neurotrophin TRK receptor signaling pathway [GO:0048011]; TORC1 signaling [GO:0038202]
ISCW013060	22.4746	16.3235	Uncharacterized protein	negative regulation of protein kinase activity [GO:0006469]
ISCW020966	124.653	118.453	Nuclear inhibitor of phosphatase-1 putative (Nuclear inhibitor of phosphatase-1 putative (Fragment)) (Fragment)	negative regulation of protein dephosphorylation [GO:0035308]
ISCW024651	2.06069	1.62888	Peroxidase putative (Regulator of ATP-sensitive K+ channel putative) (Fragment)	negative regulation of protein dephosphorylation [GO:0035308]
ISCW022185	14.5898	14.9701	Uncharacterized protein	negative regulation of phosphatase activity [GO:0010923]
ISCW001014	29.8393	27.9346	Uncharacterized protein	negative regulation of mRNA polyadenylation [GO:1900364]; regulation of mRNA stability [GO:0043488]
ISCW019048	2.21986	1.89686	NY-REN-37 antigen putative	negative regulation of mRNA polyadenylation [GO:1900364]; regulation of mRNA stability [GO:0043488]
ISCW023351	7.19379	8.13376	F-box containing protein putative	negative regulation of meiotic nuclear division [GO:0045835]; negative regulation of ubiquitin-protein ligase activity involved in mitotic cell cycle [GO:0051436]; regulation of mitotic nuclear division [GO:0007088]
ISCW023319	12.8355	8.71048	Tuberous sclerosis 1	negative regulation of insulin receptor signaling pathway [GO:0046627]; negative regulation of TOR signaling [GO:0032007]; regulation of actin cytoskeleton organization [GO:0032956]; regulation of cell cycle [GO:0051726]; regulation of GTPase activity [GO:0043087]
ISCW012325	18.3204	16.1998	Uncharacterized protein	negative regulation of insulin receptor signaling pathway [GO:0046627]; negative regulation of protein kinase B signaling [GO:0051898]; negative regulation of TOR signaling [GO:0032007]; negative regulation of Wnt signaling pathway [GO:0030178]; regulation of cell cycle [GO:0051726]; regulation of small GTPase mediated signal transduction [GO:0051056]
ISCW011532	45.644	44.4714	Uncharacterized protein	negative regulation of histone acetylation [GO:0035067]; negative regulation of transcription from RNA polymerase II promoter [GO:0000122]; ribosomal large subunit biogenesis [GO:0042273]
ISCW010113	4.7782	3.80727	Cytoplasmic polyadenylation element binding protein putative (Cytoplasmic polyadenylation element binding protein putative (Fragment)) (Fragment)	negative regulation of cytoplasmic translation [GO:2000766]
ISCW023425	15.4903	16.3228	Cytoplasmic polyadenylation element binding protein putative	negative regulation of cytoplasmic translation [GO:2000766]
ISCW006790	205.615	173.809	Uncharacterized protein	negative regulation of cysteine-type endopeptidase activity involved in apoptotic process [GO:0043154]; viral genome replication [GO:0019079]
ISCW006790	32.9365	17.227	Uncharacterized protein	negative regulation of cysteine-type endopeptidase activity involved in apoptotic process [GO:0043154]; viral genome replication [GO:0019079]
ISCW002216	0.251658	0.186691	Cystatin	negative regulation of cysteine-type endopeptidase activity [GO:2000117]
ISCW011771	0.0508989	0	Cystatin	negative regulation of cysteine-type endopeptidase activity [GO:2000117]
ISCW018604	10.6364	30.688	Cystatin	negative regulation of cysteine-type endopeptidase activity [GO:2000117]
ISCW017194	13.7478	17.1186	Uncharacterized protein	negative regulation of cell proliferation [GO:0008285]; negative regulation of TOR signaling [GO:0032007]
ISCW007594	11.1386	19.1073	Uncharacterized protein	negative regulation of cell proliferation [GO:0008285]
ISCW022762	124.288	109.354	Slit-robo Rho GTPase activating protein 13 putative	negative regulation of cell migration [GO:0030336]; signal transduction [GO:0007165]
ISCW018148	0.86289	1.42391	Putative uncharacterized protein (Fragment) (Fragment)	negative regulation of cell migration [GO:0030336]
ISCW021338	0.0141512	0.0432763	Plexin B putative (Plexin B putative (Fragment)) (Fragment)	negative regulation of cell adhesion [GO:0007162]; positive regulation of axonogenesis [GO:0050772]; regulation of cell shape [GO:0008360]; regulation of GTPase activity [GO:0043087]
ISCW021345	27.2482	34.9193	Plexin B putative	negative regulation of cell adhesion [GO:0007162]; positive regulation of axonogenesis [GO:0050772]; regulation of cell shape [GO:0008360]; regulation of GTPase activity [GO:0043087]
ISCW005740	204.56	186.329	Tissue inhibitor of metalloproteinase putative	negative regulation of catalytic activity [GO:0043086]; negative regulation of membrane protein ectodomain proteolysis [GO:0051045]; response to organic substance [GO:0010033]
ISCW001348	18.5972	16.7092	Uncharacterized protein	negative regulation of cAMP-dependent protein kinase activity [GO:2000480]
ISCW011903	0.476412	1.55642	Ski oncogene putative	negative regulation of BMP signaling pathway [GO:0030514]; negative regulation of cell differentiation [GO:0045596]; negative regulation of transforming growth factor beta receptor signaling pathway [GO:0030512]; neuron development [GO:0048666]
ISCW018257	1.50777	2.41493	Bone morphogenetic protein antagonist noggin putative (Bone morphogenetic protein antagonist noggin putative (Fragment)) (Fragment)	negative regulation of BMP signaling pathway [GO:0030514]; negative regulation of cell differentiation [GO:0045596]
ISCW001689	1.5928	1.32609	Uncharacterized protein	negative regulation of blood coagulation [GO:0030195]
ISCW004079	0.0707109	0.129382	Uncharacterized protein	negative regulation of blood coagulation [GO:0030195]
ISCW019767	0.753618	1.14486	DM13 domaincontaining protein Domain present in fly proteins (CG14681 CG12492 CG6217) putative (Fragment)	negative regulation of blood coagulation [GO:0030195]
ISCW001046	0.0689804	0.119013	GCHFR GFRP: GTP cyclohydrolase 1 feedback regulatory protein putative	negative regulation of biosynthetic process [GO:0009890]
ISCW004362	242.78	306.36	Serine/threonine protein kinase putative (EC 2.7.11.17) (Serine/threonine protein kinase putative (Fragment)) (Fragment)	negative regulation of apoptotic process [GO:0043066]; protein autophosphorylation [GO:0046777]
ISCW012236	0.0732157	0.296519	Serine/threonine protein kinase putative (EC 2.7.12.2)	negative regulation of apoptotic process [GO:0043066]; protein autophosphorylation [GO:0046777]
ISCW010117	30.9782	28.263	E3 ubiquitin ligase putative	negative regulation of apoptotic process [GO:0043066]; negative regulation of gluconeogenesis [GO:0045721]; proteasome-mediated ubiquitin-dependent protein catabolic process [GO:0043161]; protein ubiquitination involved in ubiquitin-dependent protein catabolic process [GO:0042787]
ISCW023507	131.471	140.945	Ubiquitin protein ligase E3 mdm2 putative	negative regulation of apoptotic process [GO:0043066]; negative regulation of cell cycle arrest [GO:0071157]
ISCW011757	2.30234	1.7907	Fas apoptotic inhibitory molecule putative (Fas apoptotic inhibitory molecule putative (Fragment)) (Fragment)	negative regulation of apoptotic process [GO:0043066]
ISCW016522	198.656	321.907	Putative uncharacterized protein (Fragment) (Fragment)	negative regulation of amyloid precursor protein biosynthetic process [GO:0042985]; nervous system development [GO:0007399]
ISCW001976	23.8791	26.6424	NAD(P) transhydrogenase putative (EC 1.6.1.2)	NADPH regeneration [GO:0006740]; proton transport [GO:0015992]
ISCW007381	0.702958	0.587034	Uncharacterized protein	NADP catabolic process [GO:0006742]; pyridine nucleotide biosynthetic process [GO:0019363]
ISCW015928	55.2345	53.1877	Poly(P)/ATP NAD kinase putative (EC 2.7.1.86) (Poly(P)/ATP NAD kinase putative (Fragment)) (Fragment)	NAD metabolic process [GO:0019674]; NADP biosynthetic process [GO:0006741]
ISCW019567	2.6084	3.715	Sugar kinase putative (EC 2.7.1.23)	NAD metabolic process [GO:0019674]; NADP biosynthetic process [GO:0006741]
ISCW021747	65.4918	68.9179	Nicotinic acid phosphoribosyltransferase putative (EC 2.4.2.11)	NAD biosynthetic process [GO:0009435]; nicotinate nucleotide salvage [GO:0019358]
ISCW004036	9.33059	14.0972	Glutamine-dependent NAD(+) synthetase (EC 6.3.5.1) (NAD(+) synthase [glutamine-hydrolyzing])	NAD biosynthetic process [GO:0009435]
ISCW024322	3.84219	3.84415	Nicotinatenucleotide pyrophosphorylase	NAD biosynthetic process [GO:0009435]
ISCW017218	40.702	31.549	Ad-003 putative (Ad-003 putative (Fragment)) (Fragment)	N-terminal protein amino acid methylation [GO:0006480]
ISCW015138	25.0216	33.1543	Acyltransfersase putative (EC 2.3.1.88) (Acyltransfersase putative (Fragment)) (Fragment)	N-terminal protein amino acid acetylation [GO:0006474]
ISCW017265	30.2141	34.5274	Uncharacterized protein	N-terminal protein amino acid acetylation [GO:0006474]
ISCW000396	21.93	24.4053	N-terminal acetyltransferase putative	N-terminal peptidyl-methionine acetylation [GO:0017196]
ISCW011305	340.425	371.449	N-acetyltransferase putative (EC 2.3.1.88)	N-terminal peptidyl-methionine acetylation [GO:0017196]
ISCW018055	36.7974	48.0459	Glycylpeptide N-tetradecanoyltransferase (EC 2.3.1.97)	N-terminal peptidyl-glycine N-myristoylation [GO:0018008]
ISCW012200	11.9809	15.4626	alpha-12-Mannosidase (EC 3.2.1.-)	N-glycan processing [GO:0006491]
ISCW013550	78.1167	70.4899	Protein kinase C substrate 80 KD protein heavy chain putative	N-glycan processing [GO:0006491]
ISCW014433	16.2148	20.1768	alpha-12-Mannosidase (EC 3.2.1.-)	N-glycan processing [GO:0006491]
ISCW022061	18.3602	24.0468	alpha-12-Mannosidase (EC 3.2.1.-)	N-glycan processing [GO:0006491]
ISCW002476	0.833795	0.819194	Glycoprotein 6-alpha-L-fucosyltransferase putative (EC 2.4.1.68) (Glycoprotein 6-alpha-L-fucosyltransferase putative (Fragment)) (Fragment)	N-glycan fucosylation [GO:0036071]; protein N-linked glycosylation [GO:0006487]
ISCW024155	0	0.508491	Alpha(16)-fucosyltransferase putative (Fragment)	N-glycan fucosylation [GO:0036071]; protein N-linked glycosylation [GO:0006487]
ISCW024355	0.249613	0	Alpha(16)-fucosyltransferase family protein (Fragment)	N-glycan fucosylation [GO:0036071]; protein N-linked glycosylation [GO:0006487]
ISCW003289	4.81174	8.15491	Glycoprotein 6-alpha-L-fucosyltransferase putative (EC 2.4.1.68) (Glycoprotein 6-alpha-L-fucosyltransferase putative (Fragment)) (Fragment)	N-glycan fucosylation [GO:0036071]; nodulation [GO:0009877]; oligosaccharide biosynthetic process [GO:0009312]; protein N-linked glycosylation [GO:0006487]
ISCW018200	6.6644	5.75323	N-acetyl-glucosamine-6-phosphate deacetylase putative (EC 3.5.1.25)	N-acetylglucosamine catabolic process [GO:0006046]
ISCW019503	9.73411	10.8918	Putative uncharacterized protein (Fragment) (Fragment)	muscle contraction [GO:0006936]
ISCW023443	507.927	451.158	Troponin I protein putative	muscle contraction [GO:0006936]
ISCW017288	0.0202223	0.0104909	SEA domaincontaining protein	multicellular organism development [GO:0007275]; Wnt signaling pathway [GO:0016055]
ISCW004862	1.04761	0.276706	Uncharacterized protein	multicellular organism development [GO:0007275]; smoothened signaling pathway [GO:0007224]; Wnt signaling pathway [GO:0016055]
ISCW021763	18.0819	14.8012	Putative uncharacterized protein (Fragment) (Fragment)	multicellular organism development [GO:0007275]; smoothened signaling pathway [GO:0007224]
ISCW000175	0.154154	0.260166	Paired box protein pax2.1 putative	multicellular organism development [GO:0007275]; regulation of transcription DNA-templated [GO:0006355]; transcription DNA-templated [GO:0006351]
ISCW006352	1.91325	2.80658	Paired box protein Pax-6 putative (Paired box protein Pax-6 putative (Fragment)) (Fragment)	multicellular organism development [GO:0007275]; regulation of transcription DNA-templated [GO:0006355]; transcription DNA-templated [GO:0006351]
ISCW011634	0.200848	0.199372	Paired box protein putative	multicellular organism development [GO:0007275]; regulation of transcription DNA-templated [GO:0006355]; transcription DNA-templated [GO:0006351]
ISCW021772	0.277602	0.255058	Paired box protein Pax-6 putative (EC 3.5.4.4) (Paired box protein Pax-6 putative (Fragment)) (Fragment)	multicellular organism development [GO:0007275]; regulation of transcription DNA-templated [GO:0006355]; transcription DNA-templated [GO:0006351]
ISCW021819	0	0.029477	Uncharacterized protein	multicellular organism development [GO:0007275]; regulation of transcription DNA-templated [GO:0006355]; transcription DNA-templated [GO:0006351]
ISCW009132	13.0775	12.2018	Ras-responsive element binding protein putative	multicellular organism development [GO:0007275]; regulation of transcription DNA-templated [GO:0006355]; signal transduction [GO:0007165]; transcription from RNA polymerase II promoter [GO:0006366]
ISCW012632	34.0866	33.2559	Immunodeficiency virus type I enhancer binding protein putative	multicellular organism development [GO:0007275]; regulation of transcription DNA-templated [GO:0006355]; signal transduction [GO:0007165]; transcription from RNA polymerase II promoter [GO:0006366]
ISCW007602	0.0996087	0.138024	Dachshund putative	multicellular organism development [GO:0007275]; regulation of transcription DNA-templated [GO:0006355]
ISCW008052	0.046695	0	Dachshund putative	multicellular organism development [GO:0007275]; regulation of transcription DNA-templated [GO:0006355]
ISCW008055	0	0.01287	Dachshund putative (Dachshund putative (Fragment)) (Fragment)	multicellular organism development [GO:0007275]; regulation of transcription DNA-templated [GO:0006355]
ISCW017335	0	0.0718022	Uncharacterized protein	multicellular organism development [GO:0007275]; regulation of transcription DNA-templated [GO:0006355]
ISCW014242	4.06927	11.5313	Sprouty protein evh1 domain-containing protein putative (Sprouty protein evh1 domain-containing protein putative (Fragment)) (Fragment)	multicellular organism development [GO:0007275]; regulation of signal transduction [GO:0009966]
ISCW019396	6.80295	11.6926	Sprouty putative	multicellular organism development [GO:0007275]; regulation of signal transduction [GO:0009966]
ISCW015643	38.0427	40.7564	E3 ubiquitin-protein ligase (EC 2.3.2.27)	multicellular organism development [GO:0007275]; protein ubiquitination [GO:0016567]; ubiquitin-dependent protein catabolic process [GO:0006511]
ISCW006939	0.373221	0.343142	Delta-like protein	multicellular organism development [GO:0007275]; Notch signaling pathway [GO:0007219]
ISCW013622	2.4144	3.01626	Delta-like protein	multicellular organism development [GO:0007275]; Notch signaling pathway [GO:0007219]
ISCW004978	36.2442	35.6509	Thyrotroph embryonic factor putative	multicellular organism development [GO:0007275]
ISCW005356	1.8572	4.05732	Vang-like protein	multicellular organism development [GO:0007275]
ISCW013140	29.9979	25.8204	U4/U6 small nuclear ribonucleoprotein Prp31 putative	mRNA splicing via spliceosome [GO:0000398]; spliceosomal tri-snRNP complex assembly [GO:0000244]
ISCW008104	543.342	215.328	Small nuclear ribonucleoprotein G putative (Small nuclear ribonucleoprotein G putative (Fragment)) (Fragment)	mRNA splicing via spliceosome [GO:0000398]; spliceosomal snRNP assembly [GO:0000387]
ISCW012036	127.036	134.773	Membrane-associated protein putative	mRNA splicing via spliceosome [GO:0000398]; spliceosomal snRNP assembly [GO:0000387]
ISCW011061	17.2112	12.4561	RNA lariat debranching enzyme putative (RNA lariat debranching enzyme putative (Fragment)) (Fragment)	mRNA splicing via spliceosome [GO:0000398]; RNA phosphodiester bond hydrolysis endonucleolytic [GO:0090502]
ISCW010217	29.274	30.5539	ATP-dependent RNA helicase putative (EC 5.99.1.3) (ATP-dependent RNA helicase putative (Fragment)) (Fragment)	mRNA splicing via spliceosome [GO:0000398]; regulation of gene expression [GO:0010468]; RNA secondary structure unwinding [GO:0010501]
ISCW004856	27.4789	39.8052	N6-adenosine-methyltransferase 70 kDa subunit putative (EC 2.1.1.62)	mRNA splicing via spliceosome [GO:0000398]; primary miRNA methylation [GO:1990744]
ISCW002701	1520.93	1716.97	ATP-dependent RNA helicase putative	mRNA splicing via spliceosome [GO:0000398]; positive regulation of transcription DNA-templated [GO:0045893]; RNA secondary structure unwinding [GO:0010501]
ISCW002703	13.33	24.2405	ATP-dependent helicase (DEAD box) putative	mRNA splicing via spliceosome [GO:0000398]; positive regulation of transcription DNA-templated [GO:0045893]; RNA secondary structure unwinding [GO:0010501]
ISCW009472	16.101	19.4982	ATP-dependent RNA helicase putative (ATP-dependent RNA helicase putative (Fragment)) (Fragment)	mRNA splicing via spliceosome [GO:0000398]; positive regulation of transcription DNA-templated [GO:0045893]; RNA secondary structure unwinding [GO:0010501]
ISCW009472	48.9947	52.6693	ATP-dependent RNA helicase putative (ATP-dependent RNA helicase putative (Fragment)) (Fragment)	mRNA splicing via spliceosome [GO:0000398]; positive regulation of transcription DNA-templated [GO:0045893]; RNA secondary structure unwinding [GO:0010501]
ISCW020264	7.26274	6.98454	Helicase putative (Helicase putative (Fragment)) (Fragment)	mRNA splicing via spliceosome [GO:0000398]; positive regulation of transcription DNA-templated [GO:0045893]; RNA secondary structure unwinding [GO:0010501]
ISCW022028	84.6048	82.6844	ATP-dependent RNA helicase putative	mRNA splicing via spliceosome [GO:0000398]; positive regulation of transcription DNA-templated [GO:0045893]; RNA secondary structure unwinding [GO:0010501]
ISCW004353	47.3151	36.2116	Small nuclear ribonucleoprotein (SnRNP) splicing factor	mRNA splicing via spliceosome [GO:0000398]; nuclear-transcribed mRNA catabolic process [GO:0000956]; RNA processing [GO:0006396]
ISCW002555	10.478	11.2598	RNA helicase putative (EC 2.7.7.8) (EC 3.4.22.44)	mRNA splicing via spliceosome [GO:0000398]
ISCW002671	8.56332	9.77857	DNA2/nam7 helicase putative	mRNA splicing via spliceosome [GO:0000398]
ISCW003520	0.219798	0.105596	Uncharacterized protein	mRNA splicing via spliceosome [GO:0000398]
ISCW005049	346.874	303.705	Nono protein putative (Nono protein putative (Fragment)) (Fragment)	mRNA splicing via spliceosome [GO:0000398]
ISCW005052	88.3103	78.4103	SPOC domaincontaining protein	mRNA splicing via spliceosome [GO:0000398]
ISCW005462	13.4049	15.1514	ATP-dependent RNA helicase putative (EC 3.6.1.15) (ATP-dependent RNA helicase putative (Fragment)) (Fragment)	mRNA splicing via spliceosome [GO:0000398]
ISCW005877	371.653	244.932	Small nuclear ribonucleoprotein (SnRNP) splicing factor	mRNA splicing via spliceosome [GO:0000398]
ISCW006575	45.7469	51.2459	Splicing factor 3B subunit putative	mRNA splicing via spliceosome [GO:0000398]
ISCW007373	57.0573	56.2721	Zinc finger protein putative (Zinc finger protein putative (Fragment)) (Fragment)	mRNA splicing via spliceosome [GO:0000398]
ISCW007638	38.827	37.7522	mRNA splicing factor putative (EC 2.3.1.48) (mRNA splicing factor putative (Fragment)) (Fragment)	mRNA splicing via spliceosome [GO:0000398]
ISCW007743	209.096	181.126	Small nuclear ribonucleoprotein-associated protein	mRNA splicing via spliceosome [GO:0000398]
ISCW010148	32.035	33.464	Zinc finger protein putative	mRNA splicing via spliceosome [GO:0000398]
ISCW010816	44.605	53.4307	Zinc finger protein putative	mRNA splicing via spliceosome [GO:0000398]
ISCW010835	45.7683	40.8432	Splicing factor 3A putative	mRNA splicing via spliceosome [GO:0000398]
ISCW010893	5.63249	10.1458	Putative uncharacterized protein (Fragment) (Fragment)	mRNA splicing via spliceosome [GO:0000398]
ISCW014130	15.2933	13.1305	Splicing factor SC35 putative	mRNA splicing via spliceosome [GO:0000398]
ISCW014239	5.89612	8.93836	U4/U6 small nuclear ribonucleoprotein Prp4 putative (EC 2.7.11.7) (U4/U6 small nuclear ribonucleoprotein Prp4 putative (Fragment)) (Fragment)	mRNA splicing via spliceosome [GO:0000398]
ISCW014239	46.3026	44.5573	U4/U6 small nuclear ribonucleoprotein Prp4 putative (EC 2.7.11.7) (U4/U6 small nuclear ribonucleoprotein Prp4 putative (Fragment)) (Fragment)	mRNA splicing via spliceosome [GO:0000398]
ISCW014561	306.191	254.294	Pre-mRNA splicing factor SF3B 10 kDa subunit putative	mRNA splicing via spliceosome [GO:0000398]
ISCW015644	74.8091	63.8328	U2 small nuclear ribonucleoprotein A putative	mRNA splicing via spliceosome [GO:0000398]
ISCW016604	57.2404	48.3128	Spliceosomal protein FBP11/splicing factor PRP40 putative (Spliceosomal protein FBP11/splicing factor PRP40 putative (Fragment)) (Fragment)	mRNA splicing via spliceosome [GO:0000398]
ISCW018236	581.071	719.632	Putative uncharacterized protein (Fragment) (Fragment)	mRNA splicing via spliceosome [GO:0000398]
ISCW018505	34.557	35.9231	Guanine nucleotide-binding protein putative (EC 2.7.11.7) (Guanine nucleotide-binding protein putative (Fragment)) (Fragment)	mRNA splicing via spliceosome [GO:0000398]
ISCW018537	281.106	274.212	U1 small nuclear ribonucleoprotein A putative	mRNA splicing via spliceosome [GO:0000398]
ISCW019260	260.941	202.946	G10 protein/nuclear transcription regulator putative (G10 protein/nuclear transcription regulator putative (Fragment)) (Fragment)	mRNA splicing via spliceosome [GO:0000398]
ISCW019452	19.4812	17.005	U2 snrnp auxiliary factor small subunit putative	mRNA splicing via spliceosome [GO:0000398]
ISCW019664	528.864	451.084	U2 snRNP splicing factor small subunit putative	mRNA splicing via spliceosome [GO:0000398]
ISCW020150	16.9613	17.8731	Cell cycle control protein cwf22 putative (Cell cycle control protein cwf22 putative (Fragment)) (Fragment)	mRNA splicing via spliceosome [GO:0000398]
ISCW020447	35.6695	38.9157	Spliceosomal protein sap putative (Spliceosomal protein sap putative (Fragment)) (Fragment)	mRNA splicing via spliceosome [GO:0000398]
ISCW021269	35.048	27.3822	U4/u6 small nuclear ribonucleoprotein putative	mRNA splicing via spliceosome [GO:0000398]
ISCW021696	15.9995	19.4029	U1 small nuclear ribonucleoprotein putative	mRNA splicing via spliceosome [GO:0000398]
ISCW021726	5.56472	7.63595	RNA recognition motif protein putative (EC 3.2.1.11) (EC 3.4.24.13)	mRNA splicing via spliceosome [GO:0000398]
ISCW021729	11.9545	10.5386	Putative uncharacterized protein (Fragment) (Fragment)	mRNA splicing via spliceosome [GO:0000398]
ISCW021751	170.78	126.43	SN-RNP U1 putative (U1 small nuclear ribonucleoprotein 70K)	mRNA splicing via spliceosome [GO:0000398]
ISCW022657	621.494	531.604	U6 snRNA-associated Sm-like protein LSm2	mRNA splicing via spliceosome [GO:0000398]
ISCW023668	14.1692	14.0921	Uncharacterized protein	mRNA splicing via spliceosome [GO:0000398]
ISCW024082	391.371	320.267	Putative uncharacterized protein (Fragment) (Fragment)	mRNA splicing via spliceosome [GO:0000398]
ISCW024139	167.358	131.091	Spliceasome associated cell cycle control protein putative	mRNA splicing via spliceosome [GO:0000398]
ISCW024275	1025.84	985.095	Spliceosome associated family protein	mRNA splicing via spliceosome [GO:0000398]
ISCW004845	68.6531	73.781	Uncharacterized protein	mRNA splice site selection [GO:0006376]
ISCW018745	31.2876	34.4661	Cisplatin resistance-associated overexpressed protein putative (Cisplatin resistance-associated overexpressed protein putative (Fragment)) (Fragment)	mRNA splice site selection [GO:0006376]
ISCW018802	0.0536615	0.0478845	Uncharacterized protein	mRNA splice site selection [GO:0006376]
ISCW006672	15.9006	14.467	tRNA pseudouridine synthase (EC 5.4.99.-)	mRNA pseudouridine synthesis [GO:1990481]; tRNA pseudouridine synthesis [GO:0031119]
ISCW011539	27.2674	23.1723	tRNA pseudouridine synthase (EC 5.4.99.-) (Fragment)	mRNA pseudouridine synthesis [GO:1990481]; tRNA pseudouridine synthesis [GO:0031119]
ISCW021275	19.1908	19.1292	Uncharacterized protein	mRNA pseudouridine synthesis [GO:1990481]; tRNA modification [GO:0006400]
ISCW011098	0.850485	1.42129	Uncharacterized protein	mRNA processing [GO:0006397]; regulation of transcription from RNA polymerase II promoter [GO:0006357]; transcription elongation from RNA polymerase II promoter [GO:0006368]
ISCW020279	69.6982	57.2512	Ensconsin putative	mRNA processing [GO:0006397]; regulation of alternative mRNA splicing via spliceosome [GO:0000381]
ISCW019107	15.2455	16.9285	Ubiquitin specific protease putative (EC 3.1.13.4) (Ubiquitin specific protease putative (Fragment)) (Fragment)	mRNA processing [GO:0006397]; nuclear-transcribed mRNA poly(A) tail shortening [GO:0000289]
ISCW001190	122.101	116.45	Splicing factor SPF30 putative	mRNA processing [GO:0006397]
ISCW004969	34.3321	43.6361	Survival motor neuron protein putative (Survival motor neuron protein putative (Fragment)) (Fragment)	mRNA processing [GO:0006397]
ISCW006520	84.5551	76.0745	Uncharacterized protein	mRNA processing [GO:0006397]
ISCW007019	29.9126	30.1686	Survival motor neuron protein putative (Survival motor neuron protein putative (Fragment)) (Fragment)	mRNA processing [GO:0006397]
ISCW009123	7.5208	8.21774	Putative uncharacterized protein (Fragment) (Fragment)	mRNA processing [GO:0006397]
ISCW009123	4.73065	4.63561	Putative uncharacterized protein (Fragment) (Fragment)	mRNA processing [GO:0006397]
ISCW013137	18.1711	20.6933	Serine threonine protein kinase putative (EC 2.7.11.1) (Serine threonine protein kinase putative (Fragment)) (Fragment)	mRNA processing [GO:0006397]
ISCW015614	22.0131	22.1733	RNA recognition rrm/rnp domain putative	mRNA processing [GO:0006397]
ISCW021476	25.0133	18.7255	Cleavage and polyadenylation specificity factor putative	mRNA polyadenylation [GO:0006378]; pre-mRNA cleavage required for polyadenylation [GO:0098789]
ISCW022116	4.98154	5.63461	ZC3H3 protein putative (ZC3H3 protein putative (Fragment)) (Fragment)	mRNA polyadenylation [GO:0006378]; poly(A)+ mRNA export from nucleus [GO:0016973]
ISCW011864	126.291	107.247	mRNA cleavage factor I subunit putative	mRNA polyadenylation [GO:0006378]
ISCW016584	80.4822	60.4421	Pre-mRNA-splicing regulator WTAP putative (Pre-mRNA-splicing regulator WTAP putative (Fragment)) (Fragment)	mRNA methylation [GO:0080009]; regulation of alternative mRNA splicing via spliceosome [GO:0000381]
ISCW012948	62.7995	53.1467	DNA-directed RNA polymerase II putative	mRNA export from nucleus in response to heat stress [GO:0031990]; nuclear-transcribed mRNA catabolic process deadenylation-dependent decay [GO:0000288]; positive regulation of translational initiation [GO:0045948]; recruitment of 3'-end processing factors to RNA polymerase II holoenzyme complex [GO:0034402]; transcription initiation from RNA polymerase II promoter [GO:0006367]
ISCW022892	7.79696	9.46534	Nuclear pore complex protein Nup88 putative	mRNA export from nucleus [GO:0006406]; protein import into nucleus [GO:0006606]; ribosomal large subunit export from nucleus [GO:0000055]; ribosomal small subunit export from nucleus [GO:0000056]
ISCW014665	2396.17	1605.8	26S proteasome complex subunit DSS1 putative	mRNA export from nucleus [GO:0006406]; proteasome assembly [GO:0043248]
ISCW023177	24.5366	21.3768	Nuclear pore complex protein nup107 putative	mRNA export from nucleus [GO:0006406]; posttranscriptional tethering of RNA polymerase II gene DNA at nuclear periphery [GO:0000973]; protein import into nucleus [GO:0006606]; regulation of transcription DNA-templated [GO:0006355]
ISCW018722	26.113	26.5132	Coiled-coil protein putative (Coiled-coil protein putative (Fragment)) (Fragment)	mRNA export from nucleus [GO:0006406]; positive regulation of DNA-templated transcription elongation [GO:0032786]
ISCW009789	5.52798	6.51515	Putative uncharacterized protein (Fragment) (Fragment)	mRNA export from nucleus [GO:0006406]; poly(A)+ mRNA export from nucleus [GO:0016973]; regulation of translational initiation [GO:0006446]; regulation of translational termination [GO:0006449]
ISCW003762	15.9651	18.8812	Protein smg7 putative	mRNA export from nucleus [GO:0006406]; nuclear-transcribed mRNA catabolic process nonsense-mediated decay [GO:0000184]; regulation of RNA stability [GO:0043487]; telomere maintenance via telomerase [GO:0007004]
ISCW008458	5.73381	7.08534	Telomerase-binding protein EST1A putative	mRNA export from nucleus [GO:0006406]; nuclear-transcribed mRNA catabolic process nonsense-mediated decay [GO:0000184]; regulation of RNA stability [GO:0043487]; telomere maintenance via telomerase [GO:0007004]
ISCW011624	161.912	120.055	THO complex subunit putative	mRNA export from nucleus [GO:0006406]; mRNA processing [GO:0006397]
ISCW014203	40.3328	40.0451	THO complex subunit putative (EC 2.3.1.48)	mRNA export from nucleus [GO:0006406]
ISCW001464	64.4782	55.7062	RNA polymerase III (RNA polymerase III (Fragment)) (Fragment)	mRNA cleavage [GO:0006379]; termination of RNA polymerase III transcription [GO:0006386]
ISCW020585	7.09495	7.12838	DNA-directed RNA polymerase subunit	mRNA cleavage [GO:0006379]; termination of RNA polymerase I transcription [GO:0006363]
ISCW018747	13.5648	17.4202	Ribonuclease P protein subunit p29 putative (EC 3.1.26.5)	mRNA cleavage [GO:0006379]; rRNA processing [GO:0006364]; tRNA 5'-leader removal [GO:0001682]
ISCW000254	34.3569	52.9458	mRNA cleavage and polyadenylation factor I complex subunit RNA14 putative (mRNA cleavage and polyadenylation factor I complex subunit RNA14 putative (Fragment)) (Fragment)	mRNA cleavage [GO:0006379]; mRNA processing [GO:0006397]; RNA 3'-end processing [GO:0031123]
ISCW006951	27.5306	28.4078	Cleavage/polyadenylation factor Ia subunit Clp1p putative (Cleavage/polyadenylation factor Ia subunit Clp1p putative (Fragment)) (Fragment)	mRNA cleavage [GO:0006379]; mRNA polyadenylation [GO:0006378]; tRNA splicing via endonucleolytic cleavage and ligation [GO:0006388]
ISCW009703	18.696	18.4998	Pcf11 protein	mRNA cleavage [GO:0006379]; mRNA polyadenylation [GO:0006378]; termination of RNA polymerase II transcription [GO:0006369]
ISCW001347	76.5935	62.5448	Cleavage and polyadenylation specificity factor putative	mRNA cleavage [GO:0006379]; mRNA polyadenylation [GO:0006378]
ISCW005214	17.3168	18.454	WD-repeat protein putative	mRNA cleavage [GO:0006379]; mRNA polyadenylation [GO:0006378]
ISCW023200	23.2159	21.6758	RING finger motif containing protein (RING finger motif containing protein (Fragment)) (Fragment)	mRNA cis splicing via spliceosome [GO:0045292]; snoRNA splicing [GO:0034247]
ISCW011779	13.8536	14.8924	Cap binding protein putative	mRNA cis splicing via spliceosome [GO:0045292]; mRNA export from nucleus [GO:0006406]; mRNA splicing via spliceosome [GO:0000398]; nuclear-transcribed mRNA catabolic process nonsense-mediated decay [GO:0000184]; primary miRNA processing [GO:0031053]
ISCW009086	17.0103	15.4047	Polyribonucleotide nucleotidyltransferase putative (EC 2.7.7.8) (Polyribonucleotide nucleotidyltransferase putative (Fragment)) (Fragment)	mRNA catabolic process [GO:0006402]; RNA processing [GO:0006396]
ISCW007451	15.8754	22.7238	Putative uncharacterized protein (Fragment) (Fragment)	mRNA 5'-splice site recognition [GO:0000395]
ISCW015529	47.2295	44.2782	Uncharacterized protein	mRNA 5'-splice site recognition [GO:0000395]
ISCW022523	67.8361	60.3657	Putative uncharacterized protein (Fragment) (Fragment)	mRNA 5'-splice site recognition [GO:0000395]
ISCW000713	7.59906	7.64702	Putative uncharacterized protein (Fragment) (Fragment)	mRNA 3'-end processing by stem-loop binding and cleavage [GO:0006398]
ISCW007151	21.9386	22.0369	Plexin A putative	motor neuron axon guidance [GO:0008045]; regulation of axon extension involved in axon guidance [GO:0048841]; sensory neuron axon guidance [GO:0097374]
ISCW023773	0.106257	0.0541275	Plexin A putative	motor neuron axon guidance [GO:0008045]; regulation of axon extension involved in axon guidance [GO:0048841]; sensory neuron axon guidance [GO:0097374]
ISCW016480	14.0582	18.0678	Type II transmembrane protein putative (EC 2.7.10.1)	motor neuron axon guidance [GO:0008045]
ISCW007692	2.25492	2.83898	MPN domain-containing protein putative	monoubiquitinated histone H2A deubiquitination [GO:0035522]
ISCW000759	1.30779	2.84544	Monocarboxylate transporter putative	monocarboxylic acid transport [GO:0015718]
ISCW006526	9.72311	13.0464	Monocarboxylate transporter putative (Monocarboxylate transporter putative (Fragment)) (Fragment)	monocarboxylic acid transport [GO:0015718]
ISCW006526	15.2692	10.1373	Monocarboxylate transporter putative (Monocarboxylate transporter putative (Fragment)) (Fragment)	monocarboxylic acid transport [GO:0015718]
ISCW007904	30.6798	20.9481	Monocarboxylate transporter putative (Monocarboxylate transporter putative (Fragment)) (Fragment)	monocarboxylic acid transport [GO:0015718]
ISCW009504	1.13766	3.37942	Monocarboxylate transporter putative (Monocarboxylate transporter putative (Fragment)) (Fragment)	monocarboxylic acid transport [GO:0015718]
ISCW023788	0.56631	0.581599	Monocarboxylate transporter putative	monocarboxylic acid transport [GO:0015718]
ISCW009709	11.4739	11.1181	Molybdopterin synthase catalytic subunit (EC 2.8.1.12) (Molybdenum cofactor synthesis protein 2 large subunit) (Molybdenum cofactor synthesis protein 2B) (MOCS2B)	molybdopterin cofactor biosynthetic process [GO:0032324]; Mo-molybdopterin cofactor biosynthetic process [GO:0006777]
ISCW020891	23.5274	24.0994	Gephyrin putative (Gephyrin putative (Fragment)) (Fragment)	molybdenum incorporation into molybdenum-molybdopterin complex [GO:0018315]; molybdopterin cofactor biosynthetic process [GO:0032324]; Mo-molybdopterin cofactor biosynthetic process [GO:0006777]
ISCW013331	0.121724	0.280147	Putative uncharacterized protein (Fragment) (Fragment)	modulation of chemical synaptic transmission [GO:0050804]; neuron cell-cell adhesion [GO:0007158]; postsynaptic membrane assembly [GO:0097104]; presynaptic membrane assembly [GO:0097105]; synaptic vesicle endocytosis [GO:0048488]
ISCW017836	0	0.0112028	Uncharacterized protein	modulation of chemical synaptic transmission [GO:0050804]; neuron cell-cell adhesion [GO:0007158]; postsynaptic membrane assembly [GO:0097104]; presynaptic membrane assembly [GO:0097105]; synaptic vesicle endocytosis [GO:0048488]
ISCW022078	0.0256664	0	Acetylcholinesterase/butyrylcholinesterase putative (EC 3.1.1.1) (Acetylcholinesterase/butyrylcholinesterase putative (Fragment)) (Fragment)	modulation of chemical synaptic transmission [GO:0050804]; neuron cell-cell adhesion [GO:0007158]; postsynaptic membrane assembly [GO:0097104]; presynaptic membrane assembly [GO:0097105]; synaptic vesicle endocytosis [GO:0048488]
ISCW009710	23.1187	27.2683	Molybdopterin synthase sulfur carrier subunit (Molybdenum cofactor synthesis protein 2 small subunit) (Molybdenum cofactor synthesis protein 2A) (MOCS2A) (Sulfur carrier protein MOCS2A)	Mo-molybdopterin cofactor biosynthetic process [GO:0006777]
ISCW010699	51.0175	41.5839	Molybdenum cofactor biosynthesis pathway protein putative	Mo-molybdopterin cofactor biosynthetic process [GO:0006777]
ISCW013164	3.80012	3.91015	Molybdenum cofactor biosynthesis pathway protein putative	Mo-molybdopterin cofactor biosynthetic process [GO:0006777]
ISCW018338	5.57137	6.31582	Molybdenum cofactor biosynthesis pathway protein putative	Mo-molybdopterin cofactor biosynthetic process [GO:0006777]
ISCW005762	49.2194	68.8889	Serine/threonine-protein phosphatase 2A activator (EC 5.2.1.8) (Phosphotyrosyl phosphatase activator)	mitotic spindle organization in nucleus [GO:0030472]
ISCW006713	50.6283	52.4	Serine/threonine-protein phosphatase 2A activator (EC 5.2.1.8) (Phosphotyrosyl phosphatase activator) (Fragment)	mitotic spindle organization in nucleus [GO:0030472]
ISCW002690	51.6996	44.0319	Serine/threonine protein kinase putative (EC 2.7.11.17)	mitotic spindle organization [GO:0007052]; regulation of cytokinesis [GO:0032465]
ISCW012666	72.8045	58.7717	Serine/threonine protein kinase putative (EC 2.7.11.17) (Serine/threonine protein kinase putative (Fragment)) (Fragment)	mitotic spindle organization [GO:0007052]; regulation of cytokinesis [GO:0032465]
ISCW024081	6.5855	2.70775	Serine/threonine protein kinase Aurora-2 putative (Serine/threonine protein kinase Aurora-2 putative (Fragment)) (Fragment)	mitotic spindle organization [GO:0007052]; regulation of cytokinesis [GO:0032465]
ISCW005007	57.0789	52.6344	Dynactin subunit putative	mitotic spindle organization [GO:0007052]
ISCW000999	60.9693	47.5688	mRNA export protein putative (EC 2.3.1.48)	mitotic spindle assembly checkpoint [GO:0007094]
ISCW001444	167.478	144.7	Mitotic spindle assembly checkpoint protein MAD2A putative	mitotic spindle assembly checkpoint [GO:0007094]
ISCW020844	70.9159	54.5538	Uncharacterized protein	mitotic sister chromatid segregation [GO:0000070]
ISCW001470	80.3769	70.4277	Putative uncharacterized protein (Fragment) (Fragment)	mitotic sister chromatid cohesion [GO:0007064]
ISCW015827	2.77386	3.39368	ANKLE2 protein (Fragment)	mitotic nuclear envelope reassembly [GO:0007084]; negative regulation of phosphorylation [GO:0042326]; positive regulation of protein dephosphorylation [GO:0035307]
ISCW008525	16.4748	17.8709	Fbox domain-containing protein	mitotic G1 DNA damage checkpoint [GO:0031571]; SCF-dependent proteasomal ubiquitin-dependent protein catabolic process [GO:0031146]
ISCW006698	48.028	47.2615	Uncharacterized protein	mitotic DNA replication termination [GO:1902979]; site-specific DNA replication termination at RTS1 barrier [GO:0071171]
ISCW005983	18.8849	16.2991	Condensin complex subunit putative	mitotic chromosome condensation [GO:0007076]
ISCW008165	25.4399	23.2626	Zinc finger protein putative	mitotic chromosome condensation [GO:0007076]
ISCW020362	7.90612	13.022	Condensin complex subunit 1 putative	mitotic chromosome condensation [GO:0007076]
ISCW009524	37.2389	38.2147	Putative uncharacterized protein (Fragment) (Fragment)	mitotic cell cycle [GO:0000278]
ISCW000683	41.2301	36.7993	Lon protease homolog (EC 3.4.21.-) (Fragment)	mitochondrion organization [GO:0007005]; protein quality control for misfolded or incompletely synthesized proteins [GO:0006515]
ISCW015167	75.7232	53.8246	Uncharacterized protein	mitochondrion organization [GO:0007005]
ISCW015312	289.923	240.849	Coiled-coil-helix-coiled-coil-helix domain-containing protein 2 putative	mitochondrion organization [GO:0007005]
ISCW018976	40.4246	40.7499	Transmembrane protein putative	mitochondrion organization [GO:0007005]
ISCW003526	7.12314	7.6627	Glucose inhibited division protein putative (Glucose inhibited division protein putative (Fragment)) (Fragment)	mitochondrial tRNA wobble uridine modification [GO:0070899]; tRNA methylation [GO:0030488]
ISCW008832	21.7596	21.2171	tRNA (5-methylaminomethyl-2-thiouridylate)-methyltransferase putative (EC 2.1.1.61)	mitochondrial tRNA thio-modification [GO:0070903]; tRNA wobble position uridine thiolation [GO:0002143]
ISCW012138	26.0248	21.6651	tRNA methyltransferase complex GCD14 subunit protein	mitochondrial tRNA methylation [GO:0070901]
ISCW002318	5.54455	6.94367	Zinc phosphodiesterase putative (EC 3.1.26.11)	mitochondrial tRNA 3'-trailer cleavage endonucleolytic [GO:0072684]
ISCW009503	2.41305	4.15678	Oxodicarboxylate carrier protein putative	mitochondrial transport [GO:0006839]; thiamine pyrophosphate transport [GO:0030974]
ISCW016243	56.5167	47.0919	Oxoglutarate/malate carrier protein putative	mitochondrial transport [GO:0006839]; regulation of mitochondrial membrane potential [GO:0051881]; response to cold [GO:0009409]
ISCW021771	79.0501	83.5931	Carrier protein putative	mitochondrial transport [GO:0006839]; nucleoside transport [GO:0015858]
ISCW001666	22.4663	22.1247	Carrier protein PET8 putative	mitochondrial transport [GO:0006839]
ISCW005231	12.7117	16.9657	Carrier protein putative	mitochondrial transport [GO:0006839]
ISCW008286	136.539	119.601	Carrier protein CGI-69 putative (Carrier protein CGI-69 putative (Fragment)) (Fragment)	mitochondrial transport [GO:0006839]
ISCW010186	9.04421	9.3383	Solute carrier protein putative	mitochondrial transport [GO:0006839]
ISCW012661	0.14742	0.129097	Carrier protein putative	mitochondrial transport [GO:0006839]
ISCW012836	9.84114	11.8128	Secreted salivary gland peptide putative	mitochondrial transport [GO:0006839]
ISCW014438	9.98643	13.1039	Secreted salivary gland peptide putative	mitochondrial transport [GO:0006839]
ISCW018293	62.3178	55.0562	Glutamate carrier protein putative	mitochondrial transport [GO:0006839]
ISCW018701	20.4032	22.8528	Mitochrondrial 2-oxoglutarate/malate carrier protein putative	mitochondrial transport [GO:0006839]
ISCW019120	5.65553	5.6081	Folate carrier protein putative	mitochondrial transport [GO:0006839]
ISCW023295	3.52393	5.21086	ADP/ATP translocase putative (EC 1.3.1.74) (ADP/ATP translocase putative (Fragment)) (Fragment)	mitochondrial transport [GO:0006839]
ISCW023559	56.1164	104.944	Carrier protein putative (Carrier protein putative (Fragment)) (Fragment)	mitochondrial transport [GO:0006839]
ISCW023559	4.45528	10.0162	Carrier protein putative (Carrier protein putative (Fragment)) (Fragment)	mitochondrial transport [GO:0006839]
ISCW023734	27.9826	28.3513	Folate carrier protein putative	mitochondrial transport [GO:0006839]
ISCW009882	36.2526	33.3705	Uncharacterized protein	mitochondrial translational termination [GO:0070126]; rescue of stalled ribosome [GO:0072344]
ISCW015487	47.1753	47.5721	Immature colon carcinoma transcript putative	mitochondrial translational termination [GO:0070126]; rescue of stalled ribosome [GO:0072344]
ISCW024154	17.8218	17.3179	Immature colon carcinoma transcript 1 protein putative (Immature colon carcinoma transcript 1 protein putative (Fragment)) (Fragment)	mitochondrial translational termination [GO:0070126]; rescue of stalled ribosome [GO:0072344]
ISCW024204	17.8065	16.7758	Immature colon carcinoma transcript 1 protein putative (Immature colon carcinoma transcript 1 protein putative (Fragment)) (Fragment)	mitochondrial translational termination [GO:0070126]; rescue of stalled ribosome [GO:0072344]
ISCW004893	129.014	126.085	Elongation factor Ts mitochondrial (EF-Ts) (EF-TsMt)	mitochondrial translational elongation [GO:0070125]
ISCW006097	20.0008	26.0518	Translation elongation factor G putative (EC 2.7.7.4) (Translation elongation factor G putative (Fragment)) (Fragment)	mitochondrial translational elongation [GO:0070125]
ISCW002175	30.7752	32.3627	Histidyl-tRNA synthetase putative (EC 6.1.1.21) (Histidyl-tRNA synthetase putative (Fragment)) (Fragment)	mitochondrial translation [GO:0032543]; tRNA aminoacylation for protein translation [GO:0006418]
ISCW005878	78.2603	68.1381	Ribosomal protein L2 putative	mitochondrial translation [GO:0032543]
ISCW012031	142.794	121.009	39S ribosomal protein L47 putative	mitochondrial translation [GO:0032543]
ISCW016884	78.2787	61.9135	Ribosomal protein S16 putative	mitochondrial translation [GO:0032543]
ISCW017855	48.1061	37.892	Ribosomal protein L16 putative	mitochondrial translation [GO:0032543]
ISCW019374	204.233	135.876	Ribosomal protein S18C putative	mitochondrial translation [GO:0032543]
ISCW019417	41.4873	35.8349	28S ribosomal protein S18A putative	mitochondrial translation [GO:0032543]
ISCW020518	96.9407	80.2717	28S ribosomal protein S15 putative	mitochondrial translation [GO:0032543]
ISCW021101	15.9978	13.3447	Uncharacterized protein	mitochondrial translation [GO:0032543]
ISCW021171	44.5022	44.4008	39S ribosomal protein L23 putative	mitochondrial translation [GO:0032543]
ISCW024032	154.754	126.493	Carrier protein putative	mitochondrial translation [GO:0032543]
ISCW006742	18.139	17.1306	ATP-dependent RNA and DNA helicase putative	mitochondrial RNA 3'-end processing [GO:0000965]; RNA catabolic process [GO:0006401]
ISCW006967	17.6156	19.1652	Putative uncharacterized protein (Fragment) (Fragment)	mitochondrial ribosome assembly [GO:0061668]
ISCW009482	90.4577	63.629	Uncharacterized protein	mitochondrial ribosome assembly [GO:0061668]
ISCW013327	209.707	167.322	Uncharacterized protein	mitochondrial respiratory chain complex IV assembly [GO:0033617]
ISCW017528	93.5497	51.1077	Uncharacterized protein	mitochondrial respiratory chain complex IV assembly [GO:0033617]
ISCW020180	190.075	83.6516	Uncharacterized protein	mitochondrial respiratory chain complex IV assembly [GO:0033617]
ISCW000903	13.9587	12.658	Tetratricopeptide repeat protein putative	mitochondrial respiratory chain complex III assembly [GO:0034551]
ISCW019462	11.6475	13.3693	Chaperone bcs1 putative	mitochondrial respiratory chain complex III assembly [GO:0034551]
ISCW006264	67.573	58.3992	Uncharacterized protein	mitochondrial respiratory chain complex I assembly [GO:0032981]; mitochondrial respiratory chain complex IV assembly [GO:0033617]; protein import into mitochondrial matrix [GO:0030150]
ISCW000019	4.01628	7.98253	Fad oxidoreductase putative (EC 1.5.3.1) (Fad oxidoreductase putative (Fragment)) (Fragment)	mitochondrial respiratory chain complex I assembly [GO:0032981]
ISCW022647	10.3853	6.66357	Putative uncharacterized protein (Fragment) (Fragment)	mitochondrial respiratory chain complex I assembly [GO:0032981]
[truncated: 2,315 more rows]

## Sheet: Midgut-TG
ID	Infected	Uninfected	Protein names	Gene ontology (biological process)
ISCW006073	10	0	Gufa protein, putative (Gufa protein, putative (Fragment)) (Fragment)	zinc II ion transmembrane transport [GO:0071577]
ISCW012566	1	0	Uncharacterized protein	zinc II ion transmembrane transport [GO:0071577]
ISCW014525	526	407	Zinc/iron transporter, putative (EC 1.3.1.74)	zinc II ion transmembrane transport [GO:0071577]
ISCW015984	30	23	Zinc/iron transporter, putative (EC 1.3.1.74)	zinc II ion transmembrane transport [GO:0071577]
ISCW021587	16	7	Zinc/iron transporter, putative	zinc II ion transmembrane transport [GO:0071577]
ISCW003924	25	21	Carbohydrate kinase, putative (EC 2.7.1.17)	xylulose metabolic process [GO:0005997]
ISCW003613	27	100	Uncharacterized protein	wybutosine biosynthetic process [GO:0031591]
ISCW007677	0	7	Diz domain-containing protein ccd, putative	Wnt signaling pathway [GO:0016055]
ISCW011986	0	6	Putative uncharacterized protein (Fragment) (Fragment)	Wnt signaling pathway [GO:0016055]
ISCW012548	15	5	Integral membrane protein GPR177-B, putative (Integral membrane protein GPR177-B, putative (Fragment)) (Fragment)	Wnt signaling pathway [GO:0016055]
ISCW013850	15	19	Axis inhibition protein, putative	Wnt signaling pathway [GO:0016055]
ISCW017513	6	14	Adenomatous polyposis coli protein, putative	Wnt signaling pathway [GO:0016055]
ISCW018635	162	166	cGMP-phosphodiesterase, putative (EC 3.1.4.17) (cGMP-phosphodiesterase, putative (Fragment)) (Fragment)	visual perception [GO:0007601]
ISCW021162	6	4	Bestrophin homolog (Fragment)	visual perception [GO:0007601]
ISCW005475	12	5	Bridging integrator, putative	vesicle-mediated transport [GO:0016192]
ISCW012910	13	4	GBF1 protein, putative	vesicle-mediated transport [GO:0016192]
ISCW021755	28	26	Vesicle transport protein GOT1B, putative	vesicle-mediated transport [GO:0016192]
ISCW023317	37	79	Uncharacterized protein	vesicle-mediated transport [GO:0016192]
ISCW000790	131	35	Vacuolar protein-sorting protein, putative	vesicle docking involved in exocytosis [GO:0006904]
ISCW002599	416	482	Acetylcholine regulator unc-18, putative (Acetylcholine regulator unc-18, putative (Fragment)) (Fragment)	vesicle docking involved in exocytosis [GO:0006904]
ISCW004817	363	180	Exocyst complex component	vesicle docking involved in exocytosis [GO:0006904]
ISCW010411	54	48	Vacuolar protein-sorting protein, putative	vesicle docking involved in exocytosis [GO:0006904]
ISCW013425	29	11	Vacuolar protein-sorting protein, putative	vesicle docking involved in exocytosis [GO:0006904]
ISCW014544	9	2	Sec1 family domaincontaining protein	vesicle docking involved in exocytosis [GO:0006904]
ISCW022683	161	156	Uncharacterized protein	vesicle docking involved in exocytosis [GO:0006904]
ISCW002618	294	144	Steroid reductase, putative (EC 1.3.99.5) (Steroid reductase, putative (Fragment)) (Fragment)	very long-chain fatty acid biosynthetic process [GO:0042761]
ISCW010015	5	2	3-hydroxyisobutyryl-CoA hydrolase, mitochondrial (EC 3.1.2.4) (3-hydroxyisobutyryl-coenzyme A hydrolase)	valine catabolic process [GO:0006574]
ISCW010016	263	126	3-hydroxyisobutyryl-CoA hydrolase, mitochondrial (EC 3.1.2.4) (3-hydroxyisobutyryl-coenzyme A hydrolase) (Fragment)	valine catabolic process [GO:0006574]
ISCW005355	23	62	Charged multivesicular body protein, putative	vacuolar transport [GO:0007034]
ISCW008685	397	552	Glucose de-repression and pre-vacuolar sorting protein, putative (Glucose de-repression and pre-vacuolar sorting protein, putative (Fragment)) (Fragment)	vacuolar transport [GO:0007034]
ISCW013340	41	41	Vacuolar assembly/sorting protein DID2, putative	vacuolar transport [GO:0007034]
ISCW014752	80	163	Vacuolar assembly/sorting protein DID2, putative (Vacuolar assembly/sorting protein DID2, putative (Fragment)) (Fragment)	vacuolar transport [GO:0007034]
ISCW018144	39	31	Vacuolar assembly/sorting protein DID4, putative	vacuolar transport [GO:0007034]
ISCW019894	315	875	Vacuolar assembly/sorting protein DID4, putative	vacuolar transport [GO:0007034]
ISCW023077	205	167	Vacuolar protein-sorting protein, putative	vacuolar transport [GO:0007034]
ISCW024264	51	83	Putative uncharacterized protein (Fragment) (Fragment)	vacuolar transport [GO:0007034]
ISCW024662	99	116	Gamma glutamyl transpeptidase, putative (Vacuolar sorting protein VPS24, putative) (Fragment)	vacuolar transport [GO:0007034]
ISCW021477	247	192	Membrane protein, putative (Membrane protein, putative (Fragment)) (Fragment)	vacuolar protein processing [GO:0006624]
ISCW021838	30	8	Dual oxidase maturation factor, putative	vacuolar acidification [GO:0007035]; vacuolar proton-transporting V-type ATPase complex assembly [GO:0070072]
ISCW005048	0	1	Urease subunit gamma, putative (EC 3.5.1.5) (Urease subunit gamma, putative (Fragment)) (Fragment)	urea catabolic process [GO:0043419]
ISCW009614	5	8	Acetyltransferase, putative (EC 2.3.1.4)	UDP-N-acetylglucosamine biosynthetic process [GO:0006048]
ISCW020094	109	92	UDP-N-acetylglucosamine pyrophosphorylase, putative (EC 1.3.1.74) (UDP-N-acetylglucosamine pyrophosphorylase, putative (Fragment)) (Fragment)	UDP-N-acetylglucosamine biosynthetic process [GO:0006048]
ISCW002492	58	95	Solute carrier, putative (Solute carrier, putative (Fragment)) (Fragment)	UDP-glucose transport [GO:0015786]
ISCW017570	3	9	UDP-galactose transporter, putative	UDP-galactose transmembrane transport [GO:0072334]
ISCW008670	27	22	Ubiquitin ligase E3, putative (Ubiquitin ligase E3, putative (Fragment)) (Fragment)	ubiquitin-dependent protein catabolic process via the N-end rule pathway [GO:0071596]
ISCW021163	10	3	Ubiquitin ligase E3 alpha, putative	ubiquitin-dependent protein catabolic process via the N-end rule pathway [GO:0071596]
ISCW008249	11	14	Uncharacterized protein	ubiquitin-dependent protein catabolic process via the multivesicular body sorting pathway [GO:0043162]
ISCW001225	18	35	Cullin, putative	ubiquitin-dependent protein catabolic process [GO:0006511]
ISCW001784	273	193	SCF ubiquitin ligase complex, putative	ubiquitin-dependent protein catabolic process [GO:0006511]
ISCW002272	12	12	CUE domaincontaining protein	ubiquitin-dependent protein catabolic process [GO:0006511]
ISCW005463	53	54	Proteasome subunit alpha type (EC 3.4.25.1)	ubiquitin-dependent protein catabolic process [GO:0006511]
ISCW005474	7	8	Proteasome subunit, putative (Fragment)	ubiquitin-dependent protein catabolic process [GO:0006511]
ISCW007139	329	352	Proteasome subunit alpha type (EC 3.4.25.1)	ubiquitin-dependent protein catabolic process [GO:0006511]
ISCW010978	59	87	Proteasome subunit alpha type (EC 3.4.25.1) (Fragment)	ubiquitin-dependent protein catabolic process [GO:0006511]
ISCW012814	7	6	Proteasome subunit alpha type (EC 3.4.25.1)	ubiquitin-dependent protein catabolic process [GO:0006511]
ISCW013103	17	10	Uncharacterized protein	ubiquitin-dependent protein catabolic process [GO:0006511]
ISCW013756	144	138	Ubiquitin fusion-degradation protein, putative	ubiquitin-dependent protein catabolic process [GO:0006511]
ISCW015997	944	3191	Uncharacterized protein	ubiquitin-dependent protein catabolic process [GO:0006511]
ISCW018315	113	66	Ubiquitin protein ligase, putative (EC 6.3.2.19)	ubiquitin-dependent protein catabolic process [GO:0006511]
ISCW021572	56	72	Proteasome subunit alpha type (EC 3.4.25.1)	ubiquitin-dependent protein catabolic process [GO:0006511]
ISCW021604	94	102	Ubiquitin protein ligase, putative	ubiquitin-dependent protein catabolic process [GO:0006511]
ISCW021801	52	63	Adhesion regulating molecule, putative (Adhesion regulating molecule, putative (Fragment)) (Fragment)	ubiquitin-dependent protein catabolic process [GO:0006511]
ISCW007748	73	128	Ssm4 protein, putative	ubiquitin-dependent ERAD pathway [GO:0030433]
ISCW023912	272	134	NADH:ubiquinone oxidoreductase, NDUFA9/39kDa subunit, putative (EC 1.6.99.3)	ubiquinone-6 biosynthetic process [GO:1901006]
ISCW008296	59	138	Ubiquinone biosynthesis protein COQ4 homolog, mitochondrial (Coenzyme Q biosynthesis protein 4 homolog)	ubiquinone biosynthetic process [GO:0006744]
ISCW013142	80	52	Dihydroxypolyprenylbenzoate methyltransferase, putative (EC 2.1.1.64) (Dihydroxypolyprenylbenzoate methyltransferase, putative (Fragment)) (Fragment)	ubiquinone biosynthetic process [GO:0006744]
ISCW020877	47	6	NADPH:adrenodoxin oxidoreductase, putative (EC 1.18.1.2)	ubiquinone biosynthetic process [GO:0006744]
ISCW024909	40	101	Ubiquinone biosynthesis protein, putative (Ubiquinone biosynthesis protein, putative (Fragment)) (Fragment)	ubiquinone biosynthetic process [GO:0006744]
ISCW018941	279	112	Integrator complex subunit, putative	U2 snRNA 3'-end processing [GO:0034474]
ISCW018238	61	199	4-hydroxyphenylpyruvate dioxygenase	tyrosine catabolic process [GO:0006572]
ISCW004052	16	5	Tryptophanyl-tRNA synthetase, putative (EC 6.1.1.2)	tryptophanyl-tRNA aminoacylation [GO:0006436]
ISCW016908	77	70	Tryptophanyl-tRNA synthetase, putative (EC 6.1.1.2) (Tryptophanyl-tRNA synthetase, putative (Fragment)) (Fragment)	tryptophanyl-tRNA aminoacylation [GO:0006436]
ISCW003275	17	4	Uncharacterized protein	tryptophan catabolic process to kynurenine [GO:0019441]
ISCW007881	16	7	Kynurenine formamidase (KFA) (KFase) (EC 3.5.1.9) (Arylformamidase) (N-formylkynurenine formamidase) (FKF)	tryptophan catabolic process to kynurenine [GO:0019441]
ISCW023709	1	0	Cyclase, putative	tryptophan catabolic process to kynurenine [GO:0019441]
ISCW023056	3	0	Tryptophan oxygenase, putative	tryptophan catabolic process to acetyl-CoA [GO:0019442]; tryptophan catabolic process to kynurenine [GO:0019441]
ISCW013300	100	142	tRNA-splicing endonuclease subunit Sen2, putative (EC 3.1.27.9)	tRNA-type intron splice site recognition and cleavage [GO:0000379]
ISCW023352	5	11	tRNA-splicing endonuclease subunit Sen34, putative (EC 3.1.27.9)	tRNA-type intron splice site recognition and cleavage [GO:0000379]
ISCW007214	15	20	Queuine tRNA-ribosyltransferase (EC 2.4.2.29)	tRNA-guanine transglycosylation [GO:0101030]
ISCW003446	2	17	Uncharacterized protein	tRNA wobble uridine modification [GO:0002098]
ISCW009787	33	38	Uncharacterized protein	tRNA wobble uridine modification [GO:0002098]
ISCW013788	71	31	Ikappab kinase complex-associated protein, putative (Ikappab kinase complex-associated protein, putative (Fragment)) (Fragment)	tRNA wobble uridine modification [GO:0002098]
ISCW015479	11	23	Methyltransferase, putative (EC 2.1.1.143)	tRNA wobble uridine modification [GO:0002098]
ISCW020327	54	30	Uncharacterized protein	tRNA wobble uridine modification [GO:0002098]
ISCW006830	101	133	O-sialoglycoprotein endopeptidase, putative (EC 3.4.24.57)	tRNA threonylcarbamoyladenosine modification [GO:0002949]
ISCW023376	4	7	O-sialoglycoprotein endopeptidase, putative (EC 3.4.24.57)	tRNA threonylcarbamoyladenosine modification [GO:0002949]
ISCW008686	58	147	Serine/threonine protein kinase, putative (EC 2.7.11.1)	tRNA threonylcarbamoyladenosine metabolic process [GO:0070525]
ISCW018066	65	102	Uncharacterized protein	tRNA splicing, via endonucleolytic cleavage and ligation [GO:0006388]
ISCW019250	4	0	Uncharacterized protein	tRNA splicing, via endonucleolytic cleavage and ligation [GO:0006388]
ISCW010040	44	34	Exportin-T, putative	tRNA re-export from nucleus [GO:0071528]
ISCW009151	16	23	Ribosomal pseudouridine synthase, putative (EC 3.2.1.17)	tRNA pseudouridine synthesis [GO:0031119]
ISCW009152	3	3	Uncharacterized protein	tRNA pseudouridine synthesis [GO:0031119]
ISCW009153	11	10	Coiledcoil domain containing 139 family protein	tRNA pseudouridine synthesis [GO:0031119]
ISCW011501	31	70	tRNA pseudouridine synthase (EC 5.4.99.-)	tRNA pseudouridine synthesis [GO:0031119]
ISCW000280	40	50	Secreted protein, putative (EC 2.1.1.31)	tRNA processing [GO:0008033]
ISCW007911	4	3	tRNA (Guanine-N(1)-)-methyltransferase, putative	tRNA processing [GO:0008033]
ISCW018117	3	58	Uncharacterized protein	tRNA processing [GO:0008033]
ISCW023990	29	205	Secreted protein, putative (EC 2.1.1.31)	tRNA processing [GO:0008033]
ISCW008910	8	5	N2,N2-dimethylguanosine tRNA methyltransferase, putative (EC 2.1.1.32) (N2,N2-dimethylguanosine tRNA methyltransferase, putative (Fragment)) (Fragment)	tRNA N2-guanine methylation [GO:0002940]
ISCW001226	52	141	tRNA(His) guanylyltransferase (EC 2.7.7.79) (tRNA-histidine guanylyltransferase)	tRNA modification [GO:0006400]; tRNA processing [GO:0008033]
ISCW000691	91	84	Uncharacterized protein	tRNA modification [GO:0006400]
ISCW003593	106	153	Thump domain-containing protein, putative (Thump domain-containing protein, putative (Fragment)) (Fragment)	tRNA modification [GO:0006400]
ISCW008131	3	18	tRNA-specific adenosine deaminase, putative (EC 2.1.1.63)	tRNA modification [GO:0006400]
ISCW019931	12	6	CDK5 regulatory subunit-associated protein, putative (EC 1.3.1.74) (CDK5 regulatory subunit-associated protein, putative (Fragment)) (Fragment)	tRNA modification [GO:0006400]
ISCW023006	12	18	tRNA delta(2)-isopentenylpyrophosphate transferase, putative (EC 2.5.1.8) (tRNA delta(2)-isopentenylpyrophosphate transferase, putative (Fragment)) (Fragment)	tRNA modification [GO:0006400]
ISCW006701	20	48	Carboxymethyl transferase, putative (Carboxymethyl transferase, putative (Fragment)) (Fragment)	tRNA methylation [GO:0030488]; wybutosine biosynthetic process [GO:0031591]
ISCW000887	17	35	tRNA (Adenine-N(1)-)-methyltransferase non-catalytic subunit TRM6, putative (tRNA (Adenine-N(1)-)-methyltransferase non-catalytic subunit TRM6, putative (Fragment)) (Fragment)	tRNA methylation [GO:0030488]
ISCW003251	198	176	tRNA (Cytosine-5-)-methyltransferase NSUN2, putative	tRNA methylation [GO:0030488]
ISCW014258	6	4	Uncharacterized protein	tRNA methylation [GO:0030488]
ISCW018578	15	15	tRNA guanosine-2'-O-methyltransferase trm13, putative (tRNA guanosine-2'-O-methyltransferase trm13, putative (Fragment)) (Fragment)	tRNA methylation [GO:0030488]
ISCW013055	65	143	Uncharacterized protein	tRNA metabolic process [GO:0006399]
ISCW001421	108	43	Tyrosine--tRNA ligase (EC 6.1.1.1) (Tyrosyl-tRNA synthetase)	tRNA aminoacylation for protein translation [GO:0006418]; tyrosyl-tRNA aminoacylation [GO:0006437]
ISCW013693	83	89	Aspartyl-tRNA synthetase, putative (EC 6.1.1.12)	tRNA aminoacylation for protein translation [GO:0006418]
ISCW014083	24	32	Aspartyl-tRNA synthetase, putative (EC 6.1.1.22)	tRNA aminoacylation for protein translation [GO:0006418]
ISCW014576	70	34	Asparaginyl-tRNA synthetase, putative (EC 6.1.1.22)	tRNA aminoacylation for protein translation [GO:0006418]
ISCW018043	93	112	Endothelial monocyte-activating protein II-like (Methionyl-tRNA synthetase, putative)	tRNA aminoacylation for protein translation [GO:0006418]
ISCW024869	1	0	Tryptophanyl-tRNA synthetase, putative	tRNA aminoacylation for protein translation [GO:0006418]
ISCW003217	1	15	Tyrosyl-tRNA synthetase, putative (Tyrosyl-tRNA synthetase, putative (Fragment)) (Fragment)	tRNA aminoacylation [GO:0043039]
ISCW021574	15	13	Uncharacterized protein	tRNA 5'-leader removal [GO:0001682]
ISCW020159	1	1	Wdr4-prov protein, putative (Wdr4-prov protein, putative (Fragment)) (Fragment)	tRNA (guanine-N7)-methylation [GO:0106004]
ISCW001074	1	0	Sterol O-acyltransferase, putative (EC 2.3.1.20)	triglyceride biosynthetic process [GO:0019432]
ISCW004340	1	0	Sterol O-acyltransferase, putative (EC 2.3.1.20)	triglyceride biosynthetic process [GO:0019432]
ISCW006341	2	3	Uncharacterized protein	triglyceride biosynthetic process [GO:0019432]
ISCW003165	506	343	2-oxoglutarate dehydrogenase, putative (EC 1.2.4.2)	tricarboxylic acid cycle [GO:0006099]
ISCW004116	112	68	Isocitrate dehydrogenase [NAD] subunit, mitochondrial (Fragment)	tricarboxylic acid cycle [GO:0006099]
ISCW008731	153	36	Dihydrolipoamide acetyltransferase, putative (EC 2.3.1.61) (Dihydrolipoamide acetyltransferase, putative (Fragment)) (Fragment)	tricarboxylic acid cycle [GO:0006099]
ISCW009586	136	42	Citrate synthase (Fragment)	tricarboxylic acid cycle [GO:0006099]
ISCW011750	112	63	Succinate-CoA ligase subunit beta (EC 6.2.1.-) (Fragment)	tricarboxylic acid cycle [GO:0006099]
ISCW017423	36	33	Isocitrate dehydrogenase, putative (EC 1.1.1.41) (Isocitrate dehydrogenase, putative (Fragment)) (Fragment)	tricarboxylic acid cycle [GO:0006099]
ISCW021407	176	22	2-oxoglutarate dehydrogenase, putative (EC 1.2.4.2) (2-oxoglutarate dehydrogenase, putative (Fragment)) (Fragment)	tricarboxylic acid cycle [GO:0006099]
ISCW006391	2	8	Transposase family protein	transposition, DNA-mediated [GO:0006313]
ISCW015154	23	39	Transposase, putative	transposition, DNA-mediated [GO:0006313]
ISCW024677	8	5	Salp10, putative (Fragment)	transposition, DNA-mediated [GO:0006313]
ISCW024748	3	3	Neuralized, putative (Fragment)	transposition, DNA-mediated [GO:0006313]
ISCW024759	10	5	Fucosyltransferase, putative	transposition, DNA-mediated [GO:0006313]
ISCW001001	1273	1013	Glycoprotein 25l, putative	transport [GO:0006810]
ISCW001112	1	0	Sodium/chloride dependent transporter, putative (Sodium/chloride dependent transporter, putative (Fragment)) (Fragment)	transport [GO:0006810]
ISCW001207	16	5	Putative uncharacterized protein (Fragment) (Fragment)	transport [GO:0006810]
ISCW001359	733	482	Cargo transport protein EMP24, putative	transport [GO:0006810]
ISCW001550	1229	1004	Transmembrane protein Tmp21, putative	transport [GO:0006810]
ISCW001967	84	19	Uncharacterized protein	transport [GO:0006810]
ISCW003551	2	0	GABA transporter, putative (GABA transporter, putative (Fragment)) (Fragment)	transport [GO:0006810]
ISCW004355	28	10	Putative uncharacterized protein (Fragment) (Fragment)	transport [GO:0006810]
ISCW006220	1	1	Uncharacterized protein	transport [GO:0006810]
ISCW007140	231	343	Nuclear transport factor, putative	transport [GO:0006810]
ISCW007246	1	4	Uncharacterized protein	transport [GO:0006810]
ISCW007476	144	99	Uncharacterized protein	transport [GO:0006810]
ISCW007754	2	2	Uncharacterized protein	transport [GO:0006810]
ISCW007906	316	440	Cop-coated vesicle membrane protein P24, putative	transport [GO:0006810]
ISCW008176	89	71	Arsenical pump-driving ATPase (EC 3.6.-.-) (Fragment)	transport [GO:0006810]
ISCW008849	21	8	Uncharacterized protein	transport [GO:0006810]
ISCW009013	1	11	p15-2B protein, putative	transport [GO:0006810]
ISCW010155	56	44	Solute carrier, putative (Solute carrier, putative (Fragment)) (Fragment)	transport [GO:0006810]
ISCW010568	40	50	SEC14L3 protein, putative	transport [GO:0006810]
ISCW010698	2	4	Sodium/chloride dependent transporter, putative	transport [GO:0006810]
ISCW010971	0	7	GABA transporter, putative (GABA transporter, putative (Fragment)) (Fragment)	transport [GO:0006810]
ISCW010973	143	323	Transporter	transport [GO:0006810]
ISCW011170	6	0	Uncharacterized protein	transport [GO:0006810]
ISCW011763	2	1	Putative uncharacterized protein (Fragment) (Fragment)	transport [GO:0006810]
ISCW011849	420	559	Cargo transport protein EMP24, putative	transport [GO:0006810]
ISCW011975	5	11	Uncharacterized protein	transport [GO:0006810]
ISCW012129	67	114	Cornichon, putative	transport [GO:0006810]
ISCW012443	1	0	Uncharacterized protein	transport [GO:0006810]
ISCW013094	1	11	Transporter (Fragment)	transport [GO:0006810]
ISCW013626	15	24	Sodium-neurotransmitter symporter, putative (Sodium-neurotransmitter symporter, putative (Fragment)) (Fragment)	transport [GO:0006810]
ISCW016408	6	27	Transporter	transport [GO:0006810]
ISCW017483	11	10	Uncharacterized protein	transport [GO:0006810]
ISCW018515	65	107	Putative uncharacterized protein (Fragment) (Fragment)	transport [GO:0006810]
ISCW018571	24	2	Retinal degeneration B protein, putative (Retinal degeneration B protein, putative (Fragment)) (Fragment)	transport [GO:0006810]
ISCW020003	2	0	Glycine transporter, putative (Glycine transporter, putative (Fragment)) (Fragment)	transport [GO:0006810]
ISCW020626	108	32	Cargo transport protein EMP24, putative	transport [GO:0006810]
ISCW020974	74	66	Transporter	transport [GO:0006810]
ISCW021891	11	1	Putative uncharacterized protein (Fragment) (Fragment)	transport [GO:0006810]
ISCW022495	51	26	Uncharacterized protein	transport [GO:0006810]
ISCW022501	38	32	Putative uncharacterized protein (Fragment) (Fragment)	transport [GO:0006810]
ISCW022504	8	5	Restnal-binding protein, putative	transport [GO:0006810]
ISCW022505	109	69	Uncharacterized protein	transport [GO:0006810]
ISCW023088	36	19	Transmembrane protein 184B, putative (Transmembrane protein 184B, putative (Fragment)) (Fragment)	transport [GO:0006810]
ISCW023410	360	171	Sodium/chloride dependent transporter, putative (Sodium/chloride dependent transporter, putative (Fragment)) (Fragment)	transport [GO:0006810]
ISCW023444	2	1	Transporter (Fragment)	transport [GO:0006810]
ISCW023476	8	3	Transporter, major facilitator family protein	transport [GO:0006810]
ISCW023593	370	231	Acetyl-coenzyme A transporter, putative	transport [GO:0006810]
ISCW023714	4	38	Transporter	transport [GO:0006810]
ISCW023769	3	26	Retinal-binding protein, putative (EC 3.4.21.68)	transport [GO:0006810]
ISCW001118	33	34	Adenylate cyclase, putative (EC 2.8.3.5)	transmembrane transport [GO:0055085]
ISCW001820	142	199	Solute carrier, putative	transmembrane transport [GO:0055085]
ISCW002772	0	1	ABC transporter, putative (EC 3.6.3.44)	transmembrane transport [GO:0055085]
ISCW003867	1	0	Sodium-dependent multivitamin transporter, putative (Sodium-dependent multivitamin transporter, putative (Fragment)) (Fragment)	transmembrane transport [GO:0055085]
ISCW003974	11	28	Adenylate cyclase, putative (Adenylate cyclase, putative (Fragment)) (Fragment)	transmembrane transport [GO:0055085]
ISCW003998	0	1	ABC transporter, putative (EC 3.6.3.44) (ABC transporter, putative (Fragment)) (Fragment)	transmembrane transport [GO:0055085]
ISCW004297	1	0	Multidrug resistance protein, putative (EC 1.3.1.74) (Multidrug resistance protein, putative (Fragment)) (Fragment)	transmembrane transport [GO:0055085]
ISCW005248	4	0	Sodium/solute symporter, putative	transmembrane transport [GO:0055085]
ISCW005393	0	11	Pink-eyed dilution protein, putative (Pink-eyed dilution protein, putative (Fragment)) (Fragment)	transmembrane transport [GO:0055085]
ISCW005405	1	1	Solute carrier, putative (Solute carrier, putative (Fragment)) (Fragment)	transmembrane transport [GO:0055085]
ISCW005559	7	6	Sulfonylurea receptor, putative (EC 3.6.3.40) (EC 3.6.3.44) (Sulfonylurea receptor, putative (Fragment)) (Fragment)	transmembrane transport [GO:0055085]
ISCW005630	3	0	Sialin, putative	transmembrane transport [GO:0055085]
ISCW005976	3	1	ABC transporter, putative (EC 1.3.1.74)	transmembrane transport [GO:0055085]
ISCW006151	13	9	Transport protein, putative (Transport protein, putative (Fragment)) (Fragment)	transmembrane transport [GO:0055085]
ISCW006417	17	12	ABC transporter, putative (EC 3.6.3.44)	transmembrane transport [GO:0055085]
ISCW006463	5	28	Solute carrier, putative (Solute carrier, putative (Fragment)) (Fragment)	transmembrane transport [GO:0055085]
ISCW006723	22	19	Sodium-dependent multivitamin transporter, putative	transmembrane transport [GO:0055085]
ISCW007706	25	52	Na+/Ca2+ exchanger, putative	transmembrane transport [GO:0055085]
ISCW007915	1331	849	ABC transporter, putative (EC 1.3.1.74) (ABC transporter, putative (Fragment)) (Fragment)	transmembrane transport [GO:0055085]
ISCW007952	2	1	Solute carrier, putative	transmembrane transport [GO:0055085]
ISCW009022	368	63	Multidrug resistance protein, putative (EC 1.3.1.74)	transmembrane transport [GO:0055085]
ISCW010328	39	9	Na+/Ca2+ K+ independent exchanger, putative	transmembrane transport [GO:0055085]
ISCW010393	22	13	Sodium-dependent multivitamin transporter, putative (Sodium-dependent multivitamin transporter, putative (Fragment)) (Fragment)	transmembrane transport [GO:0055085]
ISCW010722	11	8	ABC transporter, putative (EC 1.3.1.74) (ABC transporter, putative (Fragment)) (Fragment)	transmembrane transport [GO:0055085]
ISCW011403	393	93	Monocarboxylate transporter, putative	transmembrane transport [GO:0055085]
ISCW012165	2	8	Uncharacterized protein	transmembrane transport [GO:0055085]
ISCW012838	1	0	ABC transporter, putative (EC 3.6.3.30) (EC 3.6.3.44) (ABC transporter, putative (Fragment)) (Fragment)	transmembrane transport [GO:0055085]
ISCW013186	12	29	Purine permease, putative	transmembrane transport [GO:0055085]
ISCW013689	0	8	Na+/Ca2+ exchanger, putative (Na+/Ca2+ exchanger, putative (Fragment)) (Fragment)	transmembrane transport [GO:0055085]
ISCW013855	1	0	Multidrug resistance protein, putative (EC 3.6.3.44)	transmembrane transport [GO:0055085]
ISCW014276	1	9	Solute carrier, putative (Solute carrier, putative (Fragment)) (Fragment)	transmembrane transport [GO:0055085]
ISCW014518	137	281	Solute carrier, putative (Solute carrier, putative (Fragment)) (Fragment)	transmembrane transport [GO:0055085]
ISCW015045	0	2	Uncharacterized protein	transmembrane transport [GO:0055085]
ISCW015952	0	2	Monocarboxylate transporter, putative (Monocarboxylate transporter, putative (Fragment)) (Fragment)	transmembrane transport [GO:0055085]
ISCW016652	17	3	Adenylate cyclase, putative (Adenylate cyclase, putative (Fragment)) (Fragment)	transmembrane transport [GO:0055085]
ISCW016938	1	2	Multidrug resistance protein, putative (EC 3.6.3.41) (EC 3.6.3.44)	transmembrane transport [GO:0055085]
ISCW017244	1	0	Monocarboxylate transporter, putative (Monocarboxylate transporter, putative (Fragment)) (Fragment)	transmembrane transport [GO:0055085]
ISCW017258	8	11	Solute carrier, putative	transmembrane transport [GO:0055085]
ISCW018111	20	14	Hippocampus abundant transcript 1 protein, putative (Hippocampus abundant transcript 1 protein, putative (Fragment)) (Fragment)	transmembrane transport [GO:0055085]
ISCW018364	0	2	Purine permease, putative	transmembrane transport [GO:0055085]
ISCW018516	102	77	ABC transporter, putative (EC 3.6.3.44)	transmembrane transport [GO:0055085]
ISCW018617	0	1	Potassium-dependent sodium-calcium exchanger, putative	transmembrane transport [GO:0055085]
ISCW018743	1	3	ABC transporter, putative (EC 1.3.1.74)	transmembrane transport [GO:0055085]
ISCW018768	7	3	Organic anion transporter, putative (Organic anion transporter, putative (Fragment)) (Fragment)	transmembrane transport [GO:0055085]
ISCW019000	7	5	Glucose-6-phosphate translocase, putative	transmembrane transport [GO:0055085]
ISCW019069	28	30	ABC transporter, putative (EC 1.3.1.74) (ABC transporter, putative (Fragment)) (Fragment)	transmembrane transport [GO:0055085]
ISCW019606	0	7	Pink-eyed dilution protein, putative (Pink-eyed dilution protein, putative (Fragment)) (Fragment)	transmembrane transport [GO:0055085]
ISCW019988	1	2	Monocarboxylate transporter, putative	transmembrane transport [GO:0055085]
ISCW020349	1	0	ABC transporter, putative (EC 3.6.3.44)	transmembrane transport [GO:0055085]
ISCW020353	0	2	ABC transporter, putative	transmembrane transport [GO:0055085]
ISCW020356	0	2	ABC transporter, putative (EC 3.6.3.29) (EC 3.6.3.44)	transmembrane transport [GO:0055085]
ISCW021383	169	138	Multidrug resistance protein, putative (EC 1.3.1.74)	transmembrane transport [GO:0055085]
ISCW021384	0	2	ABC transporter, putative (EC 1.3.1.74) (ABC transporter, putative (Fragment)) (Fragment)	transmembrane transport [GO:0055085]
ISCW021444	15	39	Transporter, major facilitator family protein	transmembrane transport [GO:0055085]
ISCW021512	5	1	High-affinity choline transporter, putative	transmembrane transport [GO:0055085]
ISCW021900	55	18	Multidrug resistance protein, putative (EC 1.3.1.74) (Multidrug resistance protein, putative (Fragment)) (Fragment)	transmembrane transport [GO:0055085]
ISCW021998	956	467	Na+/Ca2+ K+ independent exchanger, putative	transmembrane transport [GO:0055085]
ISCW022345	0	1	ABC transporter, putative (ABC transporter, putative (Fragment)) (Fragment)	transmembrane transport [GO:0055085]
ISCW022347	0	1	ABC transporter, putative (EC 3.6.3.44) (ABC transporter, putative (Fragment)) (Fragment)	transmembrane transport [GO:0055085]
ISCW022349	0	1	ABC transporter, putative (EC 3.6.3.44)	transmembrane transport [GO:0055085]
ISCW022364	0	1	ABC transporter, putative (EC 1.3.1.74) (ABC transporter, putative (Fragment)) (Fragment)	transmembrane transport [GO:0055085]
ISCW022470	1	1	ABC transporter, putative (EC 1.3.1.74)	transmembrane transport [GO:0055085]
ISCW022539	0	6	ABC transporter, putative (EC 3.6.3.44) (ABC transporter, putative (Fragment)) (Fragment)	transmembrane transport [GO:0055085]
ISCW022544	1	6	Multidrug resistance protein, putative (EC 1.3.1.74)	transmembrane transport [GO:0055085]
ISCW022963	0	6	Sodium-dependent multivitamin transporter, putative	transmembrane transport [GO:0055085]
ISCW023024	125	83	Multidrug resistance protein, putative (EC 1.3.1.74) (Multidrug resistance protein, putative (Fragment)) (Fragment)	transmembrane transport [GO:0055085]
ISCW023448	22	31	Putative uncharacterized protein (Fragment) (Fragment)	transmembrane transport [GO:0055085]
ISCW024708	2	1	Multidrug resistance protein, putative	transmembrane transport [GO:0055085]
ISCW024745	4	0	Glucose-6-phosphate translocase (Glucose-5-phosphate transporter, putative) (Regulatory protein MLP, putative)	transmembrane transport [GO:0055085]
ISCW024756	0	3	Na+/Ca2+ exchanger, putative (Peritrophic membrane chitin binding protein, putative) (Fragment)	transmembrane transport [GO:0055085]
ISCW021718	57	84	Receptor protein-tyrosine kinase (EC 2.7.10.1) (Fragment)	transmembrane receptor protein tyrosine kinase signaling pathway [GO:0007169]
ISCW022590	17	10	Tyrosine-protein kinase receptor (EC 2.7.10.1)	transmembrane receptor protein tyrosine kinase signaling pathway [GO:0007169]
ISCW011054	8	5	Receptor protein serine/threonine kinase (EC 2.7.11.30)	transmembrane receptor protein serine/threonine kinase signaling pathway [GO:0007178]
ISCW020983	15	3	Serine/threonine-protein kinase receptor (EC 2.7.11.30) (Fragment)	transmembrane receptor protein serine/threonine kinase signaling pathway [GO:0007178]
ISCW022788	11	8	Receptor protein serine/threonine kinase (EC 2.7.11.30)	transmembrane receptor protein serine/threonine kinase signaling pathway [GO:0007178]
ISCW016105	31	22	Uncharacterized protein	translational initiation [GO:0006413]
ISCW016106	369	146	Eukaryotic translation initiation factor 3 subunit C, putative (Eukaryotic translation initiation factor 3 subunit C, putative (Fragment)) (Fragment)	translational initiation [GO:0006413]
ISCW017360	127	193	Translation initiation factor 2, alpha subunit, putative	translational initiation [GO:0006413]
ISCW023015	42	63	Uncharacterized protein	translational initiation [GO:0006413]
ISCW000095	5	4	Ribosomal protein L22, putative	translation [GO:0006412]
ISCW000125	1458	2338	40S ribosomal protein S27A, putative	translation [GO:0006412]
ISCW000884	69	43	Ribosomal protein S5, putative	translation [GO:0006412]
ISCW001488	17	25	Mitochondrial ribosomal protein L18, putative	translation [GO:0006412]
ISCW001489	15	9	28S ribosomal protein S23, putative	translation [GO:0006412]
ISCW001650	30	15	39S ribosomal protein L15, mitochondrial (Ribosomal protein L15, putative)	translation [GO:0006412]
ISCW002233	60	73	Ribosomal protein L13, putative	translation [GO:0006412]
ISCW002308	27	19	30S ribosomal protein S12, putative	translation [GO:0006412]
ISCW002598	387	515	Ribosomal protein L28, putative	translation [GO:0006412]
ISCW003386	8	4	Ribosomal protein L32, putative	translation [GO:0006412]
ISCW003489	408	556	40S ribosomal protein, putative	translation [GO:0006412]
ISCW003986	53	53	39S ribosomal protein L51, putative	translation [GO:0006412]
ISCW004115	88	46	Ribosomal protein L24, putative	translation [GO:0006412]
ISCW004921	30	19	28S ribosomal protein S24, putative	translation [GO:0006412]
ISCW005008	746	954	60S ribosomal protein L27, putative	translation [GO:0006412]
ISCW005425	707	891	Ribosomal protein L17, putative	translation [GO:0006412]
ISCW005648	1577	2284	60S ribosomal protein L32, putative (60S ribosomal protein L32, putative (Fragment)) (Fragment)	translation [GO:0006412]
ISCW008283	17	17	Uncharacterized protein	translation [GO:0006412]
ISCW008294	517	804	Ribosome recycling factor, putative	translation [GO:0006412]
ISCW008334	159	303	40S ribosomal protein S11, putative	translation [GO:0006412]
ISCW009065	18	13	39S ribosomal protein L21, putative	translation [GO:0006412]
ISCW010039	783	1156	Ribosomal protein L18A, putative	translation [GO:0006412]
ISCW011752	0	1	Uncharacterized protein	translation [GO:0006412]
ISCW011989	75	62	Translation elongation factor EF-1 alpha/Tu, putative (EC 2.7.7.4)	translation [GO:0006412]
ISCW012353	4	3	60S ribosomal protein L7/L12, putative	translation [GO:0006412]
ISCW012634	480	726	40S ribosomal protein S23, putative	translation [GO:0006412]
ISCW012830	49	24	60S ribosomal protein L3, putative	translation [GO:0006412]
ISCW013037	1075	2194	40S ribosomal protein S26	translation [GO:0006412]
ISCW013100	5	8	39S ribosomal protein L49, putative	translation [GO:0006412]
ISCW013810	918	1005	Ribosomal protein L19	translation [GO:0006412]
ISCW014182	49	42	Ribosomal protein L19, putative	translation [GO:0006412]
ISCW014261	10	16	Ribosomal protein L14, putative	translation [GO:0006412]
ISCW015391	4217	5959	Ribosomal protein L39, putative	translation [GO:0006412]
ISCW015484	399	743	Ribosomal protein S15Aa, putative	translation [GO:0006412]
ISCW015536	36	44	39S ribosomal protein L41, putative	translation [GO:0006412]
ISCW016042	0	1	Ribosomal protein L7/L1, putative (Ribosomal protein L7/L1, putative (Fragment)) (Fragment)	translation [GO:0006412]
ISCW016242	6	7	Ribosomal protein L27, putative (Ribosomal protein L27, putative (Fragment)) (Fragment)	translation [GO:0006412]
ISCW016278	958	2211	40S ribosomal protein S30	translation [GO:0006412]
ISCW016414	96	62	Ribosomal protein L4, putative (Ribosomal protein L4, putative (Fragment)) (Fragment)	translation [GO:0006412]
ISCW016454	108	240	Ribosomal protein L36, putative	translation [GO:0006412]
ISCW017347	997	1137	Ribosomal protein L21 (Ribosomal protein L21, putative)	translation [GO:0006412]
ISCW017361	4995	6132	40S ribosomal protein S12	translation [GO:0006412]
ISCW017776	126	164	Mitochondrial ribosomal protein S21 (Ribosomal protein S21, putative)	translation [GO:0006412]
ISCW018023	152	123	Ribosomal protein L9, putative	translation [GO:0006412]
ISCW019130	631	904	Ribosomal protein L13A, putative	translation [GO:0006412]
ISCW019792	115	60	Ribosomal protein S30, putative	translation [GO:0006412]
ISCW019804	990	1378	Ribosomal protein, putative	translation [GO:0006412]
ISCW020298	284	386	Ribosomal protein S14, putative (Ribosomal protein S14, putative (Fragment)) (Fragment)	translation [GO:0006412]
ISCW020638	654	908	Ribosomal protein L37	translation [GO:0006412]
ISCW020697	886	1558	Ribosomal protein L40 (Ribosomal protein L40, putative)	translation [GO:0006412]
ISCW021201	28	23	Uncharacterized protein	translation [GO:0006412]
ISCW021239	1588	2248	60S ribosomal protein L44, putative (Ribosomal protein L44)	translation [GO:0006412]
ISCW021924	326	565	Ribosomal protein L18, putative	translation [GO:0006412]
ISCW023068	496	968	60S ribosomal protein L13	translation [GO:0006412]
ISCW023173	646	1158	Ribosomal protein L37A, putative (Fragment)	translation [GO:0006412]
ISCW023192	8	6	Ribosomal protein, putative (Ribosomal protein, putative (Fragment)) (Fragment)	translation [GO:0006412]
ISCW024187	38	58	Ribosomal protein L37A, putative (Ribosomal protein L37A, putative (Fragment)) (Fragment)	translation [GO:0006412]
ISCW024408	59	41	Ribosomal protein L22, putative (Ribosomal protein L22, putative (Fragment)) (Fragment)	translation [GO:0006412]
ISCW024761	119	290	40S ribosomal protein S11, putative	translation [GO:0006412]
ISCW024787	428	608	40S ribosomal protein S4, putative (40S ribosomal protein S4, putative (Fragment)) (Fragment)	translation [GO:0006412]
ISCW001846	12	3	Uncharacterized protein	transcription, DNA-templated [GO:0006351]; transforming growth factor beta receptor signaling pathway [GO:0007179]
ISCW010869	11	7	Mothers against decapentaplegic homolog (MAD homolog) (Mothers against DPP homolog) (SMAD family member)	transcription, DNA-templated [GO:0006351]; transforming growth factor beta receptor signaling pathway [GO:0007179]
ISCW018468	44	24	Mothers against decapentaplegic homolog (MAD homolog) (Mothers against DPP homolog) (SMAD family member)	transcription, DNA-templated [GO:0006351]; transforming growth factor beta receptor signaling pathway [GO:0007179]
ISCW000314	0	5	Retinoid X receptor, putative (Retinoid X receptor, putative (Fragment)) (Fragment)	transcription, DNA-templated [GO:0006351]
ISCW000630	3	13	Nuclear receptor, putative	transcription, DNA-templated [GO:0006351]
ISCW003147	8	3	AamEcRA1, putative	transcription, DNA-templated [GO:0006351]
ISCW005340	10	12	Retinoid X receptor, putative (Retinoid X receptor, putative (Fragment)) (Fragment)	transcription, DNA-templated [GO:0006351]
ISCW008693	0	2	Hormone receptor hr3, putative	transcription, DNA-templated [GO:0006351]
ISCW009328	6	6	Nuclear hormone receptor 48, putative	transcription, DNA-templated [GO:0006351]
ISCW016607	14	2	Mediator of RNA polymerase II transcription subunit 1 (Mediator complex subunit 1)	transcription, DNA-templated [GO:0006351]
ISCW017225	14	14	Uncharacterized protein	transcription, DNA-templated [GO:0006351]
ISCW019442	45	137	Mediator of RNA polymerase II transcription subunit, putative	transcription, DNA-templated [GO:0006351]
ISCW020031	16	9	Uncharacterized protein	transcription, DNA-templated [GO:0006351]
ISCW020033	39	45	Uncharacterized protein	transcription, DNA-templated [GO:0006351]
ISCW020963	1	10	Mediator of RNA polymerase II transcription subunit 7	transcription, DNA-templated [GO:0006351]
ISCW020982	1	0	Retinoid X receptor, putative (Retinoid X receptor, putative (Fragment)) (Fragment)	transcription, DNA-templated [GO:0006351]
ISCW021134	21	12	Mediator complex subunit 9 isoform C family protein	transcription, DNA-templated [GO:0006351]
ISCW021172	1	0	Estrogen receptor beta, putative (Estrogen receptor beta, putative (Fragment)) (Fragment)	transcription, DNA-templated [GO:0006351]
ISCW021454	197	286	RNA polymerase, 25-kDa subunit, putative	transcription, DNA-templated [GO:0006351]
ISCW022658	9	1	Uncharacterized protein	transcription, DNA-templated [GO:0006351]
ISCW009884	40	61	DNA-directed RNA polymerase subunit E', putative	transcription initiation from RNA polymerase III promoter [GO:0006384]
ISCW024099	109	155	DNA-directed RNA polymerase III subunit RPC9, putative	transcription initiation from RNA polymerase III promoter [GO:0006384]
ISCW001337	0	3	Transcription initiation factor ia, putative (Transcription initiation factor ia, putative (Fragment)) (Fragment)	transcription initiation from RNA polymerase I promoter for nuclear large rRNA transcript [GO:0001180]
ISCW007471	46	54	RNA polymerase subunit K, putative	transcription from RNA polymerase III promoter [GO:0006383]; transcription from RNA polymerase II promoter [GO:0006366]; transcription from RNA polymerase I promoter [GO:0006360]
ISCW021032	22	65	DNA-directed RNA polymerase subunit rpb8, putative	transcription from RNA polymerase III promoter [GO:0006383]; transcription from RNA polymerase II promoter [GO:0006366]; transcription from RNA polymerase I promoter [GO:0006360]
ISCW021810	42	38	DNA-directed RNA polymerase (EC 2.7.7.6)	transcription from RNA polymerase III promoter [GO:0006383]; transcription from RNA polymerase II promoter [GO:0006366]; transcription from RNA polymerase I promoter [GO:0006360]
ISCW023350	22	87	RNA polymerases I, II and III shared polypeptide, putative	transcription from RNA polymerase III promoter [GO:0006383]; transcription from RNA polymerase II promoter [GO:0006366]; transcription from RNA polymerase I promoter [GO:0006360]
ISCW011293	95	94	Transferase, putative	transcription from RNA polymerase III promoter [GO:0006383]; transcription from RNA polymerase I promoter [GO:0006360]
ISCW016785	138	164	RNA polymerase I/III 16Kd polypeptide, putative	transcription from RNA polymerase III promoter [GO:0006383]; transcription from RNA polymerase I promoter [GO:0006360]
ISCW004719	19	16	DNA-directed RNA polymerase III subunit RPC5, putative	transcription from RNA polymerase III promoter [GO:0006383]
ISCW008476	19	2	DNA-directed RNA polymerase subunit (EC 2.7.7.6)	transcription from RNA polymerase III promoter [GO:0006383]
ISCW009615	61	34	DNA-directed RNA polymerase subunit beta (EC 2.7.7.6) (Fragment)	transcription from RNA polymerase III promoter [GO:0006383]
ISCW011777	11	9	Uncharacterized protein	transcription from RNA polymerase III promoter [GO:0006383]
ISCW018945	12	2	Uncharacterized protein	transcription from RNA polymerase III promoter [GO:0006383]
ISCW004607	77	101	DNA-directed RNA polymerase subunit (EC 2.7.7.6) (Fragment)	transcription from RNA polymerase II promoter [GO:0006366]
ISCW008174	66	50	RNA polymerases L, putative	transcription from RNA polymerase II promoter [GO:0006366]
ISCW011181	7	8	SGT1 protein, putative	transcription from RNA polymerase II promoter [GO:0006366]
ISCW015181	59	40	DNA-directed RNA polymerase subunit beta (EC 2.7.7.6)	transcription from RNA polymerase II promoter [GO:0006366]
ISCW018291	1	3	RPAP1 family, Cterminal protein	transcription from RNA polymerase II promoter [GO:0006366]
ISCW023353	33	27	RNA polymerase II, subunit POLR2C/RPB3, putative	transcription from RNA polymerase II promoter [GO:0006366]
ISCW000875	2	1	DNA-directed RNA polymerase I subunit, putative	transcription from RNA polymerase I promoter [GO:0006360]
ISCW000876	25	21	RNA polymerase II second largest subunit (RPB2), putative	transcription from RNA polymerase I promoter [GO:0006360]
ISCW003263	7	9	Uncharacterized protein	transcription from RNA polymerase I promoter [GO:0006360]
ISCW015926	55	20	DNA-directed RNA polymerase subunit (EC 2.7.7.6) (Fragment)	transcription from RNA polymerase I promoter [GO:0006360]
ISCW023075	18	43	RNA polymerase I associated factor 53 (PAF53)	transcription from RNA polymerase I promoter [GO:0006360]
ISCW007313	0	1	DNA-directed RNA polymerase (EC 2.7.7.6)	transcription from mitochondrial promoter [GO:0006390]
ISCW000189	1	0	Importin, putative (Importin, putative (Fragment)) (Fragment)	transcription factor import into nucleus [GO:0042991]
ISCW010359	5	1	Importin, putative	transcription factor import into nucleus [GO:0042991]
ISCW010360	36	10	Importin, putative (Importin, putative (Fragment)) (Fragment)	transcription factor import into nucleus [GO:0042991]
ISCW003949	138	68	Uncharacterized protein	transcription elongation from RNA polymerase II promoter [GO:0006368]
ISCW012932	132	51	Threonyl-tRNA synthetase, putative (EC 6.1.1.3) (Threonyl-tRNA synthetase, putative (Fragment)) (Fragment)	threonyl-tRNA aminoacylation [GO:0006435]
ISCW023370	36	9	Thiamin pyrophosphokinase, putative (EC 2.7.6.2) (Thiamin pyrophosphokinase, putative (Fragment)) (Fragment)	thiamine diphosphate biosynthetic process [GO:0009229]; thiamine metabolic process [GO:0006772]
ISCW006582	1397	678	Uncharacterized protein	tetrahydrofolylpolyglutamate metabolic process [GO:0046900]
ISCW006982	391	206	GTP cyclohydrolase I, putative (EC 3.5.4.16)	tetrahydrobiopterin biosynthetic process [GO:0006729]; tetrahydrofolate biosynthetic process [GO:0046654]
ISCW002953	1070	537	Reductase, putative (EC 1.1.1.153)	tetrahydrobiopterin biosynthetic process [GO:0006729]
ISCW003221	465	573	Pterin-4-alpha-carbinolamine dehydratase, putative (EC 4.2.1.96) (Pterin-4-alpha-carbinolamine dehydratase, putative (Fragment)) (Fragment)	tetrahydrobiopterin biosynthetic process [GO:0006729]
ISCW004056	4	3	Tetracycline-efflux transporter, putative (Tetracycline-efflux transporter, putative (Fragment)) (Fragment)	tetracycline transport [GO:0015904]; transmembrane transport [GO:0055085]
ISCW017119	32	76	Mediator of RNA polymerase II transcription subunit, putative	termination of RNA polymerase II transcription [GO:0006369]
ISCW007708	15	73	Uncharacterized protein	telomeric loop formation [GO:0031627]
ISCW001316	40	11	SNAP-25 (Synaptosome-associated protein) component of SNARE complex, putative	synaptic vesicle fusion to presynaptic active zone membrane [GO:0031629]; synaptic vesicle priming [GO:0016082]
ISCW023875	42	19	Munc13-3, putative (Munc13-3, putative (Fragment)) (Fragment)	synaptic vesicle exocytosis [GO:0016079]
ISCW010457	7	9	Beta 1 syntrophin, putative (Beta 1 syntrophin, putative (Fragment)) (Fragment)	synapse organization [GO:0050808]
ISCW017497	33	17	Liprin-alpha, putative (EC 1.3.1.74)	synapse organization [GO:0050808]
ISCW002630	0	4	NADPH oxidase, putative (EC 1.6.3.1) (NADPH oxidase, putative (Fragment)) (Fragment)	superoxide anion generation [GO:0042554]
ISCW002487	66	3307	Secreted protein, putative (EC 2.8.2.17)	sulfur compound metabolic process [GO:0006790]
ISCW007035	21	69	Secreted protein, putative (EC 2.8.2.17) (Secreted protein, putative (Fragment)) (Fragment)	sulfur compound metabolic process [GO:0006790]
ISCW015777	12	12	Secreted protein, putative (EC 2.8.2.17) (Secreted protein, putative (Fragment)) (Fragment)	sulfur compound metabolic process [GO:0006790]
ISCW016341	0	3	Secreted protein, putative (EC 2.8.2.17) (Secreted protein, putative (Fragment)) (Fragment)	sulfur compound metabolic process [GO:0006790]
ISCW015999	461	231	Succinate--CoA ligase [GDP-forming] subunit beta, mitochondrial (EC 6.2.1.4) (GTP-specific succinyl-CoA synthetase subunit beta) (G-SCS) (GTPSCS) (Succinyl-CoA synthetase beta-G chain) (SCS-betaG)	succinyl-CoA metabolic process [GO:0006104]; tricarboxylic acid cycle [GO:0006099]
ISCW018630	20	27	Calcium release-activated calcium channel protein, putative	store-operated calcium entry [GO:0002115]
ISCW011299	4	1	Ergosterol biosynthesis erg4/erg24 family protein	sterol biosynthetic process [GO:0016126]
ISCW007164	4	30	3 hydroxysteroid dehydrogenase, putative (EC 5.3.3.1)	steroid biosynthetic process [GO:0006694]
ISCW007167	55	4	3 hydroxysteroid dehydrogenase, putative (EC 5.3.3.1) (3 hydroxysteroid dehydrogenase, putative (Fragment)) (Fragment)	steroid biosynthetic process [GO:0006694]
ISCW018715	127	69	3 hydroxysteroid dehydrogenase, putative (EC 5.3.3.1)	steroid biosynthetic process [GO:0006694]
ISCW017299	487	345	Signal recognition particle subunit SRP72	SRP-dependent cotranslational protein targeting to membrane, translocation [GO:0006616]
ISCW007119	94	126	Signal recognition particle receptor, alpha subunit, putative	SRP-dependent cotranslational protein targeting to membrane [GO:0006614]
ISCW008596	313	573	Translocon-associated protein, gamma subunit, putative	SRP-dependent cotranslational protein targeting to membrane [GO:0006614]
ISCW009113	78	52	Signal recognition particle 54 kD protein, putative	SRP-dependent cotranslational protein targeting to membrane [GO:0006614]
ISCW007338	420	373	Erlin-2, putative (Erlin-2, putative (Fragment)) (Fragment)	SREBP signaling pathway [GO:0032933]; ubiquitin-dependent ERAD pathway [GO:0030433]
ISCW010245	138	112	Uncharacterized protein	SREBP signaling pathway [GO:0032933]; ubiquitin-dependent ERAD pathway [GO:0030433]
ISCW019199	3	7	Uncharacterized protein	spliceosomal tri-snRNP complex assembly [GO:0000244]
ISCW022487	260	70	Pre-mRNA splicing factor Prp8, putative	spliceosomal tri-snRNP complex assembly [GO:0000244]
ISCW022841	68	31	Pre-mRNA splicing factor, putative	spliceosomal tri-snRNP complex assembly [GO:0000244]
ISCW013993	188	247	Small nuclear ribonucleoprotein E, putative	spliceosomal snRNP assembly [GO:0000387]
ISCW014446	1	0	Uncharacterized protein	spliceosomal snRNP assembly [GO:0000387]
ISCW021094	6	14	RNA-binding protein, putative	spliceosomal snRNP assembly [GO:0000387]
ISCW021571	251	405	Small nuclear ribonucleoprotein sm D2, putative	spliceosomal snRNP assembly [GO:0000387]
ISCW011007	0	1	Tuftelin interacting protein, putative	spliceosomal complex disassembly [GO:0000390]
ISCW006968	245	634	Small nuclear ribonucleoprotein Sm D1, putative	spliceosomal complex assembly [GO:0000245]; spliceosomal snRNP assembly [GO:0000387]
ISCW008217	84	127	Gemin2, putative	spliceosomal complex assembly [GO:0000245]; spliceosomal snRNP assembly [GO:0000387]
ISCW011367	341	937	Small nuclear ribonucleoprotein Sm D3, putative	spliceosomal complex assembly [GO:0000245]; spliceosomal snRNP assembly [GO:0000387]
ISCW009360	96	83	Splicing factor 3B subunit, putative (Splicing factor 3B subunit, putative (Fragment)) (Fragment)	spliceosomal complex assembly [GO:0000245]
ISCW011304	30	23	Crooked neck protein, putative	spliceosomal complex assembly [GO:0000245]
ISCW017276	62	15	Mitosis protein dim1, putative	spliceosomal complex assembly [GO:0000245]
ISCW017352	39	20	Splicing factor 3A subunit, putative	spliceosomal complex assembly [GO:0000245]
[truncated: 3,922 more rows]

## Sheet: Salivary glands-TG
ID	Infected	Uninfected	Protein names	Gene ontology (biological process)
[truncated: 3,918 more rows]

## Sheet: Column description
Column description
[truncated: 9 more rows]
