# Supplementary material for: Modeling Modulation of the Tick Regulome in Response to Anaplasma phagocytophilum for the Identification of New Control Targets
Source: Front Physiol. 2019 Apr 18;10:462. doi: 10.3389/fphys.2019.00462 (PMC6482211; doi:10.3389/fphys.2019.00462)
Supplement: Supplementary file 4 [file Table_4.XLSX]

## Sheet: ISE6 Cells
Supplementary Dataset 4. Data for TG obtained from the network constructs in I. scapularis ISE6 cells, fed adult female midguts and salivary glands.
TG	Infected	Uninfected	BNC	PR	weighted degree		BNC	PR	weighted degree
ISCW006538	13663.4	7683.47	1571.15	0.777599	95643.8		1598.19	0.776915	53784.3
ISCW022231	8667.26	8260.96	32.7705	0.512713	34669		32.8941	0.512378	33043.8
ISCW024761	8315.7	6311.3	80.4401	0.604047	41578.5		82.6165	0.603583	31556.5
ISCW017361	6165.56	4816.35	80.4401	0.604047	30827.8		82.6165	0.603583	24081.8
ISCW015391	6055.22	6598.76	80.4401	0.604047	30276.1		82.6165	0.603583	32993.8
ISCW005648	5895.31	4871.84	80.4401	0.604047	29476.6		82.6165	0.603583	24359.2
ISCW015731	5501.21	4731.35	80.4401	0.604047	27506		82.6165	0.603583	23656.8
ISCW010702	5368.65	5505.81	37.961	0.516989	21474.6		37.8125	0.516523	22023.2
ISCW017219	5314.9	5266.83	80.4401	0.604047	26574.5		82.6165	0.603583	26334.2
ISCW005287	4840.28	2740.94	1571.15	0.777599	33882		1598.19	0.776915	19186.6
ISCW001867	4811.5	3841.15	80.4401	0.604047	24057.5		82.6165	0.603583	19205.7
ISCW020697	4683.83	4987.77	80.4401	0.604047	23419.2		82.6165	0.603583	24938.9
ISCW010723	4378.64	3471.37	80.4401	0.604047	21893.2		82.6165	0.603583	17356.9
ISCW024928	4349.26	3629.64	34015	0.672451	13047.8		31964.8	0.670374	10888.9
ISCW024787	4255.14	4768.97	80.4401	0.604047	21275.7		82.6165	0.603583	23844.9
ISCW012634	4198.93	3706.97	80.4401	0.604047	20994.7		82.6165	0.603583	18534.8
ISCW000951	4082.15	2516.28	34015	0.672451	12246.4		31964.8	0.670374	7548.84
ISCW019804	3949.85	2916.73	80.4401	0.604047	19749.3		82.6165	0.603583	14583.6
ISCW015484	3944.65	3339.14	80.4401	0.604047	19723.2		82.6165	0.603583	16695.7
ISCW003285	3613.73	4133.3	4628.96	0.656088	18068.6		4715.23	0.655694	20666.5
ISCW006326	3543.74	2179.47	0	0.29035	3543.74		0	0.29043	2179.47
ISCW006327	3543.74	2179.47	4856.78	0.961712	31893.7		4938.86	0.960816	19615.2
ISCW013037	3475.77	3332.39	80.4401	0.604047	17378.9		82.6165	0.603583	16661.9
ISCW012831	3428.08	3410.51	4332.93	0.744397	20568.5		4430.74	0.744013	20463.1
ISCW021749	3393.35	2984.35	80.4401	0.604047	16966.8		82.6165	0.603583	14921.8
ISCW007478	3352.02	3480.82	80.4401	0.604047	16760.1		82.6165	0.603583	17404.1
ISCW005425	3336.24	3311.76	80.4401	0.604047	16681.2		82.6165	0.603583	16558.8
ISCW011316	3311.37	3425.58	80.4401	0.604047	16556.9		82.6165	0.603583	17127.9
ISCW019498	3263.53	2682.94	4332.93	0.744397	19581.2		4430.74	0.744013	16097.6
ISCW008334	3235.02	3180.08	80.4401	0.604047	16175.1		82.6165	0.603583	15900.4
ISCW023334	3125.91	2003.68	22657	0.579658	6251.82		20459	0.577699	4007.36
ISCW017341	3115.52	2615.2	80.4401	0.604047	15577.6		82.6165	0.603583	13076
ISCW000125	2997.7	2404.99	80.4401	0.604047	14988.5		82.6165	0.603583	12024.9
ISCW000126	2997.7	2404.99	37.961	0.516989	11990.8		37.8125	0.516523	9619.96
ISCW009547	2971.65	2029.76	37.961	0.516989	11886.6		37.8125	0.516523	8119.04
ISCW002598	2969.21	2305.36	80.4401	0.604047	14846		82.6165	0.603583	11526.8
ISCW023883	2774.59	2544.28	0	0.29035	2774.59		0	0.29043	2544.28
ISCW003527	2658.91	2581.26	0	0.29035	2658.91		0	0.29043	2581.26
ISCW014825	2619.21	2597	80.4401	0.604047	13096		82.6165	0.603583	12985
ISCW004058	2570.58	2673.54	4332.93	0.744397	15423.5		4430.74	0.744013	16041.2
ISCW019130	2497.66	2457.89	80.4401	0.604047	12488.3		82.6165	0.603583	12289.4
ISCW008173	2482.37	2690.16	80.4401	0.604047	12411.9		82.6165	0.603583	13450.8
ISCW002300	2452.69	2681.85	0	0.29035	2452.69		0	0.29043	2681.85
ISCW014665	2396.17	1605.8	12949.8	0.613377	7188.51		13197.8	0.613192	4817.4
ISCW020743	2387.83	2255.67	4332.93	0.744397	14327		4430.74	0.744013	13534
ISCW001285	2365.56	2424.24	80.4401	0.604047	11827.8		82.6165	0.603583	12121.2
ISCW003489	2326.96	2272.27	80.4401	0.604047	11634.8		82.6165	0.603583	11361.4
ISCW000476	2287.99	2001.24	4332.93	0.744397	13727.9		4430.74	0.744013	12007.4
ISCW023299	2222.52	1889.92	4332.93	0.744397	13335.1		4430.74	0.744013	11339.5
ISCW021239	2218.64	1527.94	80.4401	0.604047	11093.2		82.6165	0.603583	7639.7
ISCW020506	2200.34	1581.16	4332.93	0.744397	13202		4430.74	0.744013	9486.96
ISCW015615	2191.12	2174.22	80.4401	0.604047	10955.6		82.6165	0.603583	10871.1
ISCW004478	2153.42	1303.27	6653.48	0.917949	17227.4		6790.5	0.917345	10426.2
ISCW023074	2109.39	1719.85	80.4401	0.604047	10546.9		82.6165	0.603583	8599.25
ISCW023068	2079.42	2114.12	80.4401	0.604047	10397.1		82.6165	0.603583	10570.6
ISCW016278	2042.86	2435.37	80.4401	0.604047	10214.3		82.6165	0.603583	12176.9
ISCW015049	2017.36	921.988	0	0.29035	2017.36		0	0.29043	921.988
ISCW015393	1952.74	1727.71	80.4401	0.604047	9763.7		82.6165	0.603583	8638.55
ISCW021924	1928	1911.24	80.4401	0.604047	9640		82.6165	0.603583	9556.2
ISCW010657	1874.58	2685.55	37.961	0.516989	7498.32		37.8125	0.516523	10742.2
ISCW005137	1840.18	1504.89	0	0.29035	1840.18		0	0.29043	1504.89
ISCW008497	1797.11	1499.36	37.961	0.516989	7188.44		37.8125	0.516523	5997.44
ISCW008220	1774.16	1226.58	80.4401	0.604047	8870.8		82.6165	0.603583	6132.9
ISCW011963	1743.96	1336.02	2958.01	0.869285	13951.7		3016.68	0.86854	10688.2
ISCW008202	1734.96	1713.45	0	0.29035	1734.96		0	0.29043	1713.45
ISCW000545	1637.64	1489.4	2958.01	0.869285	13101.1		3016.68	0.86854	11915.2
ISCW015374	1629.32	1601.44	80.4401	0.604047	8146.6		82.6165	0.603583	8007.2
ISCW024581	1615.46	1795.91	0	0.29035	1615.46		0	0.29043	1795.91
ISCW017543	1600.41	1426.1	4332.93	0.744397	9602.46		4430.74	0.744013	8556.6
ISCW024067	1600.12	1789.14	0	0.380933	1600.12		0	0.380771	1789.14
ISCW015565	1583.63	1841.83	80.4401	0.604047	7918.15		82.6165	0.603583	9209.15
ISCW008069	1583.58	1643.38	80.4401	0.604047	7917.9		82.6165	0.603583	8216.9
ISCW023148	1579.19	1367.77	678.285	0.381893	3158.38		689.153	0.381847	2735.54
ISCW010752	1578.59	1248.2	80.4401	0.604047	7892.95		82.6165	0.603583	6241
ISCW016512	1576.61	988.389	5268.34	0.96676	14189.5		5366.45	0.965961	8895.5
ISCW002701	1520.93	1716.97	1571.15	0.777599	10646.5		1598.19	0.776915	12018.8
ISCW011734	1453.23	1153.54	0	0.348725	1453.23		0	0.346928	1153.54
ISCW012353	1436.89	1791.86	80.4401	0.604047	7184.45		82.6165	0.603583	8959.3
ISCW013810	1427.86	1318.04	80.4401	0.604047	7139.3		82.6165	0.603583	6590.2
ISCW019496	1426.5	1283.73	0	0.29035	1426.5		0	0.29043	1283.73
ISCW016230	1412.53	1967.26	0	0.29035	1412.53		0	0.29043	1967.26
ISCW000979	1389.07	1252.33	80.4401	0.604047	6945.35		82.6165	0.603583	6261.65
ISCW004030	1360.6	1183.87	80.4401	0.604047	6803		82.6165	0.603583	5919.35
ISCW014617	1331.9	2359.28	4332.93	0.744397	7991.4		4430.74	0.744013	14155.7
ISCW002021	1329.14	1124.18	80.4401	0.604047	6645.7		82.6165	0.603583	5620.9
ISCW016112	1298.96	1167.57	4332.93	0.744397	7793.76		4430.74	0.744013	7005.42
ISCW006841	1261.76	1098.23	8721.65	1.00964	11355.8		8907.67	1.00897	9884.07
ISCW015021	1229.1	956.468	80.4401	0.604047	6145.5		82.6165	0.603583	4782.34
ISCW021032	1214.56	906.301	80.4401	0.604047	6072.8		82.6165	0.603583	4531.51
ISCW018892	1190.07	758.039	4332.93	0.744397	7140.42		4430.74	0.744013	4548.23
ISCW004397	1187.88	611.707	32.7705	0.512713	4751.52		32.8941	0.512378	2446.83
ISCW007080	1177.53	1157.64	80.4401	0.604047	5887.65		82.6165	0.603583	5788.2
ISCW020373	1169.66	820.984	6653.48	0.917949	9357.28		6790.5	0.917345	6567.87
ISCW023885	1129.66	1358.01	80.4401	0.604047	5648.3		82.6165	0.603583	6790.05
ISCW015380	1094	1189.02	80.4401	0.604047	5470		82.6165	0.603583	5945.1
ISCW010495	1051.15	1082.11	38412	0.834979	6306.9		39192.6	0.834354	6492.66
ISCW024275	1025.84	985.095	37.961	0.516989	4103.36		37.8125	0.516523	3940.38
ISCW016785	1015.36	841.43	80.4401	0.604047	5076.8		82.6165	0.603583	4207.15
ISCW019526	994.359	747.675	74333.7	1.0337	6960.51		72776.3	1.03128	5233.72
ISCW023083	987.061	939.676	1571.15	0.777599	6909.43		1598.19	0.776915	6577.73
ISCW003165	982.72	524.212	9122.62	0.625061	3930.88		9036.46	0.622913	2096.85
ISCW019497	973.55	752.185	6653.48	0.917949	7788.4		6790.5	0.917345	6017.48
ISCW008724	957.917	952.476	80.4401	0.604047	4789.58		82.6165	0.603583	4762.38
ISCW023699	940.372	632.472	0	0.380933	940.372		0	0.380771	632.472
ISCW023700	940.372	632.472	0	0.380933	940.372		0	0.380771	632.472
ISCW023076	940.207	918.72	4332.93	0.744397	5641.24		4430.74	0.744013	5512.32
ISCW023394	939.69	907.212	37.961	0.516989	3758.76		37.8125	0.516523	3628.85
ISCW014034	938.789	942.471	0	0.380933	938.789		0	0.380771	942.471
ISCW008740	923.516	757.613	21341.1	0.889266	6464.61		21366.2	0.886783	5303.29
ISCW022265	915.279	329.466	38412	0.834979	5491.67		39192.6	0.834354	1976.8
ISCW002122	912.868	510.432	26003.9	0.656473	3651.47		26520.3	0.655975	2041.73
ISCW001538	906.006	838.419	0	0.29035	906.006		0	0.29043	838.419
ISCW012228	877.655	570.577	0	0.241686	877.655		0	0.241625	570.577
ISCW008362	868.914	608.18	1571.15	0.777599	6082.4		1598.19	0.776915	4257.26
ISCW004473	865.087	559.828	6653.48	0.917949	6920.7		6790.5	0.917345	4478.62
ISCW016559	860.266	732.891	34015	0.672451	2580.8		31964.8	0.670374	2198.67
ISCW001784	859.816	673.044	37.961	0.516989	3439.26		37.8125	0.516523	2692.18
ISCW001742	857.331	1059.94	0	0.380933	857.331		0	0.380771	1059.94
ISCW018653	851.595	501.707	0	0.380933	851.595		0	0.380771	501.707
ISCW007482	834.493	340.301	80.4401	0.604047	4172.46		82.6165	0.603583	1701.5
ISCW000499	834.257	434.758	2514.23	0.521283	1668.51		2543.33	0.521201	869.516
ISCW003221	831.768	658.257	56.4503	0.512598	3327.07		58.0961	0.512264	2633.03
ISCW002493	812.001	801.967	37.961	0.516989	3248		37.8125	0.516523	3207.87
ISCW012336	777.48	944.25	8213.1	0.533204	2332.44		8366.87	0.531228	2832.75
ISCW020102	747.35	691.294	0	0.29035	747.35		0	0.29043	691.294
ISCW019235	745.063	643.525	69499.8	0.946647	4470.38		67860.5	0.944222	3861.15
ISCW019560	743.412	558.739	12010.8	0.715714	3717.06		11895.4	0.713451	2793.7
ISCW020850	740.808	436.005	0	0.29035	740.808		0	0.29043	436.005
ISCW007217	739.104	698.974	37.961	0.516989	2956.42		37.8125	0.516523	2795.9
ISCW019934	736.726	693.918	2514.23	0.521283	1473.45		2543.33	0.521201	1387.84
ISCW006563	735.159	1182.41	32.7705	0.512713	2940.64		32.8941	0.512378	4729.64
ISCW024874	723.142	448.288	6166.85	0.564161	2169.43		6273.95	0.563812	1344.86
ISCW012532	698.896	792.14	33942.2	0.856064	4193.38		33915.1	0.853881	4752.84
ISCW018418	682.46	584.875	38412	0.834979	4094.76		39192.6	0.834354	3509.25
ISCW018899	680.136	703.636	0	0.29035	680.136		0	0.29043	703.636
ISCW020196	677.679	547.18	37.961	0.516989	2710.72		37.8125	0.516523	2188.72
ISCW019667	642.223	555.99	38412	0.834979	3853.34		39192.6	0.834354	3335.94
ISCW005319	640.002	496.759	1571.15	0.777599	4480.01		1598.19	0.776915	3477.31
ISCW005342	629.868	677.155	10447.1	0.712119	3149.34		10338	0.709973	3385.78
ISCW009918	629.33	594.866	37.961	0.516989	2517.32		37.8125	0.516523	2379.46
ISCW022657	621.494	531.604	37.961	0.516989	2485.98		37.8125	0.516523	2126.42
ISCW012814	620.902	528.217	37.961	0.516989	2483.61		37.8125	0.516523	2112.87
ISCW006136	618.914	583.221	1.8477	0.424195	1856.74		1.8573	0.423848	1749.66
ISCW013692	618.664	603.993	0	0.380933	618.664		0	0.380771	603.993
ISCW018878	610.938	467.351	0	0.348725	610.938		0	0.346928	467.351
ISCW024010	605.75	512.877	80.4401	0.604047	3028.75		82.6165	0.603583	2564.39
ISCW018100	600.809	609.352	3917.03	0.657339	3004.05		3999.58	0.656953	3046.76
ISCW006968	585.212	576.768	3917.03	0.657339	2926.06		3999.58	0.656953	2883.84
ISCW022840	584.963	641.25	0	0.380933	584.963		0	0.380771	641.25
ISCW018236	581.071	719.632	37.961	0.516989	2324.28		37.8125	0.516523	2878.53
ISCW017708	573.788	473.499	37.961	0.516989	2295.15		37.8125	0.516523	1894
ISCW021350	565.999	644.387	0	0.29035	565.999		0	0.29043	644.387
ISCW005016	564.859	520.956	0	0.29035	564.859		0	0.29043	520.956
ISCW003606	562.873	483.029	2514.23	0.521283	1125.75		2543.33	0.521201	966.058
ISCW008104	543.342	215.328	3917.03	0.657339	2716.71		3999.58	0.656953	1076.64
ISCW020655	536.809	445.865	18.6583	0.333228	1073.62		19.0285	0.333041	891.73
ISCW019664	528.864	451.084	37.961	0.516989	2115.46		37.8125	0.516523	1804.34
ISCW024103	521.943	636.564	32.7705	0.512713	2087.77		32.8941	0.512378	2546.26
ISCW021753	520.276	454.504	2514.23	0.521283	1040.55		2543.33	0.521201	909.008
ISCW022029	519.755	444.452	2958.01	0.869285	4158.04		3016.68	0.86854	3555.62
ISCW004620	514.756	441.953	80.4401	0.604047	2573.78		82.6165	0.603583	2209.77
ISCW018613	499.746	1043.63	12010.8	0.715714	2498.73		11895.4	0.713451	5218.15
ISCW010050	499.418	492.526	6653.48	0.917949	3995.34		6790.5	0.917345	3940.21
ISCW001951	498.529	388.612	56.4503	0.512598	1994.12		58.0961	0.512264	1554.45
ISCW004854	497.873	639.149	678.285	0.381893	995.746		689.153	0.381847	1278.3
ISCW014037	493.834	483.631	0	0.380933	493.834		0	0.380771	483.631
ISCW014036	493.834	483.631	1.8477	0.424195	1481.5		1.8573	0.423848	1450.89
ISCW016217	469.537	436.75	38412	0.834979	2817.22		39192.6	0.834354	2620.5
ISCW006948	468.931	336.603	37.961	0.516989	1875.72		37.8125	0.516523	1346.41
ISCW023121	467.622	488.656	48.9851	0.598999	2338.11		48.7807	0.598438	2443.28
ISCW021547	466.06	458.352	1571.15	0.777599	3262.42		1598.19	0.776915	3208.46
ISCW002862	458.352	586.547	4856.78	0.961712	4125.17		4938.86	0.960816	5278.92
ISCW021098	455.684	96.1065	0	0.380933	455.684		0	0.380771	96.1065
ISCW002199	452.937	517.272	0	0.380933	452.937		0	0.380771	517.272
ISCW008682	450.551	349.503	69499.8	0.946647	2703.31		67860.5	0.944222	2097.02
ISCW015258	448.716	377.512	0	0.29035	448.716		0	0.29043	377.512
ISCW003366	448.644	554.424	678.285	0.381893	897.288		689.153	0.381847	1108.85
ISCW004780	440.195	289.752	38412	0.834979	2641.17		39192.6	0.834354	1738.51
ISCW000123	435.933	382.61	32.7705	0.512713	1743.73		32.8941	0.512378	1530.44
ISCW000122	435.933	382.61	1571.15	0.777599	3051.53		1598.19	0.776915	2678.27
ISCW023808	435.128	477.5	1571.15	0.777599	3045.9		1598.19	0.776915	3342.5
ISCW021200	434.769	402.349	38412	0.834979	2608.61		39192.6	0.834354	2414.09
ISCW015668	431.065	542.715	37.961	0.516989	1724.26		37.8125	0.516523	2170.86
ISCW019568	429.542	301.202	34869.9	0.747922	2147.71		35544	0.747294	1506.01
ISCW024524	427.181	470.21	80.4401	0.604047	2135.9		82.6165	0.603583	2351.05
ISCW006744	423.473	694.377	0	0.29035	423.473		0	0.29043	694.377
ISCW012010	412.102	358.588	2876.41	0.441518	824.204		2852.7	0.439603	717.176
ISCW007401	409.93	378.723	38412	0.834979	2459.58		39192.6	0.834354	2272.34
ISCW017133	409.77	397.098	0	0.29035	409.77		0	0.29043	397.098
ISCW016111	404.028	345.428	1571.15	0.777599	2828.2		1598.19	0.776915	2418
ISCW010313	403.015	312.918	12010.8	0.715714	2015.08		11895.4	0.713451	1564.59
ISCW009409	402.169	344.896	32.7705	0.512713	1608.68		32.8941	0.512378	1379.58
ISCW018511	401.346	361.858	37.961	0.516989	1605.38		37.8125	0.516523	1447.43
ISCW005005	398.324	324.9	58383.2	1.25099	3983.24		59493.8	1.2501	3249
ISCW010827	397.252	316.955	4796.02	0.879702	3178.02		4876.85	0.878901	2535.64
ISCW024082	391.371	320.267	37.961	0.516989	1565.48		37.8125	0.516523	1281.07
ISCW003402	390.486	318.891	80.4401	0.604047	1952.43		82.6165	0.603583	1594.45
ISCW002857	387.028	333.354	0	0.380933	387.028		0	0.380771	333.354
ISCW010191	386.594	331.132	37.961	0.516989	1546.38		37.8125	0.516523	1324.53
ISCW009059	386.146	265.535	0	0.348725	386.146		0	0.346928	265.535
ISCW001739	384.068	324.421	1571.15	0.777599	2688.48		1598.19	0.776915	2270.95
ISCW001740	384.068	324.421	1571.15	0.777599	2688.48		1598.19	0.776915	2270.95
ISCW009798	379.734	300.919	1571.15	0.777599	2658.14		1598.19	0.776915	2106.43
ISCW003528	379.188	345.772	9122.62	0.625061	1516.75		9036.46	0.622913	1383.09
ISCW002863	378.984	344.983	0	0.348725	378.984		0	0.346928	344.983
ISCW005364	376.336	277.534	37.961	0.516989	1505.34		37.8125	0.516523	1110.14
ISCW005083	374.504	216.742	1239.62	0.687517	2247.02		1263.94	0.686968	1300.45
ISCW005877	371.653	244.932	37.961	0.516989	1486.61		37.8125	0.516523	979.728
ISCW021810	365.075	275.63	80.4401	0.604047	1825.38		82.6165	0.603583	1378.15
ISCW012449	364.657	266.132	0	0.380933	364.657		0	0.380771	266.132
ISCW020648	363.048	322.861	37.961	0.516989	1452.19		37.8125	0.516523	1291.44
ISCW012012	362.741	319.096	12010.8	0.715714	1813.7		11895.4	0.713451	1595.48
ISCW020744	359.472	289.619	12010.8	0.715714	1797.36		11895.4	0.713451	1448.09
ISCW011367	356.89	287.617	3917.03	0.657339	1784.45		3999.58	0.656953	1438.09
ISCW018324	355.96	273.84	1571.15	0.777599	2491.72		1598.19	0.776915	1916.88
ISCW019654	355.21	250.49	0	0.348725	355.21		0	0.346928	250.49
ISCW005474	354.548	434.591	37.961	0.516989	1418.19		37.8125	0.516523	1738.36
ISCW016779	353.338	297.276	34869.9	0.747922	1766.69		35544	0.747294	1486.38
ISCW020638	353.255	469.618	80.4401	0.604047	1766.28		82.6165	0.603583	2348.09
ISCW001123	350.446	284.35	6603.8	0.612825	1051.34		6693.01	0.612617	853.05
ISCW005560	350.42	403.528	0	0.380933	350.42		0	0.380771	403.528
ISCW001850	347.82	401.909	8069.45	0.922577	2782.56		8231.75	0.921909	3215.27
ISCW005049	346.874	303.705	37.961	0.516989	1387.5		37.8125	0.516523	1214.82
ISCW017654	346.457	301.654	2764.09	0.565608	1385.83		2826.14	0.565437	1206.62
ISCW000334	345.261	351.305	1571.15	0.777599	2416.83		1598.19	0.776915	2459.13
ISCW022761	344.64	345.345	80.4401	0.604047	1723.2		82.6165	0.603583	1726.73
ISCW009840	343.874	137.104	32.7705	0.512713	1375.5		32.8941	0.512378	548.416
ISCW009356	343.215	307.829	34869.9	0.747922	1716.07		35544	0.747294	1539.15
ISCW011305	340.425	371.449	37.961	0.516989	1361.7		37.8125	0.516523	1485.8
ISCW011848	339.672	412.979	1.8477	0.424195	1019.02		1.8573	0.423848	1238.94
ISCW016170	335.581	322.812	80.4401	0.604047	1677.9		82.6165	0.603583	1614.06
ISCW002328	334.906	196.733	0	0.380933	334.906		0	0.380771	196.733
ISCW013869	333.514	319.498	37.961	0.516989	1334.06		37.8125	0.516523	1277.99
ISCW014655	331.978	276.209	0	0.380933	331.978		0	0.380771	276.209
ISCW017725	330.81	365.607	32.7705	0.512713	1323.24		32.8941	0.512378	1462.43
ISCW005463	329.959	261.752	37.961	0.516989	1319.84		37.8125	0.516523	1047.01
ISCW008169	329.868	292.402	52424.9	1.14888	2968.81		53451.4	1.14811	2631.62
ISCW016161	329.503	287.461	18.6583	0.333228	659.006		19.0285	0.333041	574.922
ISCW006195	325.509	361.498	0	0.29035	325.509		0	0.29043	361.498
ISCW012442	322.714	293.103	0	0.380933	322.714		0	0.380771	293.103
ISCW007186	322.665	244.584	0	0.29035	322.665		0	0.29043	244.584
ISCW019622	322.654	344.921	0	0.29035	322.654		0	0.29043	344.921
ISCW011810	322.249	335.229	80.4401	0.604047	1611.24		82.6165	0.603583	1676.15
ISCW014577	317.564	290.579	6653.48	0.917949	2540.51		6790.5	0.917345	2324.63
ISCW008482	315.319	297.227	38412	0.834979	1891.91		39192.6	0.834354	1783.36
ISCW008219	313.818	299.139	8213.1	0.533204	941.454		8366.87	0.531228	897.417
ISCW007595	311.942	375.41	80.4401	0.604047	1559.71		82.6165	0.603583	1877.05
ISCW016771	311.101	264.726	37.961	0.516989	1244.4		37.8125	0.516523	1058.9
ISCW008988	306.703	221.644	44828.4	1.00853	2453.62		45715.8	1.00769	1773.15
ISCW014561	306.191	254.294	37.961	0.516989	1224.76		37.8125	0.516523	1017.18
ISCW000980	302.568	232.592	0	0.380933	302.568		0	0.380771	232.592
ISCW000954	299.569	300.211	48.9851	0.598999	1497.85		48.7807	0.598438	1501.05
ISCW010978	296.686	249.101	37.961	0.516989	1186.74		37.8125	0.516523	996.404
ISCW021571	295.546	234.443	3917.03	0.657339	1477.73		3999.58	0.656953	1172.21
ISCW021130	294.948	345.849	93.1417	0.686056	1769.69		95.3479	0.685498	2075.09
ISCW005987	293.178	226.608	37.961	0.516989	1172.71		37.8125	0.516523	906.432
ISCW007116	292.366	300.543	0	0.29035	292.366		0	0.29043	300.543
ISCW006982	291.355	247.367	56.4503	0.512598	1165.42		58.0961	0.512264	989.468
ISCW015312	289.923	240.849	0	0.29035	289.923		0	0.29043	240.849
ISCW017220	289.304	282.705	678.285	0.381893	578.608		689.153	0.381847	565.41
ISCW000546	287.438	194.309	80.4401	0.604047	1437.19		82.6165	0.603583	971.545
ISCW015378	286.625	256.251	2876.41	0.441518	573.25		2852.7	0.439603	512.502
ISCW006566	286.605	295.31	37.961	0.516989	1146.42		37.8125	0.516523	1181.24
ISCW000002	285.894	152.184	37.961	0.516989	1143.58		37.8125	0.516523	608.736
ISCW009936	284.822	246.484	1407.72	0.690541	1708.93		1428.33	0.689855	1478.9
ISCW009367	284.463	184.345	0	0.380933	284.463		0	0.380771	184.345
ISCW024659	281.328	451.082	26.0465	0.426336	843.984		26.0129	0.425985	1353.25
ISCW018537	281.106	274.212	37.961	0.516989	1124.42		37.8125	0.516523	1096.85
ISCW012469	280.956	311.453	0	0.380933	280.956		0	0.380771	311.453
ISCW023973	280.831	248.249	6653.48	0.917949	2246.65		6790.5	0.917345	1985.99
ISCW017363	279.43	222.368	4079.61	0.739349	1676.58		4165.59	0.738868	1334.21
ISCW012881	277.655	227.399	0	0.380933	277.655		0	0.380771	227.399
ISCW024187	276.135	257.764	80.4401	0.604047	1380.68		82.6165	0.603583	1288.82
ISCW000237	273.161	233.499	0	0.242794	273.161		0	0.242675	233.499
ISCW008685	271.804	259.708	0	0.380933	271.804		0	0.380771	259.708
ISCW004083	271.16	414.225	1407.72	0.690541	1626.96		1428.33	0.689855	2485.35
ISCW024889	270.563	203.879	2514.23	0.521283	541.126		2543.33	0.521201	407.758
ISCW001752	270.138	401.642	37.961	0.516989	1080.55		37.8125	0.516523	1606.57
ISCW000781	269.765	234.015	0	0.380933	269.765		0	0.380771	234.015
ISCW022611	269.517	229.823	678.285	0.381893	539.034		689.153	0.381847	459.646
ISCW015864	269.43	256.119	93.1417	0.686056	1616.58		95.3479	0.685498	1536.71
ISCW022587	267.128	220.208	678.285	0.381893	534.256		689.153	0.381847	440.416
ISCW017349	266.995	200.182	12010.8	0.715714	1334.97		11895.4	0.713451	1000.91
ISCW006743	266.746	218.736	1273.3	0.608675	1333.73		1299.47	0.608147	1093.68
ISCW023477	266.739	219.422	38412	0.834979	1600.43		39192.6	0.834354	1316.53
ISCW020627	266.715	219.447	3917.03	0.657339	1333.57		3999.58	0.656953	1097.24
ISCW022113	266.543	209.009	37.961	0.516989	1066.17		37.8125	0.516523	836.036
ISCW011371	263.474	213.93	80.4401	0.604047	1317.37		82.6165	0.603583	1069.65
ISCW020845	263.036	224.65	37.961	0.516989	1052.14		37.8125	0.516523	898.6
ISCW008316	262.317	215.238	6653.48	0.917949	2098.54		6790.5	0.917345	1721.9
ISCW023093	261.729	230.96	12010.8	0.715714	1308.65		11895.4	0.713451	1154.8
ISCW016510	261.417	214.034	37.961	0.516989	1045.67		37.8125	0.516523	856.136
ISCW007338	261.083	222.091	5330.77	1.04877	2610.83		5430.23	1.04788	2220.91
ISCW019260	260.941	202.946	37.961	0.516989	1043.76		37.8125	0.516523	811.784
ISCW022328	259.58	188.448	1571.15	0.777599	1817.06		1598.19	0.776915	1319.14
ISCW021577	259.551	234.359	6653.48	0.917949	2076.41		6790.5	0.917345	1874.87
ISCW014209	253.65	129.599	0	0.237058	253.65		0	0.23706	129.599
ISCW004930	253.022	251.701	4332.93	0.744397	1518.13		4430.74	0.744013	1510.21
ISCW024762	252.69	432.235	0	0.348725	252.69		0	0.346928	432.235
ISCW013767	252.197	208.429	12192.2	0.531953	756.591		12488.5	0.52997	625.287
ISCW001152	251.071	200.362	3917.03	0.657339	1255.35		3999.58	0.656953	1001.81
ISCW008596	250.469	234.297	0	0.380933	250.469		0	0.380771	234.297
ISCW010951	250.418	185.87	0	0.29035	250.418		0	0.29043	185.87
ISCW022552	249.883	273.758	0	0.348725	249.883		0	0.346928	273.758
ISCW006946	246.475	192.969	0	0.348725	246.475		0	0.346928	192.969
ISCW021201	246.465	228.529	80.4401	0.604047	1232.32		82.6165	0.603583	1142.65
ISCW018064	246.226	223.518	80.4401	0.604047	1231.13		82.6165	0.603583	1117.59
ISCW010367	245.294	252.937	1571.15	0.777599	1717.06		1598.19	0.776915	1770.56
ISCW005446	243.623	282.016	80.4401	0.604047	1218.12		82.6165	0.603583	1410.08
ISCW000849	242.715	211.723	0	0.242794	242.715		0	0.242675	211.723
ISCW009516	242.231	344.313	2876.41	0.441518	484.462		2852.7	0.439603	688.626
ISCW020198	240.007	229.57	80.4401	0.604047	1200.04		82.6165	0.603583	1147.85
ISCW014590	239.487	291.043	58.7235	0.513394	957.948		60.4698	0.513045	1164.17
ISCW016585	239.47	201.907	8213.1	0.533204	718.41		8366.87	0.531228	605.721
ISCW000962	236.014	198.859	2876.41	0.441518	472.028		2852.7	0.439603	397.718
ISCW006702	235.093	197.964	678.285	0.381893	470.186		689.153	0.381847	395.928
ISCW002071	234.962	210.431	80.4401	0.604047	1174.81		82.6165	0.603583	1052.15
ISCW024170	234.955	213.53	2514.23	0.521283	469.91		2543.33	0.521201	427.06
ISCW015311	232.71	181.798	1571.15	0.777599	1628.97		1598.19	0.776915	1272.59
ISCW000335	232.628	147.543	37.961	0.516989	930.512		37.8125	0.516523	590.172
ISCW012393	231.096	257.685	32.7705	0.512713	924.384		32.8941	0.512378	1030.74
ISCW003946	229.455	254.583	32.7705	0.512713	917.82		32.8941	0.512378	1018.33
ISCW004612	229.427	238.235	26.0465	0.426336	688.281		26.0129	0.425985	714.705
ISCW020298	229.244	199.784	80.4401	0.604047	1146.22		82.6165	0.603583	998.92
ISCW018634	228.208	178.4	0	0.348725	228.208		0	0.346928	178.4
ISCW022876	227.632	338.644	37.961	0.516989	910.528		37.8125	0.516523	1354.58
ISCW024679	227.228	366.014	0	0.348725	227.228		0	0.346928	366.014
ISCW002471	226.776	178.648	37.961	0.516989	907.104		37.8125	0.516523	714.592
ISCW024218	226.695	174.579	0	0.380933	226.695		0	0.380771	174.579
ISCW023866	223.115	185.137	37.961	0.516989	892.46		37.8125	0.516523	740.548
ISCW015645	222.267	187.371	37.961	0.516989	889.068		37.8125	0.516523	749.484
ISCW021016	220.978	233.348	0	0.29035	220.978		0	0.29043	233.348
ISCW012752	220.909	180.246	1571.15	0.777599	1546.36		1598.19	0.776915	1261.72
ISCW021446	220.405	179.582	0	0.29035	220.405		0	0.29043	179.582
ISCW010628	218.438	320.138	1571.15	0.777599	1529.07		1598.19	0.776915	2240.97
ISCW017776	217.896	170.113	80.4401	0.604047	1089.48		82.6165	0.603583	850.565
ISCW003442	217.467	98.0459	6653.48	0.917949	1739.74		6790.5	0.917345	784.367
ISCW011988	217.466	205.914	38412	0.834979	1304.8		39192.6	0.834354	1235.48
ISCW006222	216.849	164.181	37.961	0.516989	867.396		37.8125	0.516523	656.724
ISCW000549	216.753	232.019	32.7705	0.512713	867.012		32.8941	0.512378	928.076
ISCW019595	214.44	193.867	0	0.380933	214.44		0	0.380771	193.867
ISCW013399	214.152	181.041	48.9851	0.598999	1070.76		48.7807	0.598438	905.205
ISCW014071	212.038	225.613	2876.41	0.441518	424.076		2852.7	0.439603	451.226
ISCW009187	211.449	190.939	32.7705	0.512713	845.796		32.8941	0.512378	763.756
ISCW004661	211.201	126.717	37.961	0.516989	844.804		37.8125	0.516523	506.868
ISCW016888	210.711	184.4	6653.48	0.917949	1685.69		6790.5	0.917345	1475.2
ISCW011898	210.237	177.677	37.961	0.516989	840.948		37.8125	0.516523	710.708
ISCW013327	209.707	167.322	0	0.29035	209.707		0	0.29043	167.322
ISCW007743	209.096	181.126	37.961	0.516989	836.384		37.8125	0.516523	724.504
ISCW023004	208.602	223.489	4332.93	0.744397	1251.61		4430.74	0.744013	1340.93
ISCW001851	208.566	311.726	8069.45	0.922577	1668.53		8231.75	0.921909	2493.81
ISCW008767	205.678	168.309	1571.15	0.777599	1439.75		1598.19	0.776915	1178.16
ISCW008768	205.678	168.309	1571.15	0.777599	1439.75		1598.19	0.776915	1178.16
ISCW006790	205.615	173.809	1407.72	0.690541	1233.69		1428.33	0.689855	1042.85
ISCW023584	204.621	213.148	80.4401	0.604047	1023.11		82.6165	0.603583	1065.74
ISCW005740	204.56	186.329	1407.72	0.690541	1227.36		1428.33	0.689855	1117.97
ISCW019374	204.233	135.876	80.4401	0.604047	1021.17		82.6165	0.603583	679.38
ISCW010241	203.767	177.971	32.7705	0.512713	815.068		32.8941	0.512378	711.884
ISCW023350	203.415	164.975	80.4401	0.604047	1017.07		82.6165	0.603583	824.875
ISCW020101	201.399	187.448	0	0.29035	201.399		0	0.29043	187.448
ISCW023777	201.091	311.471	1407.72	0.690541	1206.55		1428.33	0.689855	1868.83
ISCW018066	199.428	114.293	37.961	0.516989	797.712		37.8125	0.516523	457.172
ISCW016522	198.656	321.907	1571.15	0.777599	1390.59		1598.19	0.776915	2253.35
ISCW002622	198.055	167.177	80.4401	0.604047	990.275		82.6165	0.603583	835.885
ISCW015952	197.887	136.201	0	0.380933	197.887		0	0.380771	136.201
ISCW015967	197.121	179.738	13345.1	0.802772	1182.73		13207.3	0.800511	1078.43
ISCW021412	193.667	162.679	4856.78	0.961712	1743		4938.86	0.960816	1464.11
ISCW015732	192.775	188.526	1571.15	0.777599	1349.42		1598.19	0.776915	1319.68
ISCW006807	191.814	188.039	80.4401	0.604047	959.07		82.6165	0.603583	940.195
ISCW023892	191.007	154.59	1.8477	0.424195	573.021		1.8573	0.423848	463.77
ISCW017352	190.632	151.94	3917.03	0.657339	953.16		3999.58	0.656953	759.7
ISCW020180	190.075	83.6516	0	0.29035	190.075		0	0.29043	83.6516
ISCW018927	188.819	171.096	4332.93	0.744397	1132.91		4430.74	0.744013	1026.58
ISCW004822	186.627	132.033	0	0.240653	186.627		0	0.240538	132.033
ISCW016160	181.467	306.848	5330.77	1.04877	1814.67		5430.23	1.04788	3068.48
ISCW013438	180.435	150.416	949.98	0.383144	360.87		971.866	0.383105	300.832
ISCW006484	180.228	118.798	0	0.29035	180.228		0	0.29043	118.798
ISCW006907	180.04	128.417	80.4401	0.604047	900.2		82.6165	0.603583	642.085
ISCW000087	179.397	217.378	6653.48	0.917949	1435.18		6790.5	0.917345	1739.02
ISCW019982	179.011	143.749	5944.2	0.748882	1074.07		6058.11	0.748369	862.494
ISCW013537	178.848	141.142	80.4401	0.604047	894.24		82.6165	0.603583	705.71
ISCW008174	178.401	109.843	80.4401	0.604047	892.005		82.6165	0.603583	549.215
ISCW015465	178.049	206.409	37.961	0.516989	712.196		37.8125	0.516523	825.636
ISCW001611	177.775	356.533	32.7705	0.512713	711.1		32.8941	0.512378	1426.13
ISCW015945	177.59	107.492	678.285	0.381893	355.18		689.153	0.381847	214.984
ISCW001795	177.554	171.649	58383.2	1.25099	1775.54		59493.8	1.2501	1716.49
ISCW015178	177.205	188.751	6653.48	0.917949	1417.64		6790.5	0.917345	1510.01
ISCW024264	176.284	204.26	0	0.380933	176.284		0	0.380771	204.26
ISCW007471	176.098	156.451	80.4401	0.604047	880.49		82.6165	0.603583	782.255
ISCW019193	173.672	140.489	0	0.348725	173.672		0	0.346928	140.489
ISCW015321	173.366	158.989	12192.2	0.531953	520.098		12488.5	0.52997	476.967
ISCW000018	172.608	145.399	0	0.380933	172.608		0	0.380771	145.399
ISCW002553	172.176	263.269	32.7705	0.512713	688.704		32.8941	0.512378	1053.08
ISCW024059	171.875	202.022	2514.23	0.521283	343.75		2543.33	0.521201	404.044
ISCW017009	171.821	144.834	37.961	0.516989	687.284		37.8125	0.516523	579.336
ISCW018424	171.507	137.891	46701.6	0.979814	1200.55		47568.1	0.97914	965.237
ISCW002462	170.948	103.732	0	0.380933	170.948		0	0.380771	103.732
ISCW015944	170.932	153.744	37.961	0.516989	683.728		37.8125	0.516523	614.976
ISCW003201	170.51	255.204	6653.48	0.917949	1364.08		6790.5	0.917345	2041.63
ISCW011182	169.704	151.662	32.7705	0.512713	678.816		32.8941	0.512378	606.648
ISCW012453	169.242	110.436	1407.72	0.690541	1015.45		1428.33	0.689855	662.616
ISCW012534	168.847	200.104	0	0.348725	168.847		0	0.346928	200.104
ISCW013963	168.845	158.32	12010.8	0.715714	844.225		11895.4	0.713451	791.6
ISCW007480	168.441	163.622	6653.48	0.917949	1347.53		6790.5	0.917345	1308.98
ISCW020309	167.868	230.357	80.4401	0.604047	839.34		82.6165	0.603583	1151.78
ISCW016921	167.629	166.012	0	0.380933	167.629		0	0.380771	166.012
ISCW024139	167.358	131.091	37.961	0.516989	669.432		37.8125	0.516523	524.364
ISCW007650	166.897	168.965	37.961	0.516989	667.588		37.8125	0.516523	675.86
ISCW021601	166.836	124.422	80.4401	0.604047	834.18		82.6165	0.603583	622.11
ISCW004474	164.571	148.274	2514.23	0.521283	329.142		2543.33	0.521201	296.548
ISCW014038	164.025	93.2782	0	0.380933	164.025		0	0.380771	93.2782
ISCW005620	163.822	111.064	37.961	0.516989	655.288		37.8125	0.516523	444.256
ISCW007914	163.803	144.36	30277.4	0.744327	819.015		30907.9	0.743816	721.8
ISCW015302	162.412	145.906	37.961	0.516989	649.648		37.8125	0.516523	583.624
ISCW004417	162.389	155.368	1571.15	0.777599	1136.72		1598.19	0.776915	1087.58
ISCW019513	162.38	139.292	0	0.380933	162.38		0	0.380771	139.292
ISCW016281	162.291	122.417	0	0.29035	162.291		0	0.29043	122.417
ISCW011624	161.912	120.055	34869.9	0.747922	809.56		35544	0.747294	600.275
ISCW021445	161.365	146.981	0	0.380933	161.365		0	0.380771	146.981
ISCW008908	161.106	201.433	18.6583	0.333228	322.212		19.0285	0.333041	402.866
ISCW024285	160.89	236.91	4856.78	0.961712	1448.01		4938.86	0.960816	2132.19
ISCW014082	159.381	156.09	11286.1	1.10206	1593.81		11505.7	1.10125	1560.9
ISCW021216	159.198	104.341	1571.15	0.777599	1114.39		1598.19	0.776915	730.387
ISCW020546	159.075	196.936	0	0.348725	159.075		0	0.346928	196.936
ISCW015997	157.656	128.189	37.961	0.516989	630.624		37.8125	0.516523	512.756
ISCW007119	157.36	133.301	0	0.380933	157.36		0	0.380771	133.301
ISCW019010	157.253	128.389	1407.72	0.690541	943.518		1428.33	0.689855	770.334
ISCW008478	156.832	70.1555	6653.48	0.917949	1254.66		6790.5	0.917345	561.244
ISCW017892	156.719	148.92	9996	0.743646	783.595		10188.6	0.743149	744.6
ISCW013099	156.409	134.645	1.8477	0.424195	469.227		1.8573	0.423848	403.935
ISCW013100	156.409	134.645	80.4401	0.604047	782.045		82.6165	0.603583	673.225
ISCW007686	156.28	133.631	0	0.348725	156.28		0	0.346928	133.631
ISCW009966	155.819	162.14	678.285	0.381893	311.638		689.153	0.381847	324.28
ISCW009366	155.761	145.919	11286.1	1.10206	1557.61		11505.7	1.10125	1459.19
ISCW024444	155.681	118.607	24.4831	0.425541	467.043		24.366	0.425204	355.821
ISCW001816	155.538	140.59	4332.93	0.744397	933.228		4430.74	0.744013	843.54
ISCW018296	155.195	60.838	0	0.380933	155.195		0	0.380771	60.838
ISCW019233	154.853	125.428	37.961	0.516989	619.412		37.8125	0.516523	501.712
ISCW024032	154.754	126.493	80.4401	0.604047	773.77		82.6165	0.603583	632.465
ISCW012533	154.475	129.159	0	0.348725	154.475		0	0.346928	129.159
ISCW010408	154.335	120.271	5833.68	0.749025	926.01		5959.93	0.748577	721.626
ISCW016106	153.391	164.196	80.4401	0.604047	766.955		82.6165	0.603583	820.98
ISCW016105	153.391	164.196	80.4401	0.604047	766.955		82.6165	0.603583	820.98
ISCW020688	153.081	144.511	37.961	0.516989	612.324		37.8125	0.516523	578.044
ISCW003079	152.114	124.421	2876.41	0.441518	304.228		2852.7	0.439603	248.842
ISCW006002	151.941	140.843	37.961	0.516989	607.764		37.8125	0.516523	563.372
ISCW017120	150.83	128.18	37.961	0.516989	603.32		37.8125	0.516523	512.72
ISCW013240	150.346	171.87	3917.03	0.657339	751.73		3999.58	0.656953	859.35
ISCW021454	149.946	128.027	80.4401	0.604047	749.73		82.6165	0.603583	640.135
ISCW002128	149.855	132.119	0	0.348725	149.855		0	0.346928	132.119
ISCW012119	149.19	170.617	3917.03	0.657339	745.95		3999.58	0.656953	853.085
ISCW020295	148.997	131.374	0	0.380933	148.997		0	0.380771	131.374
ISCW013589	148.942	140.269	0	0.380933	148.942		0	0.380771	140.269
ISCW015304	147.84	131.773	0	0.29035	147.84		0	0.29043	131.773
ISCW019206	147.547	126.268	1571.15	0.777599	1032.83		1598.19	0.776915	883.876
ISCW005131	147.463	149.22	80.4401	0.604047	737.315		82.6165	0.603583	746.1
ISCW000203	145.702	133.821	4332.93	0.744397	874.212		4430.74	0.744013	802.926
ISCW010721	144.825	130.303	6653.48	0.917949	1158.6		6790.5	0.917345	1042.42
ISCW021828	144.684	111.816	0	0.380933	144.684		0	0.380771	111.816
ISCW006355	143.975	88.0513	37.961	0.516989	575.9		37.8125	0.516523	352.205
ISCW014575	143.738	100.747	9122.62	0.625061	574.952		9036.46	0.622913	402.988
ISCW024624	143.73	110.838	1571.15	0.777599	1006.11		1598.19	0.776915	775.866
ISCW016178	143.43	115.32	37.961	0.516989	573.72		37.8125	0.516523	461.28
ISCW004504	143.381	154.364	0	0.380933	143.381		0	0.380771	154.364
ISCW001592	143	132.467	93945.4	1.087	1001		92423.5	1.08465	927.269
ISCW012031	142.794	121.009	80.4401	0.604047	713.97		82.6165	0.603583	605.045
ISCW016109	142.718	72.8053	3917.03	0.657339	713.59		3999.58	0.656953	364.026
ISCW018111	142.645	106.758	0	0.380933	142.645		0	0.380771	106.758
ISCW007830	141.922	164.433	6653.48	0.917949	1135.38		6790.5	0.917345	1315.46
ISCW019088	141.414	295.897	32.7705	0.512713	565.656		32.8941	0.512378	1183.59
ISCW018244	141.187	129.028	4332.93	0.744397	847.122		4430.74	0.744013	774.168
ISCW011328	141.159	100.799	37.961	0.516989	564.636		37.8125	0.516523	403.196
ISCW021008	140.783	142.227	2576.08	0.778266	985.481		2618.14	0.777603	995.589
ISCW015673	139.282	113.376	32.7705	0.512713	557.128		32.8941	0.512378	453.504
ISCW014576	139.22	117.17	80.4401	0.604047	696.1		82.6165	0.603583	585.85
ISCW024694	138.979	80.1342	37.961	0.516989	555.916		37.8125	0.516523	320.537
ISCW009116	138.75	112.196	0	0.348725	138.75		0	0.346928	112.196
ISCW023355	138.674	135.203	12133.5	1.18912	1525.41		12383.4	1.18831	1487.23
ISCW006151	138.428	126.693	0	0.380933	138.428		0	0.380771	126.693
ISCW020308	137.961	112.597	80.4401	0.604047	689.805		82.6165	0.603583	562.985
ISCW018767	137.86	132.935	37.961	0.516989	551.44		37.8125	0.516523	531.74
ISCW017824	137.181	137.505	2514.23	0.521283	274.362		2543.33	0.521201	275.01
ISCW008286	136.539	119.601	0	0.380933	136.539		0	0.380771	119.601
ISCW012502	136.255	181.994	0	0.380933	136.255		0	0.380771	181.994
ISCW011548	136.158	125.117	1273.3	0.608675	680.79		1299.47	0.608147	625.585
ISCW019481	135.352	132.98	5268.34	0.96676	1218.17		5366.45	0.965961	1196.82
ISCW006228	135.26	124.492	0	0.380933	135.26		0	0.380771	124.492
ISCW013556	134.651	117.726	0	0.29035	134.651		0	0.29043	117.726
ISCW008741	134.418	109.469	8721.65	1.00964	1209.76		8907.67	1.00897	985.221
ISCW000354	134.166	110.631	37.961	0.516989	536.664		37.8125	0.516523	442.524
ISCW000355	134.166	110.631	0	0.242794	134.166		0	0.242675	110.631
ISCW024411	133.895	154.16	0	0.380933	133.895		0	0.380771	154.16
ISCW008001	132.9	109.583	34869.9	0.747922	664.5		35544	0.747294	547.915
ISCW019786	132.881	110.419	0	0.348725	132.881		0	0.346928	110.419
ISCW020984	132.868	137.894	6603.8	0.612825	398.604		6693.01	0.612617	413.682
ISCW019512	132.57	110.921	37.961	0.516989	530.28		37.8125	0.516523	443.684
ISCW011314	132.389	103.383	37.961	0.516989	529.556		37.8125	0.516523	413.532
ISCW003833	130.952	90.4459	80.4401	0.604047	654.76		82.6165	0.603583	452.229
ISCW000783	130.844	121.813	80.4401	0.604047	654.22		82.6165	0.603583	609.065
ISCW015649	130.479	122.713	949.98	0.383144	260.958		971.866	0.383105	245.426
ISCW014857	130.465	115.079	80.4401	0.604047	652.325		82.6165	0.603583	575.395
ISCW014937	130.292	115.914	37.961	0.516989	521.168		37.8125	0.516523	463.656
ISCW001107	129.697	106.76	37.961	0.516989	518.788		37.8125	0.516523	427.04
ISCW014459	129.634	125.322	1407.72	0.690541	777.804		1428.33	0.689855	751.932
ISCW004893	129.014	126.085	80.4401	0.604047	645.07		82.6165	0.603583	630.425
ISCW006748	127.155	98.6413	1571.15	0.777599	890.085		1598.19	0.776915	690.489
ISCW010311	127.125	107.037	3917.03	0.657339	635.625		3999.58	0.656953	535.185
ISCW012036	127.036	134.773	3917.03	0.657339	635.18		3999.58	0.656953	673.865
ISCW011864	126.291	107.247	37.961	0.516989	505.164		37.8125	0.516523	428.988
ISCW020985	126.136	126.001	3917.03	0.657339	630.68		3999.58	0.656953	630.005
ISCW002593	125.955	112.354	37.961	0.516989	503.82		37.8125	0.516523	449.416
ISCW016187	124.989	115.881	56.4503	0.512598	499.956		58.0961	0.512264	463.524
ISCW010392	124.505	359.558	10447.1	0.712119	622.525		10338	0.709973	1797.79
ISCW022762	124.288	109.354	32.7705	0.512713	497.152		32.8941	0.512378	437.416
ISCW013471	123.132	150.835	80.4401	0.604047	615.66		82.6165	0.603583	754.175
ISCW004384	122.898	134.649	1.8477	0.424195	368.694		1.8573	0.423848	403.947
ISCW001125	122.333	106.114	37.961	0.516989	489.332		37.8125	0.516523	424.456
ISCW023317	122.119	127.416	0	0.380933	122.119		0	0.380771	127.416
ISCW001190	122.101	116.45	37.961	0.516989	488.404		37.8125	0.516523	465.8
ISCW009510	121.793	115.723	4332.93	0.744397	730.758		4430.74	0.744013	694.338
ISCW010185	121.541	172.603	0	0.242794	121.541		0	0.242675	172.603
ISCW021672	121.336	107.376	37.961	0.516989	485.344		37.8125	0.516523	429.504
ISCW021910	121.292	136.443	0	0.380933	121.292		0	0.380771	136.443
ISCW018217	121.109	219.048	0	0.29035	121.109		0	0.29043	219.048
ISCW020077	120.91	129.174	0	0.380933	120.91		0	0.380771	129.174
ISCW007754	120.789	95.8543	0	0.380933	120.789		0	0.380771	95.8543
ISCW016453	120.549	76.4011	12010.8	0.715714	602.745		11895.4	0.713451	382.006
ISCW020300	119.09	128.619	0	0.380933	119.09		0	0.380771	128.619
ISCW023354	119.01	102.059	80.4401	0.604047	595.05		82.6165	0.603583	510.295
ISCW019442	118.765	110.273	1571.15	0.777599	831.355		1598.19	0.776915	771.911
ISCW004120	118.71	96.8015	4332.93	0.744397	712.26		4430.74	0.744013	580.809
ISCW009944	118.373	126.483	1571.15	0.777599	828.611		1598.19	0.776915	885.381
ISCW018553	117.812	120.438	2514.23	0.521283	235.624		2543.33	0.521201	240.876
ISCW010982	117.312	112.528	32.7705	0.512713	469.248		32.8941	0.512378	450.112
ISCW023150	117.187	101.19	6653.48	0.917949	937.496		6790.5	0.917345	809.52
ISCW022979	117.03	104.162	2514.23	0.521283	234.06		2543.33	0.521201	208.324
ISCW012830	116.796	115.898	80.4401	0.604047	583.98		82.6165	0.603583	579.49
ISCW021148	116.745	103.903	80.4401	0.604047	583.725		82.6165	0.603583	519.515
ISCW010766	116.628	94.9591	80.4401	0.604047	583.14		82.6165	0.603583	474.795
ISCW010765	116.628	94.9591	1571.15	0.777599	816.396		1598.19	0.776915	664.714
ISCW008669	116.454	108.338	0	0.380933	116.454		0	0.380771	108.338
ISCW021213	116.27	90.3019	80.4401	0.604047	581.35		82.6165	0.603583	451.51
ISCW014567	115.685	114.507	2514.23	0.521283	231.37		2543.33	0.521201	229.014
ISCW003386	115.558	85.8831	80.4401	0.604047	577.79		82.6165	0.603583	429.416
ISCW019121	115.38	178.857	15698.9	0.624747	461.52		15984.5	0.622645	715.428
ISCW004107	114.882	98.178	0	0.380933	114.882		0	0.380771	98.178
ISCW018040	114.417	79.737	80.4401	0.604047	572.085		82.6165	0.603583	398.685
ISCW017479	114.104	92.174	48.9851	0.598999	570.52		48.7807	0.598438	460.87
ISCW019970	113.918	98.5879	1431.12	0.695733	683.508		1463.98	0.695208	591.527
ISCW001489	113.881	111.296	80.4401	0.604047	569.405		82.6165	0.603583	556.48
ISCW002020	113.729	84.9872	2514.23	0.521283	227.458		2543.33	0.521201	169.974
ISCW014619	113.663	197.458	1407.72	0.690541	681.978		1428.33	0.689855	1184.75
ISCW003940	113.56	100.092	2514.23	0.521283	227.12		2543.33	0.521201	200.184
ISCW017159	113.46	118.171	0	0.380933	113.46		0	0.380771	118.171
ISCW017158	113.46	118.171	0	0.380933	113.46		0	0.380771	118.171
ISCW001441	113.305	129.349	12010.8	0.715714	566.525		11895.4	0.713451	646.745
ISCW011299	113.27	120.01	7533.72	0.619325	453.08		7447.8	0.617298	480.04
ISCW020127	113.085	111.053	10343.5	0.533061	339.255		10451.4	0.53102	333.159
ISCW008774	112.342	256.135	5330.77	1.04877	1123.42		5430.23	1.04788	2561.35
ISCW004206	111.759	208.071	80.4401	0.604047	558.795		82.6165	0.603583	1040.35
ISCW001180	111.624	107.621	37.961	0.516989	446.496		37.8125	0.516523	430.484
ISCW005954	111.623	152.42	678.285	0.381893	223.246		689.153	0.381847	304.84
ISCW018498	111.401	155.756	0.036468	0.333543	222.802		0.037896	0.33331	311.512
ISCW020365	110.887	99.2623	1571.15	0.777599	776.209		1598.19	0.776915	694.836
ISCW002520	110.59	165.481	32.7705	0.512713	442.36		32.8941	0.512378	661.924
ISCW000554	110.008	95.9083	37.961	0.516989	440.032		37.8125	0.516523	383.633
ISCW024073	109.978	103.393	80.4401	0.604047	549.89		82.6165	0.603583	516.965
ISCW005775	109.432	97.4368	2431.5	0.653064	547.16		2482.9	0.652808	487.184
ISCW004115	109.324	120.078	80.4401	0.604047	546.62		82.6165	0.603583	600.39
ISCW024431	108.771	98.1837	3917.03	0.657339	543.855		3999.58	0.656953	490.919
ISCW004898	108.608	142.506	0	0.348725	108.608		0	0.346928	142.506
ISCW018067	108.566	96.6016	9122.62	0.625061	434.264		9036.46	0.622913	386.406
ISCW024552	108.323	104.131	37.961	0.516989	433.292		37.8125	0.516523	416.524
ISCW011085	107.968	129.309	1407.72	0.690541	647.808		1428.33	0.689855	775.854
ISCW012402	107.886	98.4745	9996	0.743646	539.43		10188.6	0.743149	492.373
ISCW002915	107.859	102.06	41263.2	0.888272	647.154		42049.1	0.887723	612.36
ISCW009065	107.492	116.013	80.4401	0.604047	537.46		82.6165	0.603583	580.065
ISCW014292	106.977	88.3949	34869.9	0.747922	534.885		35544	0.747294	441.974
ISCW017643	106.758	103.515	0	0.348725	106.758		0	0.346928	103.515
ISCW016179	106.736	84.3115	0	0.380933	106.736		0	0.380771	84.3115
ISCW008962	106.416	147.409	3411.28	0.472475	212.832		3460.52	0.472188	294.818
ISCW021909	106.247	151.167	0	0.380933	106.247		0	0.380771	151.167
ISCW008163	106.04	86.3928	0	0.380933	106.04		0	0.380771	86.3928
ISCW014549	106.029	100.463	37.961	0.516989	424.116		37.8125	0.516523	401.852
ISCW007624	105.898	109.871	12010.8	0.715714	529.49		11895.4	0.713451	549.355
ISCW007625	105.898	109.871	12010.8	0.715714	529.49		11895.4	0.713451	549.355
ISCW018346	105.788	128.69	2514.23	0.521283	211.576		2543.33	0.521201	257.38
ISCW007018	105.547	128.08	6653.48	0.917949	844.376		6790.5	0.917345	1024.64
ISCW018023	105.459	113.46	80.4401	0.604047	527.295		82.6165	0.603583	567.3
ISCW024205	105.304	158.512	32.7705	0.512713	421.216		32.8941	0.512378	634.048
ISCW004748	105.119	103.426	6166.85	0.564161	315.357		6273.95	0.563812	310.278
ISCW023338	104.592	112.983	0	0.29035	104.592		0	0.29043	112.983
ISCW020525	104.503	80.7644	80.4401	0.604047	522.515		82.6165	0.603583	403.822
ISCW000393	103.983	121.718	12010.8	0.715714	519.915		11895.4	0.713451	608.59
ISCW011884	103.944	91.1731	37.961	0.516989	415.776		37.8125	0.516523	364.692
ISCW007339	103.544	119.342	4856.78	0.961712	931.896		4938.86	0.960816	1074.08
ISCW010274	103.515	117.409	0	0.380933	103.515		0	0.380771	117.409
ISCW024379	103.251	89.9903	48.9851	0.598999	516.255		48.7807	0.598438	449.952
ISCW014739	103.249	92.8048	0	0.380933	103.249		0	0.380771	92.8048
ISCW021516	103.155	149.724	32.7705	0.512713	412.62		32.8941	0.512378	598.896
ISCW021930	102.966	111.781	2514.23	0.521283	205.932		2543.33	0.521201	223.562
ISCW012932	102.802	96.8671	80.4401	0.604047	514.01		82.6165	0.603583	484.336
ISCW015281	102.525	77.5822	0	0.348725	102.525		0	0.346928	77.5822
ISCW021334	102.294	84.2423	0	0.380933	102.294		0	0.380771	84.2423
ISCW014826	101.96	183.943	0	0.242794	101.96		0	0.242675	183.943
ISCW020105	101.94	99.3518	37.961	0.516989	407.76		37.8125	0.516523	397.407
ISCW003949	101.891	107.434	80.4401	0.604047	509.455		82.6165	0.603583	537.17
ISCW003325	101.881	91.9873	0	0.348725	101.881		0	0.346928	91.9873
ISCW024619	101.811	146.707	2514.23	0.521283	203.622		2543.33	0.521201	293.414
ISCW012920	101.479	109.675	0.036468	0.333543	202.958		0.037896	0.33331	219.35
ISCW019527	101.308	94.87	1.8477	0.424195	303.924		1.8573	0.423848	284.61
ISCW009937	101.153	135.545	26.0465	0.426336	303.459		26.0129	0.425985	406.635
ISCW013123	100.543	99.1299	1407.72	0.690541	603.258		1428.33	0.689855	594.779
ISCW020698	100.346	91.3811	0	0.29035	100.346		0	0.29043	91.3811
ISCW004712	100.331	80.7324	45178.8	0.97533	702.317		46084.1	0.974783	565.127
ISCW016855	99.7296	87.4688	4856.78	0.961712	897.566		4938.86	0.960816	787.219
ISCW003986	99.7264	84.8901	80.4401	0.604047	498.632		82.6165	0.603583	424.45
ISCW018048	99.3829	77.0984	949.98	0.383144	198.766		971.866	0.383105	154.197
ISCW022614	99.1701	75.0337	0	0.348725	99.1701		0	0.346928	75.0337
ISCW009192	98.8954	86.0207	341.641	0.416345	296.686		347.888	0.416007	258.062
ISCW003219	98.5628	115.178	37.961	0.516989	394.251		37.8125	0.516523	460.712
ISCW010824	98.5049	78.2613	80.4401	0.604047	492.524		82.6165	0.603583	391.306
ISCW006645	98.4102	72.25	37.961	0.516989	393.641		37.8125	0.516523	289
ISCW011504	98.0516	114.998	0	0.380933	98.0516		0	0.380771	114.998
ISCW016454	97.9011	78.5018	80.4401	0.604047	489.506		82.6165	0.603583	392.509
ISCW006965	97.8166	78.6574	80.4401	0.604047	489.083		82.6165	0.603583	393.287
ISCW017820	97.4286	104.39	37.961	0.516989	389.714		37.8125	0.516523	417.56
ISCW000872	97.3042	86.6141	2514.23	0.521283	194.608		2543.33	0.521201	173.228
ISCW005457	97.2683	85.8507	9122.62	0.625061	389.073		9036.46	0.622913	343.403
ISCW006353	97.1391	61.1225	37.961	0.516989	388.556		37.8125	0.516523	244.49
ISCW011373	97.0364	91.1967	3.00975	0.324104	194.073		2.99649	0.323906	182.393
ISCW005292	97.0255	91.0224	58.7235	0.513394	388.102		60.4698	0.513045	364.09
ISCW020518	96.9407	80.2717	80.4401	0.604047	484.703		82.6165	0.603583	401.358
ISCW016612	96.9212	111.263	0	0.380933	96.9212		0	0.380771	111.263
ISCW020190	96.835	79.6333	1571.15	0.777599	677.845		1598.19	0.776915	557.433
ISCW023688	96.7804	84.0331	2431.5	0.653064	483.902		2482.9	0.652808	420.165
ISCW012548	96.5259	106.763	32.7705	0.512713	386.104		32.8941	0.512378	427.052
ISCW009015	96.457	78.0495	1.8477	0.424195	289.371		1.8573	0.423848	234.148
ISCW015574	96.0462	75.7202	0	0.380933	96.0462		0	0.380771	75.7202
ISCW004896	96.01	80.0981	37.961	0.516989	384.04		37.8125	0.516523	320.392
ISCW014636	95.8602	91.9399	32.7705	0.512713	383.441		32.8941	0.512378	367.76
ISCW020884	95.8198	94.7122	4332.93	0.744397	574.919		4430.74	0.744013	568.273
ISCW024846	95.428	78.677	0	0.380933	95.428		0	0.380771	78.677
ISCW020159	95.0446	125.093	37.961	0.516989	380.178		37.8125	0.516523	500.372
ISCW012055	95.0003	71.4175	80.4401	0.604047	475.001		82.6165	0.603583	357.088
ISCW002599	94.9467	112.356	0	0.380933	94.9467		0	0.380771	112.356
ISCW016535	93.9858	93.3613	3010.74	0.566686	375.943		3074.82	0.566415	373.445
ISCW019440	93.8347	88.3506	4332.93	0.744397	563.008		4430.74	0.744013	530.104
ISCW008803	93.7884	78.9085	48.9851	0.598999	468.942		48.7807	0.598438	394.543
ISCW019144	93.6084	65.9057	949.98	0.383144	187.217		971.866	0.383105	131.811
ISCW017528	93.5497	51.1077	0	0.29035	93.5497		0	0.29043	51.1077
ISCW000263	93.5103	83.06	24.4831	0.425541	280.531		24.366	0.425204	249.18
ISCW014272	93.3031	66.3525	12010.8	0.715714	466.516		11895.4	0.713451	331.763
ISCW004475	93.0532	124.443	0	0.380933	93.0532		0	0.380771	124.443
ISCW010745	92.8368	75.2633	6364.92	0.836083	649.858		6510.79	0.835637	526.843
ISCW023198	92.833	78.7239	37.961	0.516989	371.332		37.8125	0.516523	314.896
ISCW020842	92.6393	216.407	0	0.29035	92.6393		0	0.29043	216.407
ISCW019123	92.5869	106.139	1273.3	0.608675	462.934		1299.47	0.608147	530.695
ISCW022678	92.1361	77.0595	37.961	0.516989	368.544		37.8125	0.516523	308.238
ISCW021782	91.5337	84.1529	80.4401	0.604047	457.668		82.6165	0.603583	420.765
ISCW008198	91.4121	76.8104	26.0465	0.426336	274.236		26.0129	0.425985	230.431
ISCW004922	91.3623	95.6858	0	0.380933	91.3623		0	0.380771	95.6858
ISCW002088	91.3266	91.7586	0	0.29035	91.3266		0	0.29043	91.7586
ISCW019653	91.1345	90.0575	4856.78	0.961712	820.21		4938.86	0.960816	810.518
ISCW022932	91.0894	79.6534	1431.12	0.695733	546.536		1463.98	0.695208	477.92
ISCW020951	91.078	89.1838	8721.65	1.00964	819.702		8907.67	1.00897	802.654
ISCW009117	90.8119	139.761	1571.15	0.777599	635.683		1598.19	0.776915	978.327
ISCW017731	90.7547	98.6551	4332.93	0.744397	544.528		4430.74	0.744013	591.931
ISCW009482	90.4577	63.629	0	0.29035	90.4577		0	0.29043	63.629
ISCW019127	90.423	95.6923	0	0.380933	90.423		0	0.380771	95.6923
ISCW015916	90.3403	99.2157	93.1417	0.686056	542.042		95.3479	0.685498	595.294
ISCW004439	90.301	90.4713	80.4401	0.604047	451.505		82.6165	0.603583	452.356
ISCW007031	90.0851	104.445	0	0.380933	90.0851		0	0.380771	104.445
ISCW010494	90.0482	169.487	1407.72	0.690541	540.289		1428.33	0.689855	1016.92
ISCW012475	89.0987	72.3613	9122.62	0.625061	356.395		9036.46	0.622913	289.445
ISCW020261	88.979	102.085	4332.93	0.744397	533.874		4430.74	0.744013	612.51
ISCW009773	88.8328	73.0017	44828.4	1.00853	710.662		45715.8	1.00769	584.014
ISCW009772	88.8328	73.0017	44828.4	1.00853	710.662		45715.8	1.00769	584.014
ISCW016696	88.8132	72.9399	4332.93	0.744397	532.879		4430.74	0.744013	437.639
ISCW017269	88.4299	73.4617	37.961	0.516989	353.72		37.8125	0.516523	293.847
ISCW005052	88.3103	78.4103	37.961	0.516989	353.241		37.8125	0.516523	313.641
ISCW024201	87.99	126.254	32.7705	0.512713	351.96		32.8941	0.512378	505.016
ISCW003919	87.9007	83.3591	0	0.380933	87.9007		0	0.380771	83.3591
ISCW016176	87.8279	85.8806	8721.65	1.00964	790.451		8907.67	1.00897	772.925
ISCW006391	87.5534	129.691	37.961	0.516989	350.214		37.8125	0.516523	518.764
ISCW004820	87.498	84.7071	1571.15	0.777599	612.486		1598.19	0.776915	592.95
ISCW000864	87.4929	84.2812	37.961	0.516989	349.972		37.8125	0.516523	337.125
ISCW008231	87.4561	83.3011	80.4401	0.604047	437.281		82.6165	0.603583	416.506
ISCW011728	87.44	69.8647	37.961	0.516989	349.76		37.8125	0.516523	279.459
ISCW019832	87.3956	83.0105	0	0.380933	87.3956		0	0.380771	83.0105
ISCW019655	87.2998	77.7923	80.4401	0.604047	436.499		82.6165	0.603583	388.961
ISCW003981	87.1167	114.717	5330.77	1.04877	871.167		5430.23	1.04788	1147.17
ISCW022041	87.0929	79.5072	32.7705	0.512713	348.372		32.8941	0.512378	318.029
ISCW008377	87.0911	81.339	8721.65	1.00964	783.82		8907.67	1.00897	732.051
ISCW022473	86.9286	80.0594	37.961	0.516989	347.714		37.8125	0.516523	320.238
ISCW018873	86.8855	75.5528	0	0.348725	86.8855		0	0.346928	75.5528
ISCW022325	86.7016	90.2567	80.4401	0.604047	433.508		82.6165	0.603583	451.283
ISCW002309	86.5469	79.6977	9384.83	0.473027	173.094		9580.29	0.472762	159.395
ISCW010458	86.3236	68.6355	4332.93	0.744397	517.942		4430.74	0.744013	411.813
ISCW002558	85.9941	105.451	34869.9	0.747922	429.971		35544	0.747294	527.255
ISCW002395	85.9854	96.9618	26.0465	0.426336	257.956		26.0129	0.425985	290.885
ISCW019894	85.8754	74.1804	0	0.380933	85.8754		0	0.380771	74.1804
ISCW002272	85.6019	121.421	37.961	0.516989	342.408		37.8125	0.516523	485.684
ISCW000262	85.1613	86.0937	37.961	0.516989	340.645		37.8125	0.516523	344.375
ISCW003581	85.0383	91.5727	0	0.348725	85.0383		0	0.346928	91.5727
ISCW014560	84.8294	72.6387	80.4401	0.604047	424.147		82.6165	0.603583	363.194
ISCW022028	84.6048	82.6844	1571.15	0.777599	592.234		1598.19	0.776915	578.791
ISCW006520	84.5551	76.0745	37.961	0.516989	338.22		37.8125	0.516523	304.298
ISCW024662	84.3799	86.6243	0	0.380933	84.3799		0	0.380771	86.6243
ISCW000542	84.1447	80.378	5944.2	0.748882	504.868		6058.11	0.748369	482.268
ISCW003758	84.1355	79.6838	2514.23	0.521283	168.271		2543.33	0.521201	159.368
ISCW016182	84.1225	73.1317	2640.84	0.700217	504.735		2687.86	0.699564	438.79
ISCW003812	84.0576	65.7699	80.4401	0.604047	420.288		82.6165	0.603583	328.849
ISCW024306	83.7003	84.439	5035.62	0.440411	167.401		5205.85	0.438553	168.878
ISCW022062	83.597	87.9437	37.961	0.516989	334.388		37.8125	0.516523	351.775
ISCW016259	83.3962	142.37	0	0.241542	83.3962		0	0.241417	142.37
ISCW001274	83.118	94.8681	0	0.348725	83.118		0	0.346928	94.8681
ISCW020200	83.115	92.1298	80.4401	0.604047	415.575		82.6165	0.603583	460.649
ISCW015295	83.0569	68.9854	80.4401	0.604047	415.284		82.6165	0.603583	344.927
ISCW021139	82.7009	84.9755	1571.15	0.777599	578.906		1598.19	0.776915	594.829
ISCW015525	82.6574	68.1891	0	0.380933	82.6574		0	0.380771	68.1891
ISCW004232	82.5815	48.7729	12010.8	0.715714	412.907		11895.4	0.713451	243.864
ISCW021163	82.5754	53.2955	37.961	0.516989	330.302		37.8125	0.516523	213.182
ISCW007479	82.5153	91.4348	34015	0.672451	247.546		31964.8	0.670374	274.304
ISCW013151	82.4634	85.6109	37.961	0.516989	329.854		37.8125	0.516523	342.444
ISCW015531	82.3736	99.4282	2514.23	0.521283	164.747		2543.33	0.521201	198.856
ISCW012131	82.091	88.098	37.961	0.516989	328.364		37.8125	0.516523	352.392
ISCW015506	81.8509	86.8369	37.961	0.516989	327.404		37.8125	0.516523	347.348
ISCW019640	81.4311	67.2175	0	0.380933	81.4311		0	0.380771	67.2175
ISCW021691	81.3526	91.4221	0.036468	0.333543	162.705		0.037896	0.33331	182.844
ISCW015558	81.2509	71.5722	3917.03	0.657339	406.255		3999.58	0.656953	357.861
ISCW008186	80.9897	61.0227	0	0.380933	80.9897		0	0.380771	61.0227
ISCW009360	80.664	73.0274	3917.03	0.657339	403.32		3999.58	0.656953	365.137
ISCW020599	80.4867	68.6066	0	0.29035	80.4867		0	0.29043	68.6066
ISCW016584	80.4822	60.4421	1407.72	0.690541	482.893		1428.33	0.689855	362.653
ISCW019587	80.4111	129.991	5330.77	1.04877	804.111		5430.23	1.04788	1299.91
ISCW001470	80.3769	70.4277	0	0.29035	80.3769		0	0.29043	70.4277
ISCW022612	80.2604	76.0814	37.961	0.516989	321.042		37.8125	0.516523	304.326
ISCW023912	80.1412	77.7533	7399.07	0.62067	320.565		7322.53	0.618654	311.013
ISCW016088	79.9838	71.0148	0	0.380933	79.9838		0	0.380771	71.0148
ISCW012528	79.4851	83.6004	3917.03	0.657339	397.425		3999.58	0.656953	418.002
ISCW022111	79.2678	65.3391	37.961	0.516989	317.071		37.8125	0.516523	261.356
ISCW018800	79.2462	70.4235	1571.15	0.777599	554.723		1598.19	0.776915	492.964
ISCW021771	79.0501	83.5931	0	0.380933	79.0501		0	0.380771	83.5931
ISCW014020	78.9334	61.0262	37.961	0.516989	315.734		37.8125	0.516523	244.105
ISCW024794	78.8267	95.7022	37.961	0.516989	315.307		37.8125	0.516523	382.809
ISCW022174	78.4005	67.2194	6085.12	0.533613	235.201		6032.06	0.531594	201.658
ISCW016884	78.2787	61.9135	80.4401	0.604047	391.394		82.6165	0.603583	309.568
ISCW009529	78.2681	146.054	0	0.380933	78.2681		0	0.380771	146.054
ISCW006234	78.2167	80.6492	37.961	0.516989	312.867		37.8125	0.516523	322.597
ISCW013550	78.1167	70.4899	37.961	0.516989	312.467		37.8125	0.516523	281.96
ISCW002233	78.0398	64.8362	80.4401	0.604047	390.199		82.6165	0.603583	324.181
ISCW012037	77.8375	74.2169	2514.23	0.521283	155.675		2543.33	0.521201	148.434
ISCW015677	77.8011	66.687	0	0.29035	77.8011		0	0.29043	66.687
ISCW005009	77.6695	85.4622	80.4401	0.604047	388.348		82.6165	0.603583	427.311
ISCW022145	77.6509	72.1784	0	0.348725	77.6509		0	0.346928	72.1784
ISCW022143	77.6509	72.1784	0	0.348725	77.6509		0	0.346928	72.1784
ISCW018771	77.4815	108.682	80.4401	0.604047	387.407		82.6165	0.603583	543.41
ISCW002765	77.4128	61.6228	2431.5	0.653064	387.064		2482.9	0.652808	308.114
ISCW008407	77.3055	67.4452	678.285	0.381893	154.611		689.153	0.381847	134.89
ISCW020319	76.8863	70.3212	6603.8	0.612825	230.659		6693.01	0.612617	210.964
ISCW001347	76.5935	62.5448	37.961	0.516989	306.374		37.8125	0.516523	250.179
ISCW003700	76.2985	76.1882	0	0.380933	76.2985		0	0.380771	76.1882
ISCW000724	76.2638	75.1222	0	0.348725	76.2638		0	0.346928	75.1222
ISCW012570	75.9557	61.0232	37.961	0.516989	303.823		37.8125	0.516523	244.093
ISCW021169	75.9454	59.0196	3917.03	0.657339	379.727		3999.58	0.656953	295.098
ISCW015167	75.7232	53.8246	0	0.29035	75.7232		0	0.29043	53.8246
ISCW001847	75.4748	55.3364	0	0.380933	75.4748		0	0.380771	55.3364
ISCW005256	75.3357	80.2687	0	0.348725	75.3357		0	0.346928	80.2687
ISCW018699	75.2915	63.6548	56.4503	0.512598	301.166		58.0961	0.512264	254.619
ISCW021036	75.1233	61.178	0	0.242794	75.1233		0	0.242675	61.178
ISCW022948	75.112	105.623	0	0.348725	75.112		0	0.346928	105.623
ISCW003596	75.0486	63.182	37.961	0.516989	300.194		37.8125	0.516523	252.728
ISCW015644	74.8091	63.8328	37.961	0.516989	299.236		37.8125	0.516523	255.331
ISCW018508	74.6971	76.7387	37.961	0.516989	298.788		37.8125	0.516523	306.955
ISCW018836	74.5704	51.5928	3700.98	0.78905	521.993		3764.62	0.788363	361.15
ISCW011873	74.4818	75.3198	1239.62	0.687517	446.891		1263.94	0.686968	451.919
ISCW005139	74.4802	81.6932	13.3898	0.334888	148.96		13.3921	0.334666	163.386
ISCW012182	74.3055	79.9537	2514.23	0.521283	148.611		2543.33	0.521201	159.907
ISCW012183	74.3055	79.9537	37.961	0.516989	297.222		37.8125	0.516523	319.815
ISCW009113	74.2795	91.3421	0	0.380933	74.2795		0	0.380771	91.3421
ISCW003315	74.2631	68.4389	0	0.380933	74.2631		0	0.380771	68.4389
ISCW015657	74.1816	40.87	949.98	0.383144	148.363		971.866	0.383105	81.74
ISCW001455	74.0926	60.1559	0	0.380933	74.0926		0	0.380771	60.1559
ISCW016163	73.9096	34.3269	37.961	0.516989	295.638		37.8125	0.516523	137.308
ISCW015101	73.5769	64.6099	48.9851	0.598999	367.884		48.7807	0.598438	323.05
ISCW008869	73.2678	58.7618	80.4401	0.604047	366.339		82.6165	0.603583	293.809
ISCW000474	73.2188	56.7859	3917.03	0.657339	366.094		3999.58	0.656953	283.93
ISCW020690	73.0956	84.269	80.4401	0.604047	365.478		82.6165	0.603583	421.345
ISCW016117	73.0248	60.3401	9122.62	0.625061	292.099		9036.46	0.622913	241.36
ISCW008524	73.0066	87.5254	37.961	0.516989	292.026		37.8125	0.516523	350.102
ISCW018182	72.9973	155.691	58.7235	0.513394	291.989		60.4698	0.513045	622.764
ISCW004246	72.9392	58.1457	80.4401	0.604047	364.696		82.6165	0.603583	290.728
ISCW012666	72.8045	58.7717	5944.2	0.748882	436.827		6058.11	0.748369	352.63
ISCW003698	72.7213	91.6574	37.961	0.516989	290.885		37.8125	0.516523	366.63
ISCW019432	72.4049	74.837	1571.15	0.777599	506.834		1598.19	0.776915	523.859
ISCW006048	72.3208	81.8497	1.8477	0.424195	216.962		1.8573	0.423848	245.549
ISCW021948	71.6658	68.8124	80.4401	0.604047	358.329		82.6165	0.603583	344.062
ISCW001814	71.6618	69.2435	5330.77	1.04877	716.618		5430.23	1.04788	692.435
ISCW017002	71.5597	64.1181	6603.8	0.612825	214.679		6693.01	0.612617	192.354
ISCW011639	71.4317	77.0501	1571.15	0.777599	500.022		1598.19	0.776915	539.351
ISCW000181	71.4295	64.089	37.961	0.516989	285.718		37.8125	0.516523	256.356
ISCW020197	71.2262	99.8147	80.4401	0.604047	356.131		82.6165	0.603583	499.073
ISCW020844	70.9159	54.5538	0	0.29035	70.9159		0	0.29043	54.5538
ISCW000916	70.9006	49.5169	0	0.29035	70.9006		0	0.29043	49.5169
ISCW015999	70.0888	64.5857	9122.62	0.625061	280.355		9036.46	0.622913	258.343
ISCW014718	69.9246	70.7353	80.4401	0.604047	349.623		82.6165	0.603583	353.676
ISCW019189	69.9046	66.9554	4796.02	0.879702	559.237		4876.85	0.878901	535.643
ISCW010767	69.8726	62.2378	2514.23	0.521283	139.745		2543.33	0.521201	124.476
ISCW003593	69.8717	60.0515	37.961	0.516989	279.487		37.8125	0.516523	240.206
ISCW007246	69.773	70.7267	0	0.380933	69.773		0	0.380771	70.7267
ISCW001993	69.7253	51.4873	1431.12	0.695733	418.352		1463.98	0.695208	308.924
ISCW020279	69.6982	57.2512	1407.72	0.690541	418.189		1428.33	0.689855	343.507
ISCW013876	69.4631	67.285	10343.5	0.533061	208.389		10451.4	0.53102	201.855
ISCW013255	69.3908	71.6664	0	0.242794	69.3908		0	0.242675	71.6664
ISCW012527	69.2885	49.4594	37.961	0.516989	277.154		37.8125	0.516523	197.838
ISCW009643	69.2146	67.3577	41263.2	0.888272	415.288		42049.1	0.887723	404.146
ISCW002490	69.0259	88.706	0	0.380933	69.0259		0	0.380771	88.706
ISCW008294	69.0088	62.3362	80.4401	0.604047	345.044		82.6165	0.603583	311.681
ISCW019117	68.9824	70.445	56.4503	0.512598	275.93		58.0961	0.512264	281.78
ISCW007192	68.8973	70.058	0	0.380933	68.8973		0	0.380771	70.058
ISCW023827	68.8145	57.5465	37.961	0.516989	275.258		37.8125	0.516523	230.186
ISCW001708	68.7413	74.5029	1571.15	0.777599	481.189		1598.19	0.776915	521.52
ISCW016134	68.6985	89.1187	0	0.380933	68.6985		0	0.380771	89.1187
ISCW004845	68.6531	73.781	3917.03	0.657339	343.265		3999.58	0.656953	368.905
ISCW006943	68.6317	65.9889	1571.15	0.777599	480.422		1598.19	0.776915	461.922
ISCW019126	68.4679	59.7564	7399.07	0.62067	273.872		7322.53	0.618654	239.026
ISCW021801	68.3333	73.0029	1407.72	0.690541	410		1428.33	0.689855	438.017
ISCW019192	68.2601	77.1786	37.961	0.516989	273.04		37.8125	0.516523	308.714
ISCW000947	68.2142	53.3372	0	0.380933	68.2142		0	0.380771	53.3372
ISCW002934	68.0926	49.4196	0	0.29035	68.0926		0	0.29043	49.4196
ISCW002749	67.9538	68.2415	1571.15	0.777599	475.677		1598.19	0.776915	477.691
ISCW020392	67.9134	94.7165	32.7705	0.512713	271.654		32.8941	0.512378	378.866
ISCW012299	67.8531	75.771	80.4401	0.604047	339.266		82.6165	0.603583	378.855
ISCW022523	67.8361	60.3657	3917.03	0.657339	339.18		3999.58	0.656953	301.828
ISCW010410	67.8308	58.6411	2514.23	0.521283	135.662		2543.33	0.521201	117.282
ISCW003387	67.6885	107.352	1407.72	0.690541	406.131		1428.33	0.689855	644.112
ISCW006264	67.573	58.3992	2514.23	0.521283	135.146		2543.33	0.521201	116.798
ISCW011031	67.496	58.6893	0	0.348725	67.496		0	0.346928	58.6893
ISCW006138	67.0856	68.4554	80.4401	0.604047	335.428		82.6165	0.603583	342.277
ISCW024706	67.0783	56.1019	1431.12	0.695733	402.47		1463.98	0.695208	336.611
ISCW012633	66.8701	61.272	4332.93	0.744397	401.221		4430.74	0.744013	367.632
ISCW021692	66.6516	72.9849	48.9851	0.598999	333.258		48.7807	0.598438	364.925
ISCW015342	66.584	81.0475	0	0.380933	66.584		0	0.380771	81.0475
ISCW013561	66.4794	107.133	0	0.29035	66.4794		0	0.29043	107.133
ISCW005284	66.4676	104.893	1571.15	0.777599	465.273		1598.19	0.776915	734.251
ISCW018690	66.3427	55.8627	2679.23	0.782227	464.399		2727.11	0.78148	391.039
ISCW021356	66.3409	62.719	1.8477	0.424195	199.023		1.8573	0.423848	188.157
ISCW000630	66.0766	70.3326	1571.15	0.777599	462.536		1598.19	0.776915	492.328
ISCW014880	66.0371	68.3068	4856.78	0.961712	594.334		4938.86	0.960816	614.761
ISCW009225	66.0273	69.585	0	0.380933	66.0273		0	0.380771	69.585
ISCW013390	65.968	60.1795	58.7235	0.513394	263.872		60.4698	0.513045	240.718
ISCW015457	65.8605	68.0838	35.5549	0.421945	197.581		36.7752	0.421726	204.251
ISCW017299	65.6657	65.5493	0	0.380933	65.6657		0	0.380771	65.5493
ISCW011294	65.6496	64.2197	0	0.380933	65.6496		0	0.380771	64.2197
ISCW000960	65.6423	63.0915	80.4401	0.604047	328.212		82.6165	0.603583	315.457
ISCW021747	65.4918	68.9179	80.4401	0.604047	327.459		82.6165	0.603583	344.589
ISCW002308	65.4403	53.8987	80.4401	0.604047	327.202		82.6165	0.603583	269.494
ISCW017171	65.4205	59.6318	0	0.348725	65.4205		0	0.346928	59.6318
ISCW010416	65.3936	60.3618	37.961	0.516989	261.574		37.8125	0.516523	241.447
ISCW010417	65.3936	60.3618	37.961	0.516989	261.574		37.8125	0.516523	241.447
ISCW001309	65.3796	72.186	37.961	0.516989	261.518		37.8125	0.516523	288.744
ISCW008410	65.2038	53.9751	5330.77	1.04877	652.038		5430.23	1.04788	539.751
ISCW024544	65.0971	57.1783	37.961	0.516989	260.388		37.8125	0.516523	228.713
ISCW011278	65.0574	53.2967	6653.48	0.917949	520.459		6790.5	0.917345	426.374
ISCW014494	65.0359	96.7892	0	0.29035	65.0359		0	0.29043	96.7892
ISCW021146	64.8979	62.9376	6653.48	0.917949	519.183		6790.5	0.917345	503.501
ISCW019459	64.8611	70.1892	1571.15	0.777599	454.028		1598.19	0.776915	491.324
ISCW010822	64.719	65.0968	32.7705	0.512713	258.876		32.8941	0.512378	260.387
ISCW013984	64.6493	73.2377	37.961	0.516989	258.597		37.8125	0.516523	292.951
ISCW001298	64.5929	47.6851	37.961	0.516989	258.372		37.8125	0.516523	190.74
ISCW006091	64.5746	54.9095	37.961	0.516989	258.298		37.8125	0.516523	219.638
ISCW001464	64.4782	55.7062	80.4401	0.604047	322.391		82.6165	0.603583	278.531
ISCW001819	64.0027	79.3084	0	0.380933	64.0027		0	0.380771	79.3084
ISCW004704	63.6026	52.5899	0	0.348725	63.6026		0	0.346928	52.5899
ISCW022680	63.5704	49.1406	10343.5	0.533061	190.711		10451.4	0.53102	147.422
ISCW008636	63.407	46.2477	32.7705	0.512713	253.628		32.8941	0.512378	184.991
ISCW021484	63.2887	77.697	1571.15	0.777599	443.021		1598.19	0.776915	543.879
ISCW004849	63.2217	52.1317	2431.5	0.653064	316.108		2482.9	0.652808	260.658
ISCW020306	63.0651	61.5778	4332.93	0.744397	378.391		4430.74	0.744013	369.467
ISCW019131	63.0325	43.5499	4332.93	0.744397	378.195		4430.74	0.744013	261.299
ISCW009586	62.8479	66.0239	9122.62	0.625061	251.392		9036.46	0.622913	264.096
ISCW003281	62.7235	68.7106	34869.9	0.747922	313.617		35544	0.747294	343.553
ISCW023139	62.4249	58.877	32.7705	0.512713	249.7		32.8941	0.512378	235.508
ISCW013787	62.4232	95.6137	0.036468	0.333543	124.846		0.037896	0.33331	191.227
ISCW000492	62.3975	58.7731	0	0.29035	62.3975		0	0.29043	58.7731
ISCW018293	62.3178	55.0562	0	0.380933	62.3178		0	0.380771	55.0562
ISCW012508	62.246	57.1863	11286.1	1.10206	622.46		11505.7	1.10125	571.863
ISCW016768	62.1808	75.8879	0	0.380933	62.1808		0	0.380771	75.8879
ISCW017473	61.9723	61.1905	0	0.29035	61.9723		0	0.29043	61.1905
ISCW002101	61.8364	59.7414	0	0.380933	61.8364		0	0.380771	59.7414
ISCW011478	61.7671	58.0011	0	0.348725	61.7671		0	0.346928	58.0011
ISCW002432	61.7279	70.1561	1.8477	0.424195	185.184		1.8573	0.423848	210.468
ISCW011273	61.7139	53.1544	9996	0.743646	308.57		10188.6	0.743149	265.772
ISCW007193	61.6122	56.5338	9122.62	0.625061	246.449		9036.46	0.622913	226.135
ISCW021813	61.5025	58.3089	0	0.29035	61.5025		0	0.29043	58.3089
ISCW018877	61.4714	54.1478	1386.85	0.608531	307.357		1407.18	0.60794	270.739
ISCW018083	61.3859	72.8668	0	0.380933	61.3859		0	0.380771	72.8668
ISCW019023	61.2664	57.723	38842.1	0.839608	367.598		39600	0.838918	346.338
ISCW024556	61.2522	98.9411	0	0.29035	61.2522		0	0.29043	98.9411
ISCW019638	60.9242	49.4654	0	0.348725	60.9242		0	0.346928	49.4654
ISCW018920	60.9058	65.6226	0	0.380933	60.9058		0	0.380771	65.6226
ISCW006433	60.8878	69.7758	0	0.380933	60.8878		0	0.380771	69.7758
ISCW023044	60.8274	39.9177	0	0.242794	60.8274		0	0.242675	39.9177
ISCW012664	60.6848	57.2378	0	0.237058	60.6848		0	0.23706	57.2378
ISCW017519	60.6314	58.8194	11073.8	1.02005	545.683		11288.6	1.01933	529.375
ISCW011018	60.596	66.6711	37.961	0.516989	242.384		37.8125	0.516523	266.684
ISCW017934	60.5536	60.7888	0	0.29035	60.5536		0	0.29043	60.7888
ISCW012003	60.4775	49.0481	4332.93	0.744397	362.865		4430.74	0.744013	294.289
ISCW022643	60.2978	61.6027	3917.03	0.657339	301.489		3999.58	0.656953	308.013
ISCW020859	60.2269	56.3349	26.0465	0.426336	180.681		26.0129	0.425985	169.005
ISCW011471	60.1748	79.5203	35649.9	0.943122	421.224		35613.3	0.940941	556.642
ISCW019880	60.0212	42.7952	0	0.348725	60.0212		0	0.346928	42.7952
ISCW010110	60.0174	50.7899	4332.93	0.744397	360.104		4430.74	0.744013	304.739
ISCW019321	59.6485	47.4819	60109.9	1.33299	656.133		61257.9	1.33202	522.301
ISCW008339	59.5492	66.8089	0	0.380933	59.5492		0	0.380771	66.8089
ISCW007939	59.5276	71.2438	2514.23	0.521283	119.055		2543.33	0.521201	142.488
ISCW007937	59.5276	71.2438	37.961	0.516989	238.11		37.8125	0.516523	284.975
ISCW017323	59.49	49.1874	1407.72	0.690541	356.94		1428.33	0.689855	295.124
ISCW003338	59.4738	51.4004	58.7235	0.513394	237.895		60.4698	0.513045	205.602
ISCW016244	59.4022	52.5659	4796.02	0.879702	475.218		4876.85	0.878901	420.527
ISCW005713	59.3514	52.32	37.961	0.516989	237.406		37.8125	0.516523	209.28
ISCW010461	59.3421	58.2889	58.7235	0.513394	237.368		60.4698	0.513045	233.156
ISCW020027	59.2988	48.8127	37.961	0.516989	237.195		37.8125	0.516523	195.251
ISCW001472	59.1919	44.2706	1.8477	0.424195	177.576		1.8573	0.423848	132.812
ISCW015135	58.872	59.084	678.285	0.381893	117.744		689.153	0.381847	118.168
ISCW012014	58.7886	60.4984	1273.3	0.608675	293.943		1299.47	0.608147	302.492
ISCW024046	58.6726	46.7972	1407.72	0.690541	352.036		1428.33	0.689855	280.783
ISCW018099	58.4447	35.365	80.4401	0.604047	292.223		82.6165	0.603583	176.825
ISCW015175	58.4151	54.1636	5944.2	0.748882	350.491		6058.11	0.748369	324.982
ISCW022177	58.4146	53.9992	37.961	0.516989	233.658		37.8125	0.516523	215.997
ISCW023989	58.3718	44.7352	80.4401	0.604047	291.859		82.6165	0.603583	223.676
ISCW014908	58.2853	49.6358	0	0.242794	58.2853		0	0.242675	49.6358
ISCW012234	58.2528	40.6307	0	0.29035	58.2528		0	0.29043	40.6307
ISCW009884	58.2155	51.3004	80.4401	0.604047	291.077		82.6165	0.603583	256.502
ISCW001316	58.2151	39.6931	4988.84	0.612061	174.645		5072.88	0.611908	119.079
ISCW008726	58.1879	52.6461	1571.15	0.777599	407.315		1598.19	0.776915	368.523
ISCW021433	58.1655	49.5022	10447.1	0.712119	290.828		10338	0.709973	247.511
ISCW015941	58.0324	56.7509	3700.98	0.78905	406.227		3764.62	0.788363	397.256
ISCW015561	57.9821	73.3902	37.961	0.516989	231.928		37.8125	0.516523	293.561
ISCW022666	57.9632	53.8618	0	0.380933	57.9632		0	0.380771	53.8618
ISCW021583	57.8535	61.2462	0	0.380933	57.8535		0	0.380771	61.2462
ISCW001149	57.8126	55.9192	0	0.380933	57.8126		0	0.380771	55.9192
ISCW013827	57.7656	66.4038	1571.15	0.777599	404.359		1598.19	0.776915	464.827
ISCW020958	57.6781	61.3853	3917.03	0.657339	288.391		3999.58	0.656953	306.926
ISCW016553	57.6459	57.472	6653.48	0.917949	461.167		6790.5	0.917345	459.776
ISCW013774	57.5455	90.1709	6653.48	0.917949	460.364		6790.5	0.917345	721.367
ISCW020016	57.5291	54.0051	5330.77	1.04877	575.291		5430.23	1.04788	540.051
ISCW024413	57.5189	60.1482	0	0.348725	57.5189		0	0.346928	60.1482
ISCW021426	57.4295	68.5832	32.7705	0.512713	229.718		32.8941	0.512378	274.333
ISCW000312	57.3736	78.1607	48.9851	0.598999	286.868		48.7807	0.598438	390.803
ISCW004852	57.2984	99.4078	678.285	0.381893	114.597		689.153	0.381847	198.816
ISCW018284	57.2546	54.0211	4796.02	0.879702	458.037		4876.85	0.878901	432.169
ISCW016604	57.2404	48.3128	37.961	0.516989	228.962		37.8125	0.516523	193.251
ISCW017699	57.2302	72.9206	0	0.237058	57.2302		0	0.23706	72.9206
ISCW005007	57.0789	52.6344	0	0.29035	57.0789		0	0.29043	52.6344
ISCW024796	57.0746	69.1105	13345.1	0.802772	342.448		13207.3	0.800511	414.663
ISCW007373	57.0573	56.2721	37.961	0.516989	228.229		37.8125	0.516523	225.088
ISCW004800	57.0567	104.151	3.00975	0.324104	114.113		2.99649	0.323906	208.302
ISCW017017	57.0524	48.4932	80.4401	0.604047	285.262		82.6165	0.603583	242.466
ISCW004825	57.0032	49.7694	37.961	0.516989	228.013		37.8125	0.516523	199.078
ISCW003301	56.8402	54.5249	4856.78	0.961712	511.562		4938.86	0.960816	490.724
ISCW005224	56.7467	44.3798	0	0.348725	56.7467		0	0.346928	44.3798
ISCW000204	56.7093	46.8768	0	0.380933	56.7093		0	0.380771	46.8768
ISCW018468	56.6979	46.9517	5330.77	1.04877	566.979		5430.23	1.04788	469.517
ISCW018477	56.612	58.8893	32.7705	0.512713	226.448		32.8941	0.512378	235.557
ISCW016243	56.5167	47.0919	0	0.380933	56.5167		0	0.380771	47.0919
ISCW004802	56.4596	54.4928	37.961	0.516989	225.838		37.8125	0.516523	217.971
ISCW017667	56.4101	45.5363	3917.03	0.657339	282.05		3999.58	0.656953	227.682
ISCW008416	56.3575	84.482	0	0.348725	56.3575		0	0.346928	84.482
ISCW023559	56.1164	104.944	0	0.380933	56.1164		0	0.380771	104.944
ISCW017119	56.0848	61.3747	1571.15	0.777599	392.594		1598.19	0.776915	429.623
ISCW011071	56.0473	62.7812	32.7705	0.512713	224.189		32.8941	0.512378	251.125
ISCW006456	56.0135	45.9046	80.4401	0.604047	280.068		82.6165	0.603583	229.523
ISCW006674	55.918	56.1042	37.961	0.516989	223.672		37.8125	0.516523	224.417
ISCW005390	55.7978	94.0001	3700.98	0.78905	390.585		3764.62	0.788363	658.001
ISCW011176	55.7964	46.5055	5035.62	0.440411	111.593		5205.85	0.438553	93.011
ISCW002458	55.6865	44.6868	80.4401	0.604047	278.433		82.6165	0.603583	223.434
ISCW015672	55.6108	45.0569	32.7705	0.512713	222.443		32.8941	0.512378	180.228
ISCW000875	55.6027	88.1082	80.4401	0.604047	278.013		82.6165	0.603583	440.541
ISCW002966	55.5456	31.0017	0	0.29035	55.5456		0	0.29043	31.0017
ISCW008893	55.4996	93.4336	0	0.380933	55.4996		0	0.380771	93.4336
ISCW022659	55.4807	55.9431	80.4401	0.604047	277.404		82.6165	0.603583	279.716
ISCW001725	55.3918	55.3242	1407.72	0.690541	332.351		1428.33	0.689855	331.945
ISCW019075	55.3858	53.7606	0	0.380933	55.3858		0	0.380771	53.7606
ISCW007588	55.1994	43.6907	0	0.241542	55.1994		0	0.241417	43.6907
ISCW018975	55.0873	58.2909	37.961	0.516989	220.349		37.8125	0.516523	233.164
ISCW017854	55.0621	55.4136	4796.02	0.879702	440.497		4876.85	0.878901	443.309
ISCW012677	55.014	56.5862	9996	0.743646	275.07		10188.6	0.743149	282.931
ISCW007742	54.9402	44.6853	0	0.380933	54.9402		0	0.380771	44.6853
ISCW015680	54.9386	60.4459	4796.02	0.879702	439.509		4876.85	0.878901	483.567
ISCW020970	54.9303	44.8963	80.4401	0.604047	274.652		82.6165	0.603583	224.482
ISCW011384	54.8509	55.9035	1571.15	0.777599	383.956		1598.19	0.776915	391.324
ISCW019491	54.7519	63.5157	12010.8	0.715714	273.759		11895.4	0.713451	317.579
ISCW006343	54.6171	49.2675	12010.8	0.715714	273.085		11895.4	0.713451	246.338
ISCW003347	54.2594	50.2112	3917.03	0.657339	271.297		3999.58	0.656953	251.056
ISCW021592	54.1807	49.4275	2514.23	0.521283	108.361		2543.33	0.521201	98.855
ISCW002559	54.1758	76.9296	34869.9	0.747922	270.879		35544	0.747294	384.648
ISCW002293	54.0896	64.5621	58383.2	1.25099	540.896		59493.8	1.2501	645.621
ISCW012366	53.812	41.7934	2876.41	0.441518	107.624		2852.7	0.439603	83.5868
ISCW022448	53.7144	50.8143	1571.15	0.777599	376.001		1598.19	0.776915	355.7
ISCW000294	53.6496	51.0182	37.961	0.516989	214.598		37.8125	0.516523	204.073
ISCW004507	53.4552	57.7503	80.4401	0.604047	267.276		82.6165	0.603583	288.752
ISCW008952	53.3693	46.4275	1571.15	0.777599	373.585		1598.19	0.776915	324.993
ISCW003939	53.1301	43.4106	24.4831	0.425541	159.39		24.366	0.425204	130.232
ISCW022385	53.078	47.5081	0	0.241542	53.078		0	0.241417	47.5081
ISCW016107	53.0688	58.0339	0	0.380933	53.0688		0	0.380771	58.0339
ISCW007083	53.0468	55.3436	11945.8	0.614076	159.14		12168.3	0.613876	166.031
ISCW020983	52.8991	164.188	4796.02	0.879702	423.193		4876.85	0.878901	1313.5
ISCW010043	52.8801	49.4716	12010.8	0.715714	264.401		11895.4	0.713451	247.358
ISCW020113	52.774	52.4071	37.961	0.516989	211.096		37.8125	0.516523	209.628
ISCW016261	52.6712	38.9711	6603.8	0.612825	158.014		6693.01	0.612617	116.913
ISCW001462	52.5634	55.2781	0	0.348725	52.5634		0	0.346928	55.2781
ISCW009007	52.4665	47.1409	13.3898	0.334888	104.933		13.3921	0.334666	94.2818
ISCW020699	52.3414	49.9234	13345.1	0.802772	314.048		13207.3	0.800511	299.54
ISCW020154	52.2075	51.7483	37.961	0.516989	208.83		37.8125	0.516523	206.993
ISCW019557	52.1981	44.3854	0	0.29035	52.1981		0	0.29043	44.3854
ISCW001905	52.1619	52.4821	58.7235	0.513394	208.648		60.4698	0.513045	209.928
ISCW010386	52.1425	58.1788	0	0.348725	52.1425		0	0.346928	58.1788
ISCW020033	52.0712	43.3116	80.4401	0.604047	260.356		82.6165	0.603583	216.558
ISCW020031	52.0712	43.3116	13345.1	0.802772	312.427		13207.3	0.800511	259.87
ISCW015559	52.0275	45.167	42717.5	1.03481	416.22		42899.2	1.03256	361.336
ISCW005628	52.0227	54.0173	80.4401	0.604047	260.114		82.6165	0.603583	270.086
ISCW017000	51.9989	43.4485	6603.8	0.612825	155.997		6693.01	0.612617	130.346
ISCW010997	51.9668	40.6117	0	0.242794	51.9668		0	0.242675	40.6117
ISCW014154	51.8613	58.4821	32.7705	0.512713	207.445		32.8941	0.512378	233.928
ISCW023625	51.6838	82.2205	32.7705	0.512713	206.735		32.8941	0.512378	328.882
ISCW017702	51.681	47.1456	5833.68	0.749025	310.086		5959.93	0.748577	282.874
ISCW015932	51.5218	31.9794	1571.15	0.777599	360.653		1598.19	0.776915	223.856
ISCW022550	51.4143	73.83	1.8477	0.424195	154.243		1.8573	0.423848	221.49
ISCW022548	51.4143	73.83	1.8477	0.424195	154.243		1.8573	0.423848	221.49
ISCW017423	51.3534	39.2264	9122.62	0.625061	205.414		9036.46	0.622913	156.906
ISCW017326	51.2662	53.2823	0	0.380933	51.2662		0	0.380771	53.2823
ISCW010699	51.0175	41.5839	80.4401	0.604047	255.088		82.6165	0.603583	207.92
ISCW020593	50.9289	47.0454	9122.62	0.625061	203.716		9036.46	0.622913	188.182
ISCW019000	50.7736	41.6929	0	0.380933	50.7736		0	0.380771	41.6929
ISCW019441	50.6726	62.5914	2514.23	0.521283	101.345		2543.33	0.521201	125.183
ISCW006713	50.6283	52.4	6116.63	0.830891	354.398		6234.29	0.830285	366.8
ISCW011368	50.617	42.5287	0	0.240653	50.617		0	0.240538	42.5287
ISCW019597	50.5225	41.5033	0	0.237058	50.5225		0	0.23706	41.5033
ISCW010097	50.5128	41.5093	1571.15	0.777599	353.59		1598.19	0.776915	290.565
ISCW017452	50.3592	43.1168	80.4401	0.604047	251.796		82.6165	0.603583	215.584
ISCW018203	50.3114	51.1234	4332.93	0.744397	301.868		4430.74	0.744013	306.74
ISCW021586	50.2097	43.742	37.961	0.516989	200.839		37.8125	0.516523	174.968
ISCW009912	50.1892	51.8482	80.4401	0.604047	250.946		82.6165	0.603583	259.241
ISCW009913	50.1892	51.8482	80.4401	0.604047	250.946		82.6165	0.603583	259.241
ISCW019484	50.1274	40.7302	0	0.380933	50.1274		0	0.380771	40.7302
ISCW009885	50.0663	60.6196	13.3898	0.334888	100.133		13.3921	0.334666	121.239
ISCW020327	50.0638	48.5323	37.961	0.516989	200.255		37.8125	0.516523	194.129
ISCW009405	50.058	35.7423	37.961	0.516989	200.232		37.8125	0.516523	142.969
ISCW012293	50.0034	54.4229	37.961	0.516989	200.014		37.8125	0.516523	217.692
ISCW023698	49.9984	49.1079	6653.48	0.917949	399.987		6790.5	0.917345	392.863
ISCW019158	49.8814	48.3394	4332.93	0.744397	299.288		4430.74	0.744013	290.036
ISCW022841	49.8575	45.8517	3917.03	0.657339	249.287		3999.58	0.656953	229.258
ISCW017470	49.814	66.5133	0	0.348725	49.814		0	0.346928	66.5133
ISCW024250	49.7789	51.3647	37.961	0.516989	199.116		37.8125	0.516523	205.459
ISCW019431	49.7605	55.6689	29218.8	1.06801	447.845		29427.5	1.06547	501.02
ISCW022860	49.6841	40.8933	1273.3	0.608675	248.421		1299.47	0.608147	204.466
ISCW022668	49.6323	41.9356	678.285	0.381893	99.2646		689.153	0.381847	83.8712
ISCW013744	49.5506	35.9024	2514.23	0.521283	99.1012		2543.33	0.521201	71.8048
ISCW016476	49.4786	44.5868	32.7705	0.512713	197.914		32.8941	0.512378	178.347
ISCW024099	49.4755	46.3213	80.4401	0.604047	247.377		82.6165	0.603583	231.607
ISCW004346	49.4589	42.0882	80.4401	0.604047	247.295		82.6165	0.603583	210.441
ISCW022857	49.4324	60.046	0	0.380933	49.4324		0	0.380771	60.046
ISCW020393	49.3995	52.0796	32.7705	0.512713	197.598		32.8941	0.512378	208.318
ISCW005096	49.3902	90.6986	80.4401	0.604047	246.951		82.6165	0.603583	453.493
ISCW020189	49.346	45.334	0	0.348725	49.346		0	0.346928	45.334
ISCW017888	49.3456	74.8996	0	0.380933	49.3456		0	0.380771	74.8996
ISCW017889	49.3456	74.8996	1935.16	0.471711	98.6912		1979.24	0.471478	149.799
ISCW005762	49.2194	68.8889	6116.63	0.830891	344.536		6234.29	0.830285	482.222
ISCW001231	49.217	52.2957	0	0.380933	49.217		0	0.380771	52.2957
ISCW005985	49.161	42.2218	0	0.348725	49.161		0	0.346928	42.2218
ISCW010700	49.0208	41.8798	3411.28	0.472475	98.0416		3460.52	0.472188	83.7596
ISCW018459	48.9881	51.9689	0	0.380933	48.9881		0	0.380771	51.9689
ISCW008802	48.8383	39.7191	32.7705	0.512713	195.353		32.8941	0.512378	158.876
ISCW023353	48.6948	48.9252	80.4401	0.604047	243.474		82.6165	0.603583	244.626
ISCW021603	48.6368	44.0043	80.4401	0.604047	243.184		82.6165	0.603583	220.021
ISCW009122	48.631	37.1702	80.4401	0.604047	243.155		82.6165	0.603583	185.851
ISCW012446	48.5417	53.5326	80.4401	0.604047	242.708		82.6165	0.603583	267.663
ISCW003305	48.4948	47.5564	37.961	0.516989	193.979		37.8125	0.516523	190.226
ISCW012772	48.4327	31.5101	0	0.29035	48.4327		0	0.29043	31.5101
ISCW018584	48.3431	37.5871	0	0.380933	48.3431		0	0.380771	37.5871
ISCW014261	48.342	40.9822	80.4401	0.604047	241.71		82.6165	0.603583	204.911
ISCW021369	48.2728	42.4981	1187.24	0.605507	241.364		1210.24	0.605053	212.491
ISCW002028	48.245	53.27	0	0.242794	48.245		0	0.242675	53.27
ISCW021768	48.229	49.65	5833.68	0.749025	289.374		5959.93	0.748577	297.9
ISCW017855	48.1061	37.892	80.4401	0.604047	240.53		82.6165	0.603583	189.46
ISCW001225	48.0422	59.0638	37.961	0.516989	192.169		37.8125	0.516523	236.255
ISCW006698	48.028	47.2615	1571.15	0.777599	336.196		1598.19	0.776915	330.831
ISCW018081	47.9718	55.6476	37.961	0.516989	191.887		37.8125	0.516523	222.59
ISCW015611	47.8096	40.7329	80.4401	0.604047	239.048		82.6165	0.603583	203.664
ISCW014414	47.7267	56.1932	3917.03	0.657339	238.633		3999.58	0.656953	280.966
ISCW001506	47.6114	74.1103	0	0.348725	47.6114		0	0.346928	74.1103
ISCW018574	47.4644	35.1696	80.4401	0.604047	237.322		82.6165	0.603583	175.848
ISCW013300	47.427	57.5722	37.961	0.516989	189.708		37.8125	0.516523	230.289
ISCW016905	47.3907	36.0958	0	0.29035	47.3907		0	0.29043	36.0958
ISCW004353	47.3151	36.2116	48.9851	0.598999	236.576		48.7807	0.598438	181.058
ISCW015529	47.2295	44.2782	3917.03	0.657339	236.147		3999.58	0.656953	221.391
ISCW018948	47.2126	50.9332	16364.5	0.705619	188.85		16653	0.705292	203.733
ISCW015263	47.1754	40.3007	18281.8	0.8074	283.052		18362.9	0.805076	241.804
ISCW015487	47.1753	47.5721	6653.48	0.917949	377.402		6790.5	0.917345	380.577
ISCW019604	47.0315	44.9128	37.961	0.516989	188.126		37.8125	0.516523	179.651
ISCW018588	46.9388	49.8587	6653.48	0.917949	375.51		6790.5	0.917345	398.87
ISCW010147	46.8866	42.7735	37.961	0.516989	187.546		37.8125	0.516523	171.094
ISCW022925	46.8553	40.38	4856.78	0.961712	421.698		4938.86	0.960816	363.42
ISCW010384	46.8037	45.2558	48.9851	0.598999	234.018		48.7807	0.598438	226.279
ISCW011752	46.8007	50.6408	80.4401	0.604047	234.004		82.6165	0.603583	253.204
ISCW023153	46.7817	45.058	1407.72	0.690541	280.69		1428.33	0.689855	270.348
ISCW018044	46.7525	56.914	80.4401	0.604047	233.762		82.6165	0.603583	284.57
ISCW008293	46.5579	51.9647	37.961	0.516989	186.232		37.8125	0.516523	207.859
ISCW009702	46.4214	47.8962	80.4401	0.604047	232.107		82.6165	0.603583	239.481
ISCW009701	46.4214	47.8962	80.4401	0.604047	232.107		82.6165	0.603583	239.481
ISCW022132	46.3036	45.8949	37.961	0.516989	185.214		37.8125	0.516523	183.58
ISCW000206	46.2874	36.3657	37.961	0.516989	185.15		37.8125	0.516523	145.463
ISCW013055	46.2527	48.7509	37.961	0.516989	185.011		37.8125	0.516523	195.004
ISCW020383	46.2098	49.1793	48.9851	0.598999	231.049		48.7807	0.598438	245.896
ISCW023023	46.1597	45.0426	49591.2	1.11064	415.437		50538.7	1.10967	405.383
ISCW021094	46.1275	41.9698	3917.03	0.657339	230.637		3999.58	0.656953	209.849
ISCW022273	45.9477	56.9636	58.7235	0.513394	183.791		60.4698	0.513045	227.854
ISCW003251	45.929	40.7015	37.961	0.516989	183.716		37.8125	0.516523	162.806
ISCW018599	45.872	49.4705	12192.2	0.531953	137.616		12488.5	0.52997	148.412
ISCW018464	45.8532	61.1453	0	0.380933	45.8532		0	0.380771	61.1453
ISCW000465	45.8164	39.7263	32.7705	0.512713	183.266		32.8941	0.512378	158.905
ISCW010835	45.7683	40.8432	37.961	0.516989	183.073		37.8125	0.516523	163.373
ISCW006575	45.7469	51.2459	37.961	0.516989	182.988		37.8125	0.516523	204.984
ISCW001488	45.707	36.4057	80.4401	0.604047	228.535		82.6165	0.603583	182.029
ISCW014129	45.6978	39.5865	2514.23	0.521283	91.3956		2543.33	0.521201	79.173
ISCW000555	45.6434	42.9923	12010.8	0.715714	228.217		11895.4	0.713451	214.961
ISCW020516	45.5842	44.8003	80.4401	0.604047	227.921		82.6165	0.603583	224.002
ISCW014258	45.5683	43.2416	37.961	0.516989	182.273		37.8125	0.516523	172.966
ISCW004003	45.561	123.759	80.4401	0.604047	227.805		82.6165	0.603583	618.795
ISCW018513	45.5508	48.7949	37.961	0.516989	182.203		37.8125	0.516523	195.18
ISCW005340	45.5156	46.5256	5330.77	1.04877	455.156		5430.23	1.04788	465.256
ISCW004695	45.4709	65.7795	4796.02	0.879702	363.767		4876.85	0.878901	526.236
ISCW002288	45.4415	43.3609	8481.6	0.473726	90.883		8653.09	0.473446	86.7218
ISCW015708	45.3776	50.8136	0	0.29035	45.3776		0	0.29043	50.8136
ISCW017627	45.3108	38.5461	4856.78	0.961712	407.797		4938.86	0.960816	346.915
ISCW021809	45.2952	46.3646	0	0.29035	45.2952		0	0.29043	46.3646
ISCW002068	45.249	46.8544	37.961	0.516989	180.996		37.8125	0.516523	187.418
ISCW023197	45.2446	45.2435	1431.12	0.695733	271.468		1463.98	0.695208	271.461
ISCW001452	45.2171	20.4189	24.4831	0.425541	135.651		24.366	0.425204	61.2567
ISCW009227	45.1691	43.955	37.961	0.516989	180.676		37.8125	0.516523	175.82
ISCW017332	45.1671	43.703	5330.77	1.04877	451.671		5430.23	1.04788	437.03
ISCW011579	45.1663	30.3868	0	0.29035	45.1663		0	0.29043	30.3868
ISCW011577	45.1663	30.3868	0	0.29035	45.1663		0	0.29043	30.3868
ISCW002623	45.0603	44.1714	9122.62	0.625061	180.241		9036.46	0.622913	176.686
ISCW001427	45.0226	76.4952	37.961	0.516989	180.09		37.8125	0.516523	305.981
ISCW023006	44.9924	35.3539	37.961	0.516989	179.97		37.8125	0.516523	141.416
ISCW015934	44.9882	47.0396	1571.15	0.777599	314.917		1598.19	0.776915	329.277
ISCW020012	44.9508	35.7321	80.4401	0.604047	224.754		82.6165	0.603583	178.661
ISCW016242	44.9003	35.7964	80.4401	0.604047	224.501		82.6165	0.603583	178.982
ISCW002434	44.8886	56.2102	80.4401	0.604047	224.443		82.6165	0.603583	281.051
ISCW004347	44.8372	42.6664	32.7705	0.512713	179.349		32.8941	0.512378	170.666
ISCW011707	44.7506	43.5745	3759.21	0.871059	358.005		3824.12	0.870278	348.596
ISCW003612	44.6703	55.6257	80.4401	0.604047	223.351		82.6165	0.603583	278.129
ISCW007221	44.6535	54.4358	0	0.348725	44.6535		0	0.346928	54.4358
ISCW023460	44.6081	53.8877	0	0.348725	44.6081		0	0.346928	53.8877
ISCW010816	44.605	53.4307	37.961	0.516989	178.42		37.8125	0.516523	213.723
ISCW014136	44.6006	40.4933	37.961	0.516989	178.402		37.8125	0.516523	161.973
ISCW021171	44.5022	44.4008	80.4401	0.604047	222.511		82.6165	0.603583	222.004
ISCW019414	44.3889	44.4448	3917.03	0.657339	221.945		3999.58	0.656953	222.224
ISCW001590	44.3025	42.1889	4079.61	0.739349	265.815		4165.59	0.738868	253.133
ISCW005254	44.1038	51.2033	9122.62	0.625061	176.415		9036.46	0.622913	204.813
ISCW001667	44.0985	40.0155	1571.15	0.777599	308.689		1598.19	0.776915	280.108
ISCW015573	43.998	43.5318	37.961	0.516989	175.992		37.8125	0.516523	174.127
ISCW012522	43.9509	28.6451	0	0.380933	43.9509		0	0.380771	28.6451
ISCW023937	43.9508	45.9676	12010.8	0.715714	219.754		11895.4	0.713451	229.838
ISCW006788	43.8924	47.0544	80.4401	0.604047	219.462		82.6165	0.603583	235.272
ISCW009268	43.8607	47.1701	0	0.380933	43.8607		0	0.380771	47.1701
ISCW020549	43.7441	39.1484	0	0.380933	43.7441		0	0.380771	39.1484
ISCW021518	43.7331	55.7845	46701.6	0.979814	306.132		47568.1	0.97914	390.492
ISCW011502	43.6995	40.043	0	0.380933	43.6995		0	0.380771	40.043
ISCW005458	43.4675	46.1559	9122.62	0.625061	173.87		9036.46	0.622913	184.624
ISCW009124	43.4232	42.6949	1407.72	0.690541	260.539		1428.33	0.689855	256.169
ISCW021447	43.4129	41.2693	0	0.29035	43.4129		0	0.29043	41.2693
ISCW009002	43.4061	38.1716	37.961	0.516989	173.624		37.8125	0.516523	152.686
ISCW013756	43.3512	35.3148	37.961	0.516989	173.405		37.8125	0.516523	141.259
ISCW016224	43.3323	47.6597	0	0.380933	43.3323		0	0.380771	47.6597
ISCW000036	43.2197	41.3725	2514.23	0.521283	86.4394		2543.33	0.521201	82.745
ISCW008743	43.1136	44.6714	2514.23	0.521283	86.2272		2543.33	0.521201	89.3428
ISCW002323	43.0704	52.6152	80.4401	0.604047	215.352		82.6165	0.603583	263.076
ISCW012852	43.0207	67.3885	1273.3	0.608675	215.103		1299.47	0.608147	336.942
ISCW000176	42.9836	38.6135	6653.48	0.917949	343.869		6790.5	0.917345	308.908
ISCW001820	42.9227	30.6347	0	0.380933	42.9227		0	0.380771	30.6347
ISCW018144	42.8926	45.938	0	0.380933	42.8926		0	0.380771	45.938
ISCW005743	42.7792	36.4372	0	0.241686	42.7792		0	0.241625	36.4372
ISCW018129	42.7606	42.1723	3917.03	0.657339	213.803		3999.58	0.656953	210.861
ISCW019788	42.73	38.7523	4332.93	0.744397	256.38		4430.74	0.744013	232.514
ISCW012212	42.5568	39.9674	80.4401	0.604047	212.784		82.6165	0.603583	199.837
ISCW011110	42.5553	38.4578	13345.1	0.802772	255.332		13207.3	0.800511	230.747
ISCW019218	42.5311	49.0331	37.961	0.516989	170.124		37.8125	0.516523	196.132
ISCW020334	42.51	53.2633	0	0.348725	42.51		0	0.346928	53.2633
ISCW002872	42.4506	44.3478	80.4401	0.604047	212.253		82.6165	0.603583	221.739
ISCW007081	42.428	40.7028	1407.72	0.690541	254.568		1428.33	0.689855	244.217
ISCW016093	42.2403	43.5362	32.7705	0.512713	168.961		32.8941	0.512378	174.145
ISCW001302	42.2	41.7016	3917.03	0.657339	211		3999.58	0.656953	208.508
ISCW007365	42.1991	38.6902	32.7705	0.512713	168.796		32.8941	0.512378	154.761
ISCW021755	42.0809	39.3558	0	0.380933	42.0809		0	0.380771	39.3558
ISCW004848	41.9147	45.9149	80.4401	0.604047	209.573		82.6165	0.603583	229.575
ISCW022189	41.9124	36.1089	1273.3	0.608675	209.562		1299.47	0.608147	180.544
ISCW011542	41.8884	54.0421	1571.15	0.777599	293.219		1598.19	0.776915	378.295
ISCW019563	41.8865	27.4242	2876.41	0.441518	83.773		2852.7	0.439603	54.8484
ISCW023091	41.8318	46.6439	80.4401	0.604047	209.159		82.6165	0.603583	233.22
ISCW024422	41.715	37.7386	301.074	0.33448	83.43		308.316	0.3343	75.4772
ISCW017124	41.6604	28.337	8213.1	0.533204	124.981		8366.87	0.531228	85.011
ISCW006671	41.6206	55.0394	0.036468	0.333543	83.2412		0.037896	0.33331	110.079
ISCW003547	41.5834	32.2875	1273.3	0.608675	207.917		1299.47	0.608147	161.437
ISCW004842	41.5057	45.3755	1935.16	0.471711	83.0114		1979.24	0.471478	90.751
ISCW019417	41.4873	35.8349	80.4401	0.604047	207.437		82.6165	0.603583	179.174
ISCW006341	41.4322	31.0514	58.7235	0.513394	165.729		60.4698	0.513045	124.206
ISCW024880	41.4128	42.6635	3917.03	0.657339	207.064		3999.58	0.656953	213.318
ISCW009180	41.2602	36.7484	2930.94	0.564546	165.041		2991.76	0.564278	146.994
ISCW018532	41.1264	42.8371	4856.78	0.961712	370.138		4938.86	0.960816	385.534
ISCW021968	41.0354	37.3682	37.961	0.516989	164.142		37.8125	0.516523	149.473
ISCW021802	40.9583	30.3096	13345.1	0.802772	245.75		13207.3	0.800511	181.858
ISCW022070	40.8417	49.5244	0	0.348725	40.8417		0	0.346928	49.5244
ISCW022071	40.8417	49.5244	0	0.348725	40.8417		0	0.346928	49.5244
ISCW017570	40.8245	30.0948	0	0.380933	40.8245		0	0.380771	30.0948
ISCW017218	40.702	31.549	37.961	0.516989	162.808		37.8125	0.516523	126.196
ISCW023852	40.6722	47.0201	0	0.380933	40.6722		0	0.380771	47.0201
ISCW006451	40.6087	38.9393	6653.48	0.917949	324.87		6790.5	0.917345	311.514
ISCW014722	40.5012	46.1731	2514.23	0.521283	81.0024		2543.33	0.521201	92.3462
ISCW003100	40.5005	45.8476	1.8477	0.424195	121.501		1.8573	0.423848	137.543
ISCW021462	40.4684	31.8686	32.7705	0.512713	161.874		32.8941	0.512378	127.474
ISCW022475	40.4673	46.179	0	0.380933	40.4673		0	0.380771	46.179
ISCW018585	40.4375	39.5706	0	0.348725	40.4375		0	0.346928	39.5706
ISCW002948	40.4342	46.919	32.7705	0.512713	161.737		32.8941	0.512378	187.676
ISCW018976	40.4246	40.7499	0	0.29035	40.4246		0	0.29043	40.7499
ISCW011108	40.4238	48.5602	0	0.380933	40.4238		0	0.380771	48.5602
ISCW015647	40.4005	39.854	37.961	0.516989	161.602		37.8125	0.516523	159.416
ISCW014013	40.3997	37.9139	37.961	0.516989	161.599		37.8125	0.516523	151.656
ISCW020442	40.3847	50.8354	6653.48	0.917949	323.078		6790.5	0.917345	406.683
ISCW010143	40.3467	42.8684	6653.48	0.917949	322.774		6790.5	0.917345	342.947
ISCW005563	40.337	36.852	80.4401	0.604047	201.685		82.6165	0.603583	184.26
ISCW021021	40.2919	62.4652	678.285	0.381893	80.5838		689.153	0.381847	124.93
ISCW014904	40.2891	32.0533	1407.72	0.690541	241.735		1428.33	0.689855	192.32
ISCW016760	40.285	37.9546	1571.15	0.777599	281.995		1598.19	0.776915	265.682
ISCW023371	40.2443	39.2972	45178.8	0.97533	281.71		46084.1	0.974783	275.08
ISCW022609	40.2299	41.0313	0	0.380933	40.2299		0	0.380771	41.0313
ISCW012923	40.1884	53.5868	1.8477	0.424195	120.565		1.8573	0.423848	160.76
ISCW013142	40.1588	37.7593	35.5549	0.421945	120.476		36.7752	0.421726	113.278
ISCW022372	40.1345	42.0244	80.4401	0.604047	200.672		82.6165	0.603583	210.122
ISCW016786	40.1129	39.5866	80.4401	0.604047	200.564		82.6165	0.603583	197.933
ISCW001031	40.1126	58.4289	37.961	0.516989	160.45		37.8125	0.516523	233.716
ISCW018778	40.0948	40.6593	37.961	0.516989	160.379		37.8125	0.516523	162.637
ISCW000095	40.0935	38.6831	80.4401	0.604047	200.467		82.6165	0.603583	193.416
ISCW022266	40.048	34.9993	9996	0.743646	200.24		10188.6	0.743149	174.996
ISCW015974	40.0387	40.5078	0	0.348725	40.0387		0	0.346928	40.5078
ISCW015973	40.0387	40.5078	0	0.348725	40.0387		0	0.346928	40.5078
ISCW019624	40.0221	46.7347	3917.03	0.657339	200.11		3999.58	0.656953	233.673
ISCW019625	40.0221	46.7347	32.7705	0.512713	160.088		32.8941	0.512378	186.939
ISCW011109	39.9854	42.0938	80.4401	0.604047	199.927		82.6165	0.603583	210.469
ISCW024163	39.8932	68.1729	32.7705	0.512713	159.573		32.8941	0.512378	272.692
ISCW015535	39.8614	39.7337	4332.93	0.744397	239.168		4430.74	0.744013	238.402
ISCW022274	39.7957	38.7108	6653.48	0.917949	318.366		6790.5	0.917345	309.686
ISCW012956	39.7605	31.8254	38842.1	0.839608	238.563		39600	0.838918	190.952
ISCW011119	39.7428	49.4118	37.961	0.516989	158.971		37.8125	0.516523	197.647
ISCW000900	39.6557	58.497	678.285	0.381893	79.3114		689.153	0.381847	116.994
ISCW005296	39.4951	40.9003	0	0.348725	39.4951		0	0.346928	40.9003
ISCW018739	39.4669	39.0712	3917.03	0.657339	197.334		3999.58	0.656953	195.356
ISCW006137	39.4646	33.5624	80.4401	0.604047	197.323		82.6165	0.603583	167.812
ISCW013630	39.3907	45.7281	0	0.380933	39.3907		0	0.380771	45.7281
ISCW011750	39.3633	37.5337	9122.62	0.625061	157.453		9036.46	0.622913	150.135
ISCW000544	39.3176	37.9268	4796.02	0.879702	314.541		4876.85	0.878901	303.414
ISCW018972	39.2796	47.3842	1571.15	0.777599	274.957		1598.19	0.776915	331.689
ISCW015124	39.2641	42.9809	80.4401	0.604047	196.32		82.6165	0.603583	214.904
ISCW002790	39.261	29.475	80.4401	0.604047	196.305		82.6165	0.603583	147.375
ISCW001344	39.2322	34.9696	1.8477	0.424195	117.697		1.8573	0.423848	104.909
ISCW000777	39.1711	42.5106	80.4401	0.604047	195.856		82.6165	0.603583	212.553
ISCW012082	39.1513	44.9808	0	0.348725	39.1513		0	0.346928	44.9808
ISCW005255	39.1468	47.4871	0	0.348725	39.1468		0	0.346928	47.4871
ISCW022133	39.1355	32.0211	6364.92	0.836083	273.949		6510.79	0.835637	224.148
ISCW022135	39.1355	32.0211	9122.62	0.625061	156.542		9036.46	0.622913	128.084
ISCW001129	39.0135	41.2567	1571.15	0.777599	273.095		1598.19	0.776915	288.797
ISCW014734	38.9282	30.9476	8069.45	0.922577	311.426		8231.75	0.921909	247.581
ISCW016836	38.8245	38.1969	32.7705	0.512713	155.298		32.8941	0.512378	152.788
ISCW010222	38.7166	31.8558	4796.02	0.879702	309.733		4876.85	0.878901	254.846
ISCW022546	38.6855	42.4675	34869.9	0.747922	193.428		35544	0.747294	212.337
ISCW001741	38.6821	68.1419	1.8477	0.424195	116.046		1.8573	0.423848	204.426
ISCW009302	38.6498	43.5496	80.4401	0.604047	193.249		82.6165	0.603583	217.748
ISCW001150	38.6447	36.5349	4796.02	0.879702	309.158		4876.85	0.878901	292.279
ISCW015982	38.4756	39.311	12010.8	0.715714	192.378		11895.4	0.713451	196.555
ISCW001091	38.4564	30.1251	5.87866	0.415552	115.369		5.8442	0.415225	90.3753
ISCW019966	38.4154	43.0342	1571.15	0.777599	268.908		1598.19	0.776915	301.239
ISCW008177	38.2831	33.087	80.4401	0.604047	191.416		82.6165	0.603583	165.435
ISCW000862	38.2826	31.8444	0	0.29035	38.2826		0	0.29043	31.8444
ISCW018956	38.1568	34.9312	2514.23	0.521283	76.3136		2543.33	0.521201	69.8624
ISCW009866	38.0487	51.7892	80.4401	0.604047	190.243		82.6165	0.603583	258.946
ISCW015643	38.0427	40.7564	37.961	0.516989	152.171		37.8125	0.516523	163.026
ISCW008582	37.796	43.7301	5833.68	0.749025	226.776		5959.93	0.748577	262.381
ISCW023285	37.7236	38.8926	1571.15	0.777599	264.065		1598.19	0.776915	272.248
ISCW015464	37.7072	34.2134	0	0.380933	37.7072		0	0.380771	34.2134
ISCW024100	37.5505	48.6888	80.4401	0.604047	187.752		82.6165	0.603583	243.444
ISCW017121	37.5228	41.2275	0	0.348725	37.5228		0	0.346928	41.2275
ISCW006004	37.3621	36.155	37.961	0.516989	149.448		37.8125	0.516523	144.62
ISCW022726	37.3613	32.9611	6653.48	0.917949	298.89		6790.5	0.917345	263.689
ISCW005326	37.2586	40.8828	52424.9	1.14888	335.327		53451.4	1.14811	367.945
ISCW021461	37.2535	37.6093	1571.15	0.777599	260.775		1598.19	0.776915	263.265
ISCW009524	37.2389	38.2147	37.961	0.516989	148.956		37.8125	0.516523	152.859
ISCW022721	37.1757	33.7331	1273.3	0.608675	185.879		1299.47	0.608147	168.666
ISCW018554	37.1326	55.051	26.0465	0.426336	111.398		26.0129	0.425985	165.153
ISCW000179	37.0658	45.557	58.7235	0.513394	148.263		60.4698	0.513045	182.228
ISCW021615	37.0222	36.7146	11286.1	1.10206	370.222		11505.7	1.10125	367.146
ISCW011777	37.0014	37.1316	80.4401	0.604047	185.007		82.6165	0.603583	185.658
ISCW006944	36.937	32.3374	37.961	0.516989	147.748		37.8125	0.516523	129.35
ISCW019426	36.8866	44.4555	1273.3	0.608675	184.433		1299.47	0.608147	222.278
ISCW018139	36.8498	33.773	1571.15	0.777599	257.949		1598.19	0.776915	236.411
ISCW012129	36.8162	44.2952	0	0.380933	36.8162		0	0.380771	44.2952
ISCW017522	36.8124	34.3158	0	0.380933	36.8124		0	0.380771	34.3158
ISCW018055	36.7974	48.0459	80.4401	0.604047	183.987		82.6165	0.603583	240.229
ISCW008878	36.6872	30.7572	37.961	0.516989	146.749		37.8125	0.516523	123.029
ISCW016609	36.5901	45.918	1571.15	0.777599	256.131		1598.19	0.776915	321.426
ISCW013308	36.4955	30.5489	13.3898	0.334888	72.991		13.3921	0.334666	61.0978
ISCW006190	36.4819	35.1741	0.036468	0.333543	72.9638		0.037896	0.33331	70.3482
ISCW000982	36.4753	32.5365	0	0.241542	36.4753		0	0.241417	32.5365
ISCW008731	36.3876	43.6923	9122.62	0.625061	145.55		9036.46	0.622913	174.769
ISCW003627	36.3488	53.6566	32.7705	0.512713	145.395		32.8941	0.512378	214.626
ISCW020369	36.3277	29.8395	0	0.241542	36.3277		0	0.241417	29.8395
ISCW022660	36.2935	40.6844	37.961	0.516989	145.174		37.8125	0.516523	162.738
ISCW016963	36.2545	35.6944	2514.23	0.521283	72.509		2543.33	0.521201	71.3888
ISCW009882	36.2526	33.3705	6653.48	0.917949	290.021		6790.5	0.917345	266.964
ISCW004978	36.2442	35.6509	1571.15	0.777599	253.709		1598.19	0.776915	249.556
ISCW015294	36.2247	33.0053	4856.78	0.961712	326.022		4938.86	0.960816	297.048
ISCW010016	36.2176	35.7114	37.961	0.516989	144.87		37.8125	0.516523	142.846
ISCW015774	36.1686	48.0116	1407.72	0.690541	217.012		1428.33	0.689855	288.07
ISCW010101	36.086	35.18	12010.8	0.715714	180.43		11895.4	0.713451	175.9
ISCW007278	36.0563	30.5984	1.8477	0.424195	108.169		1.8573	0.423848	91.7952
ISCW008344	36.0324	47.2478	80.4401	0.604047	180.162		82.6165	0.603583	236.239
ISCW004542	36.0131	28.5128	3917.03	0.657339	180.065		3999.58	0.656953	142.564
ISCW018630	35.9365	35.3168	0	0.380933	35.9365		0	0.380771	35.3168
ISCW014531	35.9251	58.8532	37.961	0.516989	143.7		37.8125	0.516523	235.413
ISCW020443	35.7798	33.8768	0.036468	0.333543	71.5596		0.037896	0.33331	67.7536
ISCW017081	35.744	36.1884	1407.72	0.690541	214.464		1428.33	0.689855	217.13
ISCW002953	35.6913	37.006	10296.3	0.711323	178.456		10191	0.709192	185.03
ISCW020447	35.6695	38.9157	37.961	0.516989	142.678		37.8125	0.516523	155.663
ISCW010122	35.6417	29.2344	37.961	0.516989	142.567		37.8125	0.516523	116.938
ISCW011079	35.6357	40.4398	13345.1	0.802772	213.814		13207.3	0.800511	242.639
ISCW024471	35.5953	39.1093	12010.8	0.715714	177.976		11895.4	0.713451	195.546
ISCW018042	35.5455	39.2619	5330.77	1.04877	355.455		5430.23	1.04788	392.619
ISCW000691	35.5265	34.5874	37.961	0.516989	142.106		37.8125	0.516523	138.35
ISCW009719	35.483	19.7209	0	0.29035	35.483		0	0.29043	19.7209
ISCW000876	35.445	29.8249	80.4401	0.604047	177.225		82.6165	0.603583	149.124
ISCW010048	35.4183	37.8368	32.7705	0.512713	141.673		32.8941	0.512378	151.347
ISCW000439	35.4168	29.1736	1571.15	0.777599	247.918		1598.19	0.776915	204.215
ISCW015534	35.4071	27.8095	1571.15	0.777599	247.85		1598.19	0.776915	194.666
ISCW010219	35.3977	27.276	37.961	0.516989	141.591		37.8125	0.516523	109.104
ISCW021693	35.3744	44.847	80.4401	0.604047	176.872		82.6165	0.603583	224.235
ISCW011997	35.3573	41.4914	0	0.348725	35.3573		0	0.346928	41.4914
ISCW006995	35.2612	31.6117	64457	1.42005	423.134		65739.5	1.41908	379.34
ISCW012568	35.2144	29.7758	37.961	0.516989	140.858		37.8125	0.516523	119.103
ISCW020157	35.1667	28.541	1571.15	0.777599	246.167		1598.19	0.776915	199.787
ISCW002912	35.1643	30.802	1571.15	0.777599	246.15		1598.19	0.776915	215.614
ISCW022487	35.0877	46.5936	3917.03	0.657339	175.438		3999.58	0.656953	232.968
ISCW010233	35.0548	40.0884	4856.78	0.961712	315.493		4938.86	0.960816	360.796
ISCW021269	35.048	27.3822	37.961	0.516989	140.192		37.8125	0.516523	109.529
ISCW017465	35.0289	29.2284	32.7705	0.512713	140.116		32.8941	0.512378	116.914
ISCW015472	35.0069	58.9035	12133.5	1.18912	385.076		12383.4	1.18831	647.938
ISCW000912	34.9425	39.553	37.961	0.516989	139.77		37.8125	0.516523	158.212
ISCW009190	34.9121	30.1614	0	0.29035	34.9121		0	0.29043	30.1614
ISCW016787	34.8981	30.9122	0	0.380933	34.8981		0	0.380771	30.9122
ISCW004709	34.8935	37.403	2514.23	0.521283	69.787		2543.33	0.521201	74.806
ISCW016644	34.8709	36.5455	0	0.29035	34.8709		0	0.29043	36.5455
ISCW012467	34.8696	25.366	2514.23	0.521283	69.7392		2543.33	0.521201	50.732
ISCW013143	34.8469	32.4791	8195.41	0.926861	278.775		8371.79	0.926345	259.833
ISCW017099	34.8186	36.0117	1.8477	0.424195	104.456		1.8573	0.423848	108.035
ISCW010268	34.7725	30.1621	37.961	0.516989	139.09		37.8125	0.516523	120.648
ISCW018261	34.7472	53.4926	37.961	0.516989	138.989		37.8125	0.516523	213.97
ISCW003591	34.7138	38.0515	0	0.242794	34.7138		0	0.242675	38.0515
ISCW014664	34.6675	40.0499	80.4401	0.604047	173.337		82.6165	0.603583	200.25
ISCW000459	34.6094	67.3416	0	0.380933	34.6094		0	0.380771	67.3416
ISCW013425	34.5633	30.5052	0	0.380933	34.5633		0	0.380771	30.5052
ISCW014868	34.5578	29.5748	80.4401	0.604047	172.789		82.6165	0.603583	147.874
ISCW018505	34.557	35.9231	37.961	0.516989	138.228		37.8125	0.516523	143.692
ISCW022186	34.5112	43.2514	37.961	0.516989	138.045		37.8125	0.516523	173.006
ISCW019434	34.4895	31.8077	80.4401	0.604047	172.447		82.6165	0.603583	159.038
ISCW015564	34.4606	37.3749	0	0.380933	34.4606		0	0.380771	37.3749
ISCW006354	34.4516	30.6052	37.961	0.516989	137.806		37.8125	0.516523	122.421
ISCW003149	34.4433	29.4896	2514.23	0.521283	68.8866		2543.33	0.521201	58.9792
ISCW006716	34.412	34.954	80.4401	0.604047	172.06		82.6165	0.603583	174.77
ISCW002615	34.4049	25.0092	58.7235	0.513394	137.62		60.4698	0.513045	100.037
ISCW001562	34.3697	24.5279	0	0.29035	34.3697		0	0.29043	24.5279
ISCW000254	34.3569	52.9458	37.961	0.516989	137.428		37.8125	0.516523	211.783
ISCW004969	34.3321	43.6361	37.961	0.516989	137.328		37.8125	0.516523	174.544
ISCW006530	34.3175	36.3679	0	0.380933	34.3175		0	0.380771	36.3679
ISCW020922	34.1635	33.9235	10343.5	0.533061	102.491		10451.4	0.53102	101.77
ISCW000634	34.105	36.7736	2514.23	0.521283	68.21		2543.33	0.521201	73.5472
ISCW012632	34.0866	33.2559	5330.77	1.04877	340.866		5430.23	1.04788	332.559
ISCW020075	34.0701	36.8249	1571.15	0.777599	238.491		1598.19	0.776915	257.774
ISCW022524	34.068	30.1772	0	0.348725	34.068		0	0.346928	30.1772
ISCW022605	34.0222	38.9491	37.961	0.516989	136.089		37.8125	0.516523	155.796
ISCW003422	33.9328	35.2716	37.961	0.516989	135.731		37.8125	0.516523	141.086
ISCW005174	33.912	40.2215	6603.8	0.612825	101.736		6693.01	0.612617	120.665
ISCW017590	33.8681	34.273	37.961	0.516989	135.472		37.8125	0.516523	137.092
ISCW013288	33.8648	28.8537	0	0.29035	33.8648		0	0.29043	28.8537
ISCW015586	33.8117	35.8206	12010.8	0.715714	169.058		11895.4	0.713451	179.103
ISCW007783	33.697	31.1668	80.4401	0.604047	168.485		82.6165	0.603583	155.834
ISCW004170	33.6913	32.4613	0	0.348725	33.6913		0	0.346928	32.4613
ISCW024016	33.6685	35.3107	2876.41	0.441518	67.337		2852.7	0.439603	70.6214
ISCW008065	33.6671	55.2505	32.7705	0.512713	134.668		32.8941	0.512378	221.002
ISCW011349	33.6542	29.9446	32.7705	0.512713	134.617		32.8941	0.512378	119.778
ISCW009730	33.5302	18.7814	1548.6	0.695589	201.181		1575.28	0.695	112.688
ISCW005085	33.5275	59.9069	0	0.348725	33.5275		0	0.346928	59.9069
ISCW014122	33.511	31.9788	1407.72	0.690541	201.066		1428.33	0.689855	191.873
ISCW006818	33.4804	48.4852	0	0.242794	33.4804		0	0.242675	48.4852
ISCW020336	33.4691	29.8108	0	0.380933	33.4691		0	0.380771	29.8108
ISCW002572	33.3737	49.4717	1935.16	0.471711	66.7474		1979.24	0.471478	98.9434
ISCW020882	33.3583	41.8732	0	0.29035	33.3583		0	0.29043	41.8732
ISCW018738	33.2647	44.3256	80.4401	0.604047	166.324		82.6165	0.603583	221.628
ISCW020276	33.235	30.1884	4739.88	0.827867	232.645		4840.84	0.827398	211.319
ISCW006819	33.2121	30.1245	0	0.29035	33.2121		0	0.29043	30.1245
ISCW021115	33.1997	45.1768	4796.02	0.879702	265.598		4876.85	0.878901	361.414
ISCW003911	33.1945	35.7294	0	0.348725	33.1945		0	0.346928	35.7294
ISCW001016	33.1668	40.8048	0	0.348725	33.1668		0	0.346928	40.8048
ISCW012290	33.1523	46.4323	6653.48	0.917949	265.218		6790.5	0.917345	371.458
ISCW023953	33.1001	28.0031	3917.03	0.657339	165.501		3999.58	0.656953	140.015
ISCW013039	33.0932	38.0527	6653.48	0.917949	264.746		6790.5	0.917345	304.422
ISCW007722	33.0477	24.1883	12010.8	0.715714	165.238		11895.4	0.713451	120.941
ISCW016257	33.0064	26.2118	80.4401	0.604047	165.032		82.6165	0.603583	131.059
ISCW007708	32.9925	30.4753	3917.03	0.657339	164.963		3999.58	0.656953	152.376
ISCW022854	32.9504	36.4894	32.7705	0.512713	131.802		32.8941	0.512378	145.958
ISCW008581	32.9428	53.1087	5833.68	0.749025	197.657		5959.93	0.748577	318.652
ISCW004420	32.9377	28.9044	0	0.380933	32.9377		0	0.380771	28.9044
ISCW007651	32.9313	34.1757	37.961	0.516989	131.725		37.8125	0.516523	136.703
ISCW020583	32.9202	38.0898	49591.2	1.11064	296.282		50538.7	1.10967	342.808
ISCW001530	32.8802	31.8202	37.961	0.516989	131.521		37.8125	0.516523	127.281
ISCW018637	32.8715	36.9368	32.7705	0.512713	131.486		32.8941	0.512378	147.747
ISCW001518	32.8575	28.8625	8530.03	0.927625	262.86		8711.63	0.927054	230.9
ISCW023049	32.827	31.7143	949.98	0.383144	65.654		971.866	0.383105	63.4286
ISCW005818	32.7904	36.0787	2514.23	0.521283	65.5808		2543.33	0.521201	72.1574
ISCW000480	32.7752	33.0018	3917.03	0.657339	163.876		3999.58	0.656953	165.009
ISCW015566	32.7256	37.0937	1273.3	0.608675	163.628		1299.47	0.608147	185.469
ISCW021444	32.6658	29.8996	0	0.380933	32.6658		0	0.380771	29.8996
ISCW024297	32.6088	26.029	0	0.29035	32.6088		0	0.29043	26.029
ISCW008722	32.5924	30.167	4796.02	0.879702	260.739		4876.85	0.878901	241.336
ISCW013839	32.5768	32.6765	37.961	0.516989	130.307		37.8125	0.516523	130.706
ISCW010530	32.559	34.8105	0	0.380933	32.559		0	0.380771	34.8105
ISCW013256	32.5434	30.8845	37.961	0.516989	130.174		37.8125	0.516523	123.538
ISCW010459	32.4095	33.4852	2736.91	0.472619	64.819		2794.4	0.472396	66.9704
ISCW019904	32.3964	34.0486	1407.72	0.690541	194.378		1428.33	0.689855	204.292
ISCW016759	32.3944	27.3782	5944.2	0.748882	194.366		6058.11	0.748369	164.269
ISCW012950	32.3735	47.4856	1571.15	0.777599	226.615		1598.19	0.776915	332.399
ISCW018717	32.2669	31.2537	3917.03	0.657339	161.334		3999.58	0.656953	156.269
ISCW017581	32.2582	31.0392	80.4401	0.604047	161.291		82.6165	0.603583	155.196
ISCW011370	32.1968	22.7245	37.961	0.516989	128.787		37.8125	0.516523	90.898
ISCW009107	32.1812	28.9386	37.961	0.516989	128.725		37.8125	0.516523	115.754
ISCW013849	32.1694	28.8251	37.961	0.516989	128.678		37.8125	0.516523	115.3
ISCW008145	32.0802	47.1988	1571.15	0.777599	224.561		1598.19	0.776915	330.392
ISCW023762	32.0619	46.1964	0	0.29035	32.0619		0	0.29043	46.1964
ISCW001145	32.0586	31.0455	37.961	0.516989	128.234		37.8125	0.516523	124.182
ISCW010148	32.035	33.464	37.961	0.516989	128.14		37.8125	0.516523	133.856
ISCW023557	32.0196	31.933	12949.8	0.613377	96.0588		13197.8	0.613192	95.799
ISCW002504	31.9962	31.7532	0	0.29035	31.9962		0	0.29043	31.7532
ISCW003460	31.9407	27.3677	37.961	0.516989	127.763		37.8125	0.516523	109.471
ISCW007961	31.8666	28.7587	37.961	0.516989	127.466		37.8125	0.516523	115.035
ISCW007212	31.8421	39.1642	5330.77	1.04877	318.421		5430.23	1.04788	391.642
ISCW017075	31.8226	29.3243	37.961	0.516989	127.29		37.8125	0.516523	117.297
ISCW017072	31.8226	29.3243	37.961	0.516989	127.29		37.8125	0.516523	117.297
ISCW007639	31.8215	33.8102	0	0.29035	31.8215		0	0.29043	33.8102
ISCW006646	31.7632	33.6387	37.961	0.516989	127.053		37.8125	0.516523	134.555
ISCW002449	31.6783	24.5117	37.961	0.516989	126.713		37.8125	0.516523	98.0468
ISCW013213	31.6706	29.5519	1273.3	0.608675	158.353		1299.47	0.608147	147.76
ISCW023881	31.6682	18.6339	41263.2	0.888272	190.009		42049.1	0.887723	111.803
ISCW023433	31.6377	42.3972	6653.48	0.917949	253.102		6790.5	0.917345	339.178
ISCW009429	31.6326	33.7127	0	0.29035	31.6326		0	0.29043	33.7127
ISCW015018	31.6278	38.5763	0	0.242794	31.6278		0	0.242675	38.5763
ISCW016470	31.5388	29.8469	0	0.29035	31.5388		0	0.29043	29.8469
ISCW018041	31.5255	36.3589	80.4401	0.604047	157.627		82.6165	0.603583	181.794
ISCW018654	31.4391	23.5306	0	0.380933	31.4391		0	0.380771	23.5306
ISCW010118	31.4297	32.6529	0	0.380933	31.4297		0	0.380771	32.6529
ISCW007511	31.4042	67.0178	7533.72	0.619325	125.617		7447.8	0.617298	268.071
ISCW012767	31.367	30.5495	8213.1	0.533204	94.101		8366.87	0.531228	91.6485
ISCW010736	31.3621	42.7711	1273.3	0.608675	156.811		1299.47	0.608147	213.855
ISCW012350	31.319	27.5468	37.961	0.516989	125.276		37.8125	0.516523	110.187
ISCW014752	31.2901	32.6272	0	0.380933	31.2901		0	0.380771	32.6272
ISCW018745	31.2876	34.4661	3917.03	0.657339	156.438		3999.58	0.656953	172.33
ISCW001092	31.1736	32.6246	37.961	0.516989	124.694		37.8125	0.516523	130.498
ISCW014182	31.1325	32.8081	80.4401	0.604047	155.662		82.6165	0.603583	164.041
ISCW016852	31.1244	33.4084	0.990125	0.332747	62.2488		0.993764	0.332529	66.8168
ISCW015938	31.0991	30.5587	3917.03	0.657339	155.496		3999.58	0.656953	152.794
ISCW015394	31.0599	27.3757	0	0.380933	31.0599		0	0.380771	27.3757
ISCW008245	31.0382	40.6346	37.961	0.516989	124.153		37.8125	0.516523	162.538
ISCW014708	30.9991	27.6348	11073.8	1.02005	278.992		11288.6	1.01933	248.713
ISCW021720	30.9868	35.924	1571.15	0.777599	216.908		1598.19	0.776915	251.468
ISCW023944	30.979	29.8154	37.961	0.516989	123.916		37.8125	0.516523	119.262
ISCW010117	30.9782	28.263	1571.15	0.777599	216.847		1598.19	0.776915	197.841
ISCW016750	30.832	23.5338	0	0.242794	30.832		0	0.242675	23.5338
ISCW016748	30.832	23.5338	37.961	0.516989	123.328		37.8125	0.516523	94.1352
ISCW017242	30.7596	37.8545	0	0.380933	30.7596		0	0.380771	37.8545
ISCW017262	30.7134	35.604	9122.62	0.625061	122.854		9036.46	0.622913	142.416
ISCW007904	30.6798	20.9481	0	0.380933	30.6798		0	0.380771	20.9481
ISCW009216	30.6765	31.3855	37.961	0.516989	122.706		37.8125	0.516523	125.542
ISCW007737	30.6028	28.3742	37.961	0.516989	122.411		37.8125	0.516523	113.497
ISCW015690	30.5781	32.3796	1571.15	0.777599	214.047		1598.19	0.776915	226.657
ISCW009615	30.4636	33.3931	80.4401	0.604047	152.318		82.6165	0.603583	166.966
ISCW013061	30.447	37.9722	80.4401	0.604047	152.235		82.6165	0.603583	189.861
ISCW023179	30.4272	26.2559	6364.92	0.836083	212.99		6510.79	0.835637	183.791
ISCW016533	30.3867	23.9673	37.961	0.516989	121.547		37.8125	0.516523	95.8692
ISCW009734	30.3697	32.2711	0	0.380933	30.3697		0	0.380771	32.2711
ISCW010164	30.3593	40.0393	0	0.242794	30.3593		0	0.242675	40.0393
ISCW010123	30.3498	26.1221	1571.15	0.777599	212.449		1598.19	0.776915	182.855
ISCW018768	30.312	30.1206	0	0.380933	30.312		0	0.380771	30.1206
ISCW018764	30.312	30.1206	32.7705	0.512713	121.248		32.8941	0.512378	120.482
ISCW019194	30.2886	29.8569	80.4401	0.604047	151.443		82.6165	0.603583	149.284
ISCW006953	30.2469	30.7173	80.4401	0.604047	151.235		82.6165	0.603583	153.587
ISCW017265	30.2141	34.5274	37.961	0.516989	120.856		37.8125	0.516523	138.11
ISCW000738	30.1985	35.3485	0	0.29035	30.1985		0	0.29043	35.3485
ISCW011421	30.1639	29.1549	37.961	0.516989	120.656		37.8125	0.516523	116.62
ISCW021522	30.1337	24.6131	0.036468	0.333543	60.2674		0.037896	0.33331	49.2262
ISCW023722	30.1279	25.8294	32.7705	0.512713	120.512		32.8941	0.512378	103.318
ISCW015697	30.0896	33.9785	1.8477	0.424195	90.2688		1.8573	0.423848	101.936
ISCW019112	30.0425	24.2946	80.4401	0.604047	150.212		82.6165	0.603583	121.473
ISCW005015	30.0369	26.722	0	0.242794	30.0369		0	0.242675	26.722
ISCW014873	30.0021	32.3422	0	0.380933	30.0021		0	0.380771	32.3422
ISCW017809	29.9766	28.4441	0	0.29035	29.9766		0	0.29043	28.4441
ISCW016803	29.9591	28.7702	949.98	0.383144	59.9182		971.866	0.383105	57.5404
ISCW004059	29.9441	17.7525	4332.93	0.744397	179.665		4430.74	0.744013	106.515
ISCW017834	29.9288	34.0832	1571.15	0.777599	209.502		1598.19	0.776915	238.582
ISCW017759	29.9245	24.321	1.8477	0.424195	89.7735		1.8573	0.423848	72.963
ISCW007019	29.9126	30.1686	37.961	0.516989	119.65		37.8125	0.516523	120.674
ISCW001710	29.8966	36.3102	37.961	0.516989	119.586		37.8125	0.516523	145.241
ISCW001014	29.8393	27.9346	1407.72	0.690541	179.036		1428.33	0.689855	167.608
ISCW014702	29.8368	27.8309	0	0.380933	29.8368		0	0.380771	27.8309
ISCW018315	29.7871	38.4583	37.961	0.516989	119.148		37.8125	0.516523	153.833
ISCW010968	29.7498	18.4918	0	0.380933	29.7498		0	0.380771	18.4918
ISCW005144	29.7483	32.8468	2514.23	0.521283	59.4966		2543.33	0.521201	65.6936
ISCW022384	29.7447	29.5454	32.7705	0.512713	118.979		32.8941	0.512378	118.182
ISCW002835	29.7051	54.6312	1.8477	0.424195	89.1153		1.8573	0.423848	163.894
ISCW010227	29.6088	16.068	4856.78	0.961712	266.479		4938.86	0.960816	144.612
ISCW020019	29.5658	35.1599	4332.93	0.744397	177.395		4430.74	0.744013	210.959
ISCW019358	29.5655	33.6114	0	0.380933	29.5655		0	0.380771	33.6114
ISCW019359	29.5655	33.6114	0	0.380933	29.5655		0	0.380771	33.6114
ISCW020625	29.5604	49.9562	1273.3	0.608675	147.802		1299.47	0.608147	249.781
ISCW011064	29.5326	26.3671	0	0.348725	29.5326		0	0.346928	26.3671
ISCW016511	29.5122	29.4756	6653.48	0.917949	236.098		6790.5	0.917345	235.805
ISCW002586	29.5065	31.1586	2514.23	0.521283	59.013		2543.33	0.521201	62.3172
ISCW002357	29.4764	22.005	80.4401	0.604047	147.382		82.6165	0.603583	110.025
ISCW014086	29.4722	31.2257	0	0.29035	29.4722		0	0.29043	31.2257
ISCW011986	29.354	44.9704	4796.02	0.879702	234.832		4876.85	0.878901	359.763
ISCW011984	29.224	39.6337	0	0.29035	29.224		0	0.29043	39.6337
ISCW004440	29.1836	35.8289	1571.15	0.777599	204.285		1598.19	0.776915	250.802
ISCW016166	29.1771	42.1177	1571.15	0.777599	204.24		1598.19	0.776915	294.824
ISCW022463	29.1397	37.1357	37.961	0.516989	116.559		37.8125	0.516523	148.543
ISCW006280	29.139	27.5975	80.4401	0.604047	145.695		82.6165	0.603583	137.987
ISCW016468	29.1176	21.9069	0	0.380933	29.1176		0	0.380771	21.9069
ISCW017516	29.1051	23.6523	6653.48	0.917949	232.841		6790.5	0.917345	189.218
ISCW019532	29.0939	24.6684	1571.15	0.777599	203.657		1598.19	0.776915	172.679
ISCW016558	29.0822	29.9815	1571.15	0.777599	203.575		1598.19	0.776915	209.871
ISCW022114	29.0771	28.8857	1571.15	0.777599	203.54		1598.19	0.776915	202.2
ISCW017655	29.0751	30.3299	0	0.380933	29.0751		0	0.380771	30.3299
ISCW012694	28.9483	18.9513	1.8477	0.424195	86.8449		1.8573	0.423848	56.8539
ISCW011867	28.9274	31.459	6653.48	0.917949	231.419		6790.5	0.917345	251.672
ISCW019639	28.9201	31.9127	37.961	0.516989	115.68		37.8125	0.516523	127.651
ISCW019978	28.8948	32.3567	1407.72	0.690541	173.369		1428.33	0.689855	194.14
ISCW018876	28.8778	32.2284	56.4503	0.512598	115.511		58.0961	0.512264	128.914
ISCW024495	28.8613	47.0384	1407.72	0.690541	173.168		1428.33	0.689855	282.23
ISCW015948	28.8527	25.6842	37.961	0.516989	115.411		37.8125	0.516523	102.737
ISCW008909	28.7237	33.9035	2514.23	0.521283	57.4474		2543.33	0.521201	67.807
ISCW014412	28.6915	77.0596	80.4401	0.604047	143.457		82.6165	0.603583	385.298
ISCW018461	28.5277	23.0985	2876.41	0.441518	57.0554		2852.7	0.439603	46.197
ISCW021506	28.519	22.1123	2640.84	0.700217	171.114		2687.86	0.699564	132.674
ISCW000884	28.5187	27.9212	80.4401	0.604047	142.593		82.6165	0.603583	139.606
ISCW007202	28.5173	29.8088	3411.28	0.472475	57.0346		3460.52	0.472188	59.6176
ISCW007204	28.5173	29.8088	3411.28	0.472475	57.0346		3460.52	0.472188	59.6176
ISCW016165	28.4782	26.5879	0	0.380933	28.4782		0	0.380771	26.5879
ISCW001337	28.4594	32.3185	1571.15	0.777599	199.216		1598.19	0.776915	226.23
ISCW010670	28.4499	22.0941	80.4401	0.604047	142.249		82.6165	0.603583	110.471
ISCW007936	28.4395	29.8489	60109.9	1.33299	312.835		61257.9	1.33202	328.338
ISCW016770	28.433	26.0768	37.961	0.516989	113.732		37.8125	0.516523	104.307
ISCW007215	28.4303	34.0209	80.4401	0.604047	142.151		82.6165	0.603583	170.105
ISCW010077	28.3899	34.5061	3917.03	0.657339	141.95		3999.58	0.656953	172.53
ISCW006274	28.208	8.15247	1273.3	0.608675	141.04		1299.47	0.608147	40.7623
ISCW001866	28.1992	36.5936	0	0.380933	28.1992		0	0.380771	36.5936
ISCW018996	28.1157	32.6857	2431.5	0.653064	140.578		2482.9	0.652808	163.428
ISCW001830	28.1098	31.3232	6603.8	0.612825	84.3294		6693.01	0.612617	93.9696
ISCW008979	28.0419	31.4596	6653.48	0.917949	224.335		6790.5	0.917345	251.677
ISCW013551	28.0395	33.3871	2640.84	0.700217	168.237		2687.86	0.699564	200.323
ISCW020110	27.9861	24.4079	80.4401	0.604047	139.93		82.6165	0.603583	122.039
ISCW023734	27.9826	28.3513	0	0.380933	27.9826		0	0.380771	28.3513
ISCW006369	27.8756	41.9824	0	0.29035	27.8756		0	0.29043	41.9824
ISCW007457	27.8588	30.8377	37.961	0.516989	111.435		37.8125	0.516523	123.351
ISCW002026	27.8473	32.8013	0	0.348725	27.8473		0	0.346928	32.8013
ISCW016235	27.7848	25.7773	3917.03	0.657339	138.924		3999.58	0.656953	128.886
ISCW007419	27.7767	26.3895	37.961	0.516989	111.107		37.8125	0.516523	105.558
ISCW010411	27.7417	31.633	0	0.380933	27.7417		0	0.380771	31.633
ISCW023939	27.6889	27.4721	52424.9	1.14888	249.2		53451.4	1.14811	247.249
ISCW010304	27.6731	11.0976	32.7705	0.512713	110.692		32.8941	0.512378	44.3904
ISCW001503	27.6691	33.1322	37.961	0.516989	110.676		37.8125	0.516523	132.529
ISCW013317	27.6378	27.5122	22394.8	0.706171	110.551		22836.2	0.705867	110.049
ISCW011072	27.6029	27.8944	32.7705	0.512713	110.412		32.8941	0.512378	111.578
ISCW008711	27.5947	24.0896	1571.15	0.777599	193.163		1598.19	0.776915	168.627
ISCW024677	27.5529	29.542	37.961	0.516989	110.212		37.8125	0.516523	118.168
ISCW006951	27.5306	28.4078	37.961	0.516989	110.122		37.8125	0.516523	113.631
ISCW002818	27.5104	45.0253	0	0.29035	27.5104		0	0.29043	45.0253
ISCW008217	27.4815	23.022	3917.03	0.657339	137.408		3999.58	0.656953	115.11
ISCW004856	27.4789	39.8052	2958.01	0.869285	219.831		3016.68	0.86854	318.442
ISCW012796	27.4667	45.5744	0	0.29035	27.4667		0	0.29043	45.5744
ISCW006296	27.4651	23.2945	0	0.241542	27.4651		0	0.241417	23.2945
ISCW015936	27.4384	28.8959	80.4401	0.604047	137.192		82.6165	0.603583	144.48
ISCW005452	27.3309	39.4511	0	0.380933	27.3309		0	0.380771	39.4511
ISCW004503	27.2965	35.2664	80.4401	0.604047	136.482		82.6165	0.603583	176.332
ISCW019559	27.2562	34.4019	80.4401	0.604047	136.281		82.6165	0.603583	172.01
ISCW021345	27.2482	34.9193	2431.5	0.653064	136.241		2482.9	0.652808	174.596
ISCW000857	27.21	22.8651	5944.2	0.748882	163.26		6058.11	0.748369	137.191
ISCW000858	27.21	22.8651	5944.2	0.748882	163.26		6058.11	0.748369	137.191
ISCW013042	27.1764	26.941	0	0.348725	27.1764		0	0.346928	26.941
ISCW004804	27.1456	27.0503	0	0.380933	27.1456		0	0.380771	27.0503
ISCW021443	27.0957	29.238	37.961	0.516989	108.383		37.8125	0.516523	116.952
ISCW012506	27.0843	38.9253	32.7705	0.512713	108.337		32.8941	0.512378	155.701
ISCW012507	27.0843	38.9253	1571.15	0.777599	189.59		1598.19	0.776915	272.477
ISCW007974	27.0717	27.8736	15698.9	0.624747	108.287		15984.5	0.622645	111.494
ISCW007494	27.0103	28.5668	6653.48	0.917949	216.082		6790.5	0.917345	228.534
ISCW021748	26.9984	24.8269	0	0.348725	26.9984		0	0.346928	24.8269
ISCW008904	26.9896	34.0752	80.4401	0.604047	134.948		82.6165	0.603583	170.376
ISCW008594	26.9368	36.1536	80.4401	0.604047	134.684		82.6165	0.603583	180.768
ISCW008595	26.9368	36.1536	80.4401	0.604047	134.684		82.6165	0.603583	180.768
ISCW013586	26.9124	21.9417	37.961	0.516989	107.65		37.8125	0.516523	87.7668
ISCW009475	26.9072	24.0458	0	0.380933	26.9072		0	0.380771	24.0458
ISCW013693	26.871	24.3372	80.4401	0.604047	134.355		82.6165	0.603583	121.686
ISCW000132	26.8668	24.5335	0	0.242794	26.8668		0	0.242675	24.5335
ISCW020249	26.8663	23.9631	32.7705	0.512713	107.465		32.8941	0.512378	95.8524
ISCW019448	26.8281	38.6931	32.7705	0.512713	107.312		32.8941	0.512378	154.772
ISCW019449	26.8281	38.6931	32.7705	0.512713	107.312		32.8941	0.512378	154.772
ISCW010289	26.7955	31.8766	0	0.348725	26.7955		0	0.346928	31.8766
ISCW015634	26.7772	44.4545	3700.98	0.78905	187.44		3764.62	0.788363	311.181
ISCW002744	26.684	20.3908	80.4401	0.604047	133.42		82.6165	0.603583	101.954
ISCW012827	26.6781	42.3884	37.961	0.516989	106.712		37.8125	0.516523	169.554
ISCW000440	26.5929	28.1524	5330.77	1.04877	265.929		5430.23	1.04788	281.524
ISCW011369	26.5768	22.9408	37.961	0.516989	106.307		37.8125	0.516523	91.7632
ISCW018287	26.5501	23.0551	0	0.29035	26.5501		0	0.29043	23.0551
ISCW018285	26.5501	23.0551	0	0.29035	26.5501		0	0.29043	23.0551
ISCW000386	26.5466	39.5716	0	0.380933	26.5466		0	0.380771	39.5716
ISCW013792	26.5342	23.4967	6653.48	0.917949	212.274		6790.5	0.917345	187.974
ISCW020963	26.4349	35.0146	1571.15	0.777599	185.044		1598.19	0.776915	245.102
ISCW003113	26.4265	25.7864	0	0.380933	26.4265		0	0.380771	25.7864
ISCW000177	26.3745	22.6235	3917.03	0.657339	131.873		3999.58	0.656953	113.118
ISCW017437	26.3293	23.2674	37.961	0.516989	105.317		37.8125	0.516523	93.0696
ISCW019420	26.31	30.3894	37.961	0.516989	105.24		37.8125	0.516523	121.558
ISCW019129	26.3082	30.7246	0	0.29035	26.3082		0	0.29043	30.7246
ISCW022263	26.299	29.0975	48.9851	0.598999	131.495		48.7807	0.598438	145.487
ISCW020740	26.2859	32.9098	32.7705	0.512713	105.144		32.8941	0.512378	131.639
ISCW006147	26.2496	26.0045	37.961	0.516989	104.998		37.8125	0.516523	104.018
ISCW013335	26.2302	21.8502	48.9851	0.598999	131.151		48.7807	0.598438	109.251
ISCW021354	26.2104	20.0161	678.285	0.381893	52.4208		689.153	0.381847	40.0322
ISCW017251	26.183	26.7416	0	0.240653	26.183		0	0.240538	26.7416
ISCW018722	26.113	26.5132	44828.4	1.00853	208.904		45715.8	1.00769	212.106
ISCW011847	26.0838	24.4511	3917.03	0.657339	130.419		3999.58	0.656953	122.255
ISCW018043	26.0445	22.3853	80.4401	0.604047	130.223		82.6165	0.603583	111.926
ISCW012138	26.0248	21.6651	37.961	0.516989	104.099		37.8125	0.516523	86.6604
ISCW021913	26.0207	32.4407	58.7235	0.513394	104.083		60.4698	0.513045	129.763
ISCW002619	25.9036	23.2937	5932.45	0.612969	77.7108		6036.42	0.612825	69.8811
ISCW001947	25.8629	27.0355	33942.2	0.856064	155.177		33915.1	0.853881	162.213
ISCW020559	25.8199	25.578	80.4401	0.604047	129.1		82.6165	0.603583	127.89
ISCW006570	25.8106	30.3445	10447.1	0.712119	129.053		10338	0.709973	151.722
ISCW006533	25.807	29.9443	0	0.380933	25.807		0	0.380771	29.9443
ISCW018108	25.7882	27.0894	1407.72	0.690541	154.729		1428.33	0.689855	162.536
ISCW012441	25.7844	28.9952	37.961	0.516989	103.138		37.8125	0.516523	115.981
ISCW000332	25.7177	25.667	3917.03	0.657339	128.588		3999.58	0.656953	128.335
ISCW023312	25.7059	23.6001	0	0.380933	25.7059		0	0.380771	23.6001
ISCW018578	25.6939	29.9925	37.961	0.516989	102.776		37.8125	0.516523	119.97
ISCW006142	25.6241	30.8813	1571.15	0.777599	179.369		1598.19	0.776915	216.169
ISCW015975	25.6206	29.1484	46701.6	0.979814	179.344		47568.1	0.97914	204.039
ISCW015926	25.6174	24.3605	80.4401	0.604047	128.087		82.6165	0.603583	121.803
ISCW016595	25.5608	36.486	37.961	0.516989	102.243		37.8125	0.516523	145.944
ISCW019433	25.4761	26.5026	32.7705	0.512713	101.904		32.8941	0.512378	106.01
ISCW003088	25.4741	21.3765	80.4401	0.604047	127.371		82.6165	0.603583	106.882
ISCW008165	25.4399	23.2626	0	0.29035	25.4399		0	0.29043	23.2626
ISCW014150	25.4338	28.2683	32.7705	0.512713	101.735		32.8941	0.512378	113.073
ISCW019950	25.4287	24.3354	4856.78	0.961712	228.858		4938.86	0.960816	219.019
ISCW005110	25.4259	18.8862	1273.3	0.608675	127.129		1299.47	0.608147	94.431
ISCW021682	25.4183	35.1354	0	0.380933	25.4183		0	0.380771	35.1354
ISCW008485	25.4072	28.2792	0	0.29035	25.4072		0	0.29043	28.2792
ISCW006291	25.3851	20.717	0	0.29035	25.3851		0	0.29043	20.717
ISCW005798	25.337	29.6733	1.8477	0.424195	76.011		1.8573	0.423848	89.0199
ISCW011315	25.2566	24.0868	1407.72	0.690541	151.54		1428.33	0.689855	144.521
ISCW024266	25.1891	23.9619	80.4401	0.604047	125.946		82.6165	0.603583	119.81
ISCW002294	25.1683	25.6121	1431.12	0.695733	151.01		1463.98	0.695208	153.673
ISCW022725	25.1647	22.1982	37.961	0.516989	100.659		37.8125	0.516523	88.7928
ISCW008128	25.1613	23.1386	46701.6	0.979814	176.129		47568.1	0.97914	161.97
ISCW022153	25.0807	25.7759	37.961	0.516989	100.323		37.8125	0.516523	103.104
ISCW010793	25.0566	20.9858	0	0.348725	25.0566		0	0.346928	20.9858
ISCW017898	25.0554	18.5325	0	0.348725	25.0554		0	0.346928	18.5325
ISCW024905	25.0515	25.3767	1431.12	0.695733	150.309		1463.98	0.695208	152.26
ISCW014460	25.0406	22.1608	9122.62	0.625061	100.162		9036.46	0.622913	88.6432
ISCW019521	25.0309	24.1677	80.4401	0.604047	125.154		82.6165	0.603583	120.838
ISCW022985	25.0254	26.5743	37.961	0.516989	100.102		37.8125	0.516523	106.297
ISCW021476	25.0133	18.7255	37.961	0.516989	100.053		37.8125	0.516523	74.902
ISCW007787	24.9909	26.4197	37.961	0.516989	99.9636		37.8125	0.516523	105.679
ISCW019519	24.9643	33.1797	1431.12	0.695733	149.786		1463.98	0.695208	199.078
ISCW018507	24.9619	28.3862	80.4401	0.604047	124.81		82.6165	0.603583	141.931
ISCW000859	24.9614	16.0789	5833.68	0.749025	149.768		5959.93	0.748577	96.4734
ISCW004250	24.9195	22.0166	0	0.380933	24.9195		0	0.380771	22.0166
ISCW008166	24.8506	30.2924	32.7705	0.512713	99.4024		32.8941	0.512378	121.17
ISCW017897	24.8441	31.0387	2514.23	0.521283	49.6882		2543.33	0.521201	62.0774
ISCW003133	24.8425	24.0711	6653.48	0.917949	198.74		6790.5	0.917345	192.569
ISCW008841	24.8407	25.5736	4796.02	0.879702	198.726		4876.85	0.878901	204.589
ISCW017259	24.8272	26.2967	0	0.348725	24.8272		0	0.346928	26.2967
ISCW012586	24.7559	19.3837	10447.1	0.712119	123.779		10338	0.709973	96.9185
ISCW009493	24.7267	21.79	0	0.380933	24.7267		0	0.380771	21.79
ISCW013830	24.6084	23.289	37.961	0.516989	98.4336		37.8125	0.516523	93.156
ISCW001948	24.567	31.3848	37.961	0.516989	98.268		37.8125	0.516523	125.539
ISCW023177	24.5366	21.3768	52424.9	1.14888	220.829		53451.4	1.14811	192.391
ISCW010712	24.5179	29.3693	1571.15	0.777599	171.625		1598.19	0.776915	205.585
ISCW005792	24.4963	29.8659	80.4401	0.604047	122.481		82.6165	0.603583	149.329
ISCW009787	24.4926	20.2847	37.961	0.516989	97.9704		37.8125	0.516523	81.1388
ISCW009432	24.4203	48.4112	26.0465	0.426336	73.2609		26.0129	0.425985	145.234
ISCW021834	24.3811	19.6583	2514.23	0.521283	48.7622		2543.33	0.521201	39.3166
ISCW003167	24.3722	20.3766	80.4401	0.604047	121.861		82.6165	0.603583	101.883
ISCW003434	24.3124	25.3844	10447.1	0.712119	121.562		10338	0.709973	126.922
ISCW000888	24.2802	22.6134	23094.8	0.807494	145.681		23345.4	0.805174	135.68
ISCW023192	24.2733	33.3556	80.4401	0.604047	121.367		82.6165	0.603583	166.778
ISCW006960	24.2559	18.6291	0	0.380933	24.2559		0	0.380771	18.6291
ISCW001760	24.2387	66.9121	37.961	0.516989	96.9548		37.8125	0.516523	267.648
ISCW020573	24.2103	24.8912	80.4401	0.604047	121.052		82.6165	0.603583	124.456
ISCW004759	24.1625	23.0252	1571.15	0.777599	169.138		1598.19	0.776915	161.176
ISCW022683	24.1356	23.6403	0	0.380933	24.1356		0	0.380771	23.6403
ISCW006303	24.1064	15.5469	1431.12	0.695733	144.638		1463.98	0.695208	93.2814
ISCW004410	24.091	20.9395	4796.02	0.879702	192.728		4876.85	0.878901	167.516
ISCW010040	24.0659	23.6513	0	0.380933	24.0659		0	0.380771	23.6513
ISCW011197	24.0546	31.7038	6653.48	0.917949	192.437		6790.5	0.917345	253.63
ISCW006294	24.0337	21.8387	44102.3	1.02962	192.27		44230	1.02721	174.71
ISCW019799	23.9842	22.9968	0	0.380933	23.9842		0	0.380771	22.9968
ISCW001387	23.967	23.7119	6603.8	0.612825	71.901		6693.01	0.612617	71.1357
ISCW007591	23.9587	37.4716	1571.15	0.777599	167.711		1598.19	0.776915	262.301
ISCW008676	23.8868	25.154	32.7705	0.512713	95.5472		32.8941	0.512378	100.616
ISCW008296	23.8489	26.471	35.5549	0.421945	71.5467		36.7752	0.421726	79.413
ISCW021293	23.801	14.6526	1571.15	0.777599	166.607		1598.19	0.776915	102.568
ISCW020596	23.7347	25.7266	12010.8	0.715714	118.673		11895.4	0.713451	128.633
ISCW001264	23.6657	19.7262	37.961	0.516989	94.6628		37.8125	0.516523	78.9048
ISCW019968	23.6531	26.9462	1571.15	0.777599	165.572		1598.19	0.776915	188.623
ISCW010764	23.6436	19.7672	1571.15	0.777599	165.505		1598.19	0.776915	138.37
ISCW006613	23.6393	26.0773	0	0.380933	23.6393		0	0.380771	26.0773
ISCW005213	23.6043	28.0257	1571.15	0.777599	165.23		1598.19	0.776915	196.18
ISCW023957	23.5712	26.3549	0	0.348725	23.5712		0	0.346928	26.3549
ISCW004541	23.5581	20.1681	4796.02	0.879702	188.465		4876.85	0.878901	161.345
ISCW000981	23.5528	21.6721	1407.72	0.690541	141.317		1428.33	0.689855	130.033
ISCW017327	23.5303	25.3769	80.4401	0.604047	117.652		82.6165	0.603583	126.884
ISCW020891	23.5274	24.0994	80.4401	0.604047	117.637		82.6165	0.603583	120.497
ISCW014736	23.5238	22.301	1.8477	0.424195	70.5714		1.8573	0.423848	66.903
ISCW013626	23.487	21.3343	0	0.380933	23.487		0	0.380771	21.3343
ISCW014720	23.433	31.7894	4856.78	0.961712	210.897		4938.86	0.960816	286.105
ISCW002717	23.4263	26.4008	1571.15	0.777599	163.984		1598.19	0.776915	184.806
ISCW008817	23.4217	28.8912	2514.23	0.521283	46.8434		2543.33	0.521201	57.7824
ISCW009911	23.3946	28.2421	7385.43	0.618529	93.5784		7303.37	0.616517	112.968
ISCW018153	23.3828	16.1694	0	0.242794	23.3828		0	0.242675	16.1694
ISCW020694	23.3723	23.0318	6364.92	0.836083	163.606		6510.79	0.835637	161.223
ISCW017258	23.3603	26.5814	0	0.380933	23.3603		0	0.380771	26.5814
ISCW024215	23.335	18.1335	0	0.348725	23.335		0	0.346928	18.1335
ISCW003071	23.3284	16.3748	0.036468	0.333543	46.6568		0.037896	0.33331	32.7496
ISCW003753	23.3104	31.204	0	0.29035	23.3104		0	0.29043	31.204
ISCW008629	23.2993	23.9686	1.8477	0.424195	69.8979		1.8573	0.423848	71.9058
ISCW011448	23.2929	34.3763	4856.78	0.961712	209.636		4938.86	0.960816	309.387
ISCW023200	23.2159	21.6758	37.961	0.516989	92.8636		37.8125	0.516523	86.7032
ISCW012465	23.2119	22.9317	37.961	0.516989	92.8476		37.8125	0.516523	91.7268
ISCW005295	23.205	21.0462	37.961	0.516989	92.82		37.8125	0.516523	84.1848
ISCW010278	23.1858	21.7895	5330.77	1.04877	231.858		5430.23	1.04788	217.895
ISCW024898	23.1715	30.4925	4856.78	0.961712	208.543		4938.86	0.960816	274.433
ISCW014189	23.1346	25.4325	0	0.29035	23.1346		0	0.29043	25.4325
ISCW009638	23.1293	22.9499	0	0.380933	23.1293		0	0.380771	22.9499
ISCW009710	23.1187	27.2683	80.4401	0.604047	115.594		82.6165	0.603583	136.341
ISCW004999	23.1026	29.106	32.7705	0.512713	92.4104		32.8941	0.512378	116.424
ISCW013820	23.0721	19.545	80.4401	0.604047	115.36		82.6165	0.603583	97.725
ISCW015756	23.0458	23.1884	37.961	0.516989	92.1832		37.8125	0.516523	92.7536
ISCW012862	22.9813	30.356	1273.3	0.608675	114.907		1299.47	0.608147	151.78
ISCW022299	22.9354	22.4889	1571.15	0.777599	160.548		1598.19	0.776915	157.422
ISCW020049	22.9334	25.26	4856.78	0.961712	206.401		4938.86	0.960816	227.34
ISCW015718	22.9208	14.9632	1.8477	0.424195	68.7624		1.8573	0.423848	44.8896
ISCW009103	22.8504	23.8017	37.961	0.516989	91.4016		37.8125	0.516523	95.2068
ISCW022124	22.8312	19.0688	5330.77	1.04877	228.312		5430.23	1.04788	190.688
ISCW009288	22.7847		0	0.29035	22.7847
ISCW005185	22.7829	27.573	6364.92	0.836083	159.48		6510.79	0.835637	193.011
ISCW014262	22.7751	29.7109	80.4401	0.604047	113.876		82.6165	0.603583	148.554
ISCW005404	22.7721	21.546	3411.28	0.472475	45.5442		3460.52	0.472188	43.092
ISCW021477	22.7711	24.4504	37.961	0.516989	91.0844		37.8125	0.516523	97.8016
ISCW013303	22.7152	23.7486	5268.34	0.96676	204.437		5366.45	0.965961	213.737
ISCW010553	22.7049	18.2655	80.4401	0.604047	113.525		82.6165	0.603583	91.3275
ISCW008023	22.6804	27.7802	6653.48	0.917949	181.443		6790.5	0.917345	222.242
ISCW022321	22.6429	54.4521	32.7705	0.512713	90.5716		32.8941	0.512378	217.808
ISCW008162	22.6289	24.5541	3917.03	0.657339	113.145		3999.58	0.656953	122.77
ISCW000399	22.6203	27.7015	37.961	0.516989	90.4812		37.8125	0.516523	110.806
ISCW017209	22.6184	21.2773	0	0.348725	22.6184		0	0.346928	21.2773
ISCW001753	22.6182	28.7922	37.961	0.516989	90.4728		37.8125	0.516523	115.169
ISCW003037	22.5912	19.0233	1.8477	0.424195	67.7736		1.8573	0.423848	57.0699
ISCW014282	22.5833	18.2052	0	0.380933	22.5833		0	0.380771	18.2052
ISCW024759	22.5635	20.2568	37.961	0.516989	90.254		37.8125	0.516523	81.0272
ISCW007778	22.5418	19.0805	32.7705	0.512713	90.1672		32.8941	0.512378	76.322
ISCW020460	22.5283	25.1251	80.4401	0.604047	112.641		82.6165	0.603583	125.625
ISCW007689	22.4938	20.6664	4332.93	0.744397	134.963		4430.74	0.744013	123.998
ISCW013060	22.4746	16.3235	1407.72	0.690541	134.848		1428.33	0.689855	97.941
ISCW001666	22.4663	22.1247	0	0.380933	22.4663		0	0.380771	22.1247
ISCW000541	22.4591	27.6558	0	0.380933	22.4591		0	0.380771	27.6558
ISCW000790	22.4113	22.5692	0	0.380933	22.4113		0	0.380771	22.5692
ISCW011304	22.3483	19.559	3917.03	0.657339	111.742		3999.58	0.656953	97.795
ISCW023434	22.3308	25.1378	3917.03	0.657339	111.654		3999.58	0.656953	125.689
ISCW020567	22.3096	62.9999	32.7705	0.512713	89.2384		32.8941	0.512378	252
ISCW017564	22.2568	18.9457	0	0.380933	22.2568		0	0.380771	18.9457
ISCW020302	22.2315	23.2088	13345.1	0.802772	133.389		13207.3	0.800511	139.253
ISCW015287	22.2302	37.3004	0	0.348725	22.2302		0	0.346928	37.3004
ISCW011790	22.23	19.267	37.961	0.516989	88.92		37.8125	0.516523	77.068
ISCW017935	22.2261	18.1649	3917.03	0.657339	111.131		3999.58	0.656953	90.8245
ISCW012741	22.2081	32.8659	34869.9	0.747922	111.04		35544	0.747294	164.329
ISCW022542	22.2031	25.9141	0	0.348725	22.2031		0	0.346928	25.9141
ISCW012178	22.1984	21.5	0	0.380933	22.1984		0	0.380771	21.5
ISCW001797	22.1791	23.5091	0	0.348725	22.1791		0	0.346928	23.5091
ISCW014946	22.1264	39.0806	35.5549	0.421945	66.3792		36.7752	0.421726	117.242
ISCW001789	22.1219	22.2387	37.961	0.516989	88.4876		37.8125	0.516523	88.9548
ISCW009326	22.1146	23.4055	2514.23	0.521283	44.2292		2543.33	0.521201	46.811
ISCW009153	22.1072	23.655	37.961	0.516989	88.4288		37.8125	0.516523	94.62
ISCW018536	22.0793	26.9301	9996	0.743646	110.397		10188.6	0.743149	134.65
ISCW010283	22.0384	27.4335	0	0.380933	22.0384		0	0.380771	27.4335
ISCW018714	22.0211	21.5768	48.9851	0.598999	110.105		48.7807	0.598438	107.884
ISCW015614	22.0131	22.1733	37.961	0.516989	88.0524		37.8125	0.516523	88.6932
ISCW015189	21.9877	20.3505	37.961	0.516989	87.9508		37.8125	0.516523	81.402
ISCW004052	21.962	25.7881	80.4401	0.604047	109.81		82.6165	0.603583	128.94
ISCW007151	21.9386	22.0369	2431.5	0.653064	109.693		2482.9	0.652808	110.184
ISCW000396	21.93	24.4053	37.961	0.516989	87.72		37.8125	0.516523	97.6212
ISCW001657	21.9112	23.4563	13345.1	0.802772	131.467		13207.3	0.800511	140.738
ISCW015775	21.8813	10.1172	37.961	0.516989	87.5252		37.8125	0.516523	40.4688
ISCW010285	21.8542	23.9125	48.9851	0.598999	109.271		48.7807	0.598438	119.563
ISCW001549	21.8341	20.4074	6653.48	0.917949	174.673		6790.5	0.917345	163.259
ISCW022676	21.8337	22.5788	37.961	0.516989	87.3348		37.8125	0.516523	90.3152
ISCW022675	21.8337	22.5788	37.961	0.516989	87.3348		37.8125	0.516523	90.3152
ISCW004722	21.8054	28.7133	678.285	0.381893	43.6108		689.153	0.381847	57.4266
ISCW004723	21.8054	28.7133	678.285	0.381893	43.6108		689.153	0.381847	57.4266
ISCW002401	21.7794	19.8899	0	0.348725	21.7794		0	0.346928	19.8899
ISCW008832	21.7596	21.2171	37.961	0.516989	87.0384		37.8125	0.516523	84.8684
ISCW023127	21.6788	20.7482	2514.23	0.521283	43.3576		2543.33	0.521201	41.4964
ISCW009000	21.6734	26.2532	37.961	0.516989	86.6936		37.8125	0.516523	105.013
ISCW009001	21.6734	26.2532	4856.78	0.961712	195.061		4938.86	0.960816	236.279
ISCW008200	21.6623	14.5826	3416.84	0.653744	108.312		3495.63	0.653475	72.913
ISCW003947	21.6269	19.6334	41165.3	0.921474	151.388		41942.1	0.920626	137.434
ISCW014399	21.5889	16.1488	6653.48	0.917949	172.711		6790.5	0.917345	129.19
ISCW007558	21.5876	51.0068	0	0.380933	21.5876		0	0.380771	51.0068
ISCW015578	21.5315	24.6262	1571.15	0.777599	150.72		1598.19	0.776915	172.383
ISCW022947	21.5155	27.1311	0	0.348725	21.5155		0	0.346928	27.1311
ISCW024660	21.5122	18.9382	80.4401	0.604047	107.561		82.6165	0.603583	94.691
ISCW002580	21.4702	21.7238	1571.15	0.777599	150.291		1598.19	0.776915	152.067
ISCW020839	21.4687	34.6714	0	0.29035	21.4687		0	0.29043	34.6714
ISCW006683	21.4642	17.7212	1.8477	0.424195	64.3926		1.8573	0.423848	53.1636
ISCW006685	21.4642	17.7212	37.961	0.516989	85.8568		37.8125	0.516523	70.8848
ISCW011353	21.4525	24.5791	0	0.380933	21.4525		0	0.380771	24.5791
ISCW006455	21.3948	37.8225	0	0.29035	21.3948		0	0.29043	37.8225
ISCW018629	21.3728	18.7031	0	0.380933	21.3728		0	0.380771	18.7031
ISCW002423	21.3631	18.0077	12010.8	0.715714	106.816		11895.4	0.713451	90.0385
ISCW010825	21.3423	20.5256	6653.48	0.917949	170.738		6790.5	0.917345	164.205
ISCW006746	21.3396	22.6094	58.7235	0.513394	85.3584		60.4698	0.513045	90.4376
ISCW021866	21.3233	50.0807	0	0.348725	21.3233		0	0.346928	50.0807
ISCW021867	21.3233	50.0807	0	0.348725	21.3233		0	0.346928	50.0807
ISCW010792	21.3166	26.6974	6603.8	0.612825	63.9498		6693.01	0.612617	80.0922
ISCW017390	21.2867	22.5542	4796.02	0.879702	170.294		4876.85	0.878901	180.434
ISCW013321	21.2457	23.6089	80.4401	0.604047	106.229		82.6165	0.603583	118.044
ISCW003979	21.1673	24.5774	0.036468	0.333543	42.3346		0.037896	0.33331	49.1548
ISCW015168	21.1615	24.5951	1.8477	0.424195	63.4845		1.8573	0.423848	73.7853
ISCW010927	21.1496	19.6375	22657	0.579658	42.2992		20459	0.577699	39.275
ISCW004341	21.1249	14.9448	1571.15	0.777599	147.874		1598.19	0.776915	104.614
ISCW018024	21.0945	34.6463	56.4503	0.512598	84.378		58.0961	0.512264	138.585
ISCW017225	21.073	22.4052	80.4401	0.604047	105.365		82.6165	0.603583	112.026
ISCW017660	21.0625	24.2629	2514.23	0.521283	42.125		2543.33	0.521201	48.5258
ISCW002110	20.9589	19.6695	32.7705	0.512713	83.8356		32.8941	0.512378	78.678
ISCW021908	20.9249	24.0606	1571.15	0.777599	146.474		1598.19	0.776915	168.424
ISCW004388	20.9179	17.9592	0	0.380933	20.9179		0	0.380771	17.9592
ISCW017331	20.887	25.1692	32.7705	0.512713	83.548		32.8941	0.512378	100.677
ISCW020590	20.8712	32.2163	37.961	0.516989	83.4848		37.8125	0.516523	128.865
ISCW007746	20.8453	20.4783	37.961	0.516989	83.3812		37.8125	0.516523	81.9132
ISCW019486	20.8415	33.5114	0	0.29035	20.8415		0	0.29043	33.5114
ISCW019485	20.8415	33.5114	41263.2	0.888272	125.049		42049.1	0.887723	201.068
ISCW004404	20.8314	39.0638	0	0.29035	20.8314		0	0.29043	39.0638
ISCW024483	20.8227	38.3936	1.8477	0.424195	62.4681		1.8573	0.423848	115.181
ISCW003953	20.8193	24.0324	6653.48	0.917949	166.554		6790.5	0.917345	192.259
ISCW018847	20.7808	27.6559	48.9851	0.598999	103.904		48.7807	0.598438	138.279
ISCW008686	20.7609	19.5286	37.961	0.516989	83.0436		37.8125	0.516523	78.1144
ISCW003166	20.7451	21.0155	26.0465	0.426336	62.2353		26.0129	0.425985	63.0465
ISCW021838	20.7332	21.6076	0	0.29035	20.7332		0	0.29043	21.6076
ISCW011302	20.6985	22.7055	48.9851	0.598999	103.492		48.7807	0.598438	113.527
ISCW010372	20.6959	24.5032	0	0.242794	20.6959		0	0.242675	24.5032
ISCW001288	20.6926	59.0866	5330.77	1.04877	206.926		5430.23	1.04788	590.866
ISCW022585	20.6628	18.8525	37.961	0.516989	82.6512		37.8125	0.516523	75.41
ISCW007745	20.6588	19.7613	11945.8	0.614076	61.9764		12168.3	0.613876	59.2839
ISCW019247	20.5649	18.3319	3917.03	0.657339	102.824		3999.58	0.656953	91.6595
ISCW008938	20.5442	19.3919	6653.48	0.917949	164.354		6790.5	0.917345	155.135
ISCW021549	20.5261	24.1108	32.7705	0.512713	82.1044		32.8941	0.512378	96.4432
ISCW018295	20.4915	18.4003	1571.15	0.777599	143.441		1598.19	0.776915	128.802
ISCW003042	20.4787	21.1111	24.4831	0.425541	61.4361		24.366	0.425204	63.3333
ISCW020904	20.4628	20.7596	1407.72	0.690541	122.777		1428.33	0.689855	124.558
ISCW024817	20.4448	32.1691	0	0.29035	20.4448		0	0.29043	32.1691
ISCW012667	20.4298	36.8637	12192.2	0.531953	61.2894		12488.5	0.52997	110.591
ISCW018701	20.4032	22.8528	0	0.380933	20.4032		0	0.380771	22.8528
ISCW019893	20.3945	18.6025	37.961	0.516989	81.578		37.8125	0.516523	74.41
ISCW000819	20.2982	31.7306	1.8477	0.424195	60.8946		1.8573	0.423848	95.1918
ISCW001029	20.2894	18.1895	0	0.380933	20.2894		0	0.380771	18.1895
ISCW018298	20.2818	20.0991	0	0.380933	20.2818		0	0.380771	20.0991
ISCW022154	20.2405	16.4828	9122.62	0.625061	80.962		9036.46	0.622913	65.9312
ISCW000014	20.2349	19.6515	37.961	0.516989	80.9396		37.8125	0.516523	78.606
ISCW020976	20.225	19.6865	32.7705	0.512713	80.9		32.8941	0.512378	78.746
ISCW005355	20.2153	20.1173	0	0.380933	20.2153		0	0.380771	20.1173
ISCW020004	20.1671	18.4492	37.961	0.516989	80.6684		37.8125	0.516523	73.7968
ISCW004365	20.0486	19.6043	0.036468	0.333543	40.0972		0.037896	0.33331	39.2086
ISCW018470	20.0125	32.3653	37.961	0.516989	80.05		37.8125	0.516523	129.461
ISCW006097	20.0008	26.0518	80.4401	0.604047	100.004		82.6165	0.603583	130.259
ISCW008438	19.9917	16.1086	10296.3	0.711323	99.9585		10191	0.709192	80.543
ISCW017342	19.9827	20.45	1571.15	0.777599	139.879		1598.19	0.776915	143.15
ISCW018476	19.9719	20.1413	0	0.29035	19.9719		0	0.29043	20.1413
ISCW017568	19.9587	18.8648	80.4401	0.604047	99.7935		82.6165	0.603583	94.324
ISCW016277	19.9324	21.1292	0	0.29035	19.9324		0	0.29043	21.1292
ISCW018549	19.9243	18.7635	37.961	0.516989	79.6972		37.8125	0.516523	75.054
ISCW008948	19.9089	72.4846	32.7705	0.512713	79.6356		32.8941	0.512378	289.938
ISCW000892	19.9057	17.0678	9098.32	0.62292	79.6228		9006.73	0.620776	68.2712
ISCW000473	19.8116	23.4793	41263.2	0.888272	118.87		42049.1	0.887723	140.876
ISCW023176	19.7943	17.2095	80.4401	0.604047	98.9715		82.6165	0.603583	86.0475
ISCW022184	19.7447	19.6218	37.961	0.516989	78.9788		37.8125	0.516523	78.4872
ISCW014201	19.7359	18.9929	0	0.348725	19.7359		0	0.346928	18.9929
ISCW003446	19.7348	19.9699	37.961	0.516989	78.9392		37.8125	0.516523	79.8796
ISCW009099	19.7236	19.5518	32.7705	0.512713	78.8944		32.8941	0.512378	78.2072
ISCW024341	19.7068	16.2563	37.961	0.516989	78.8272		37.8125	0.516523	65.0252
ISCW023951	19.6842	16.7238	1273.3	0.608675	98.421		1299.47	0.608147	83.619
ISCW006608	19.673	20.1451	1386.85	0.608531	98.365		1407.18	0.60794	100.725
ISCW014544	19.6607	24.5041	0	0.380933	19.6607		0	0.380771	24.5041
ISCW005829	19.6517	16.0329	10575.9	1.10041	196.517		10792.4	1.09968	160.329
ISCW015356	19.6095	16.3826	80.4401	0.604047	98.0475		82.6165	0.603583	81.913
ISCW015171	19.5638	32.9682	0	0.380933	19.5638		0	0.380771	32.9682
ISCW013103	19.5613	18.1238	37.961	0.516989	78.2452		37.8125	0.516523	72.4952
ISCW021497	19.5594	38.163	32.7705	0.512713	78.2376		32.8941	0.512378	152.652
ISCW010239	19.5528	12.0004	0	0.380933	19.5528		0	0.380771	12.0004
ISCW017128	19.5393	19.5253	1431.12	0.695733	117.236		1463.98	0.695208	117.152
ISCW024289	19.5091	13.7348	0	0.29035	19.5091		0	0.29043	13.7348
ISCW016147	19.4856	26.0355	26.0465	0.426336	58.4568		26.0129	0.425985	78.1065
ISCW019452	19.4812	17.005	37.961	0.516989	77.9248		37.8125	0.516523	68.02
ISCW020914	19.453	12.6749	2514.23	0.521283	38.906		2543.33	0.521201	25.3498
ISCW007563	19.4442	23.4547	37.961	0.516989	77.7768		37.8125	0.516523	93.8188
ISCW015271	19.41	19.9281	678.285	0.381893	38.82		689.153	0.381847	39.8562
ISCW018156	19.3876	21.6892	0	0.380933	19.3876		0	0.380771	21.6892
ISCW001070	19.3672	16.1599	0	0.348725	19.3672		0	0.346928	16.1599
ISCW005741	19.3604	18.3344	1935.16	0.471711	38.7208		1979.24	0.471478	36.6688
ISCW019492	19.3093	21.8165	3917.03	0.657339	96.5465		3999.58	0.656953	109.082
ISCW018312	19.2804	24.7384	37.961	0.516989	77.1216		37.8125	0.516523	98.9536
ISCW018636	19.224	21.2459	2514.23	0.521283	38.448		2543.33	0.521201	42.4918
ISCW003355	19.2063	27.0211	24.4831	0.425541	57.6189		24.366	0.425204	81.0633
ISCW018117	19.2034	16.1061	37.961	0.516989	76.8136		37.8125	0.516523	64.4244
ISCW021275	19.1908	19.1292	37.961	0.516989	76.7632		37.8125	0.516523	76.5168
ISCW004505	19.1782	19.9136	80.4401	0.604047	95.891		82.6165	0.603583	99.568
ISCW017011	19.1683	34.8851	1273.3	0.608675	95.8415		1299.47	0.608147	174.426
ISCW017014	19.1683	34.8851	37.961	0.516989	76.6732		37.8125	0.516523	139.54
ISCW016886	19.1633	18.6312	12010.8	0.715714	95.8165		11895.4	0.713451	93.156
ISCW015486	19.1364	16.4415	6603.8	0.612825	57.4092		6693.01	0.612617	49.3245
ISCW010265	19.1303	20.1602	37.961	0.516989	76.5212		37.8125	0.516523	80.6408
ISCW015065	19.1245	24.4364	4675.84	0.563397	57.3735		4777.42	0.563103	73.3092
ISCW008976	19.1181	23.997	80.4401	0.604047	95.5905		82.6165	0.603583	119.985
ISCW001779	19.0968	34.3296	1.8477	0.424195	57.2904		1.8573	0.423848	102.989
ISCW004837	19.0578	20.5294	1273.3	0.608675	95.289		1299.47	0.608147	102.647
ISCW006066	19.0553	15.5439	0.036468	0.333543	38.1106		0.037896	0.33331	31.0878
ISCW024890	19.0432	26.92	32.7705	0.512713	76.1728		32.8941	0.512378	107.68
ISCW002307	19.0143	16.8528	5330.77	1.04877	190.143		5430.23	1.04788	168.528
ISCW017484	18.981	17.4345	0	0.237058	18.981		0	0.23706	17.4345
ISCW016969	18.9651	16.348	5833.68	0.749025	113.791		5959.93	0.748577	98.088
ISCW014446	18.9626	38.5282	3917.03	0.657339	94.813		3999.58	0.656953	192.641
ISCW019611	18.946	38.8928	0	0.380933	18.946		0	0.380771	38.8928
ISCW019613	18.946	38.8928	0	0.380933	18.946		0	0.380771	38.8928
ISCW001946	18.9258	15.6098	0	0.242794	18.9258		0	0.242675	15.6098
ISCW005250	18.9042	25.9256	37.961	0.516989	75.6168		37.8125	0.516523	103.702
ISCW005983	18.8849	16.2991	0	0.29035	18.8849		0	0.29043	16.2991
ISCW015338	18.8616	44.2832	32.7705	0.512713	75.4464		32.8941	0.512378	177.133
ISCW004029	18.861	17.1559	6653.48	0.917949	150.888		6790.5	0.917345	137.247
ISCW017649	18.8418	18.288	2514.23	0.521283	37.6836		2543.33	0.521201	36.576
ISCW006378	18.8265	15.4052	80.4401	0.604047	94.1325		82.6165	0.603583	77.026
ISCW005772	18.817	19.2512	37.961	0.516989	75.268		37.8125	0.516523	77.0048
ISCW019423	18.8003	19.4427	2514.23	0.521283	37.6006		2543.33	0.521201	38.8854
ISCW008061	18.7779	30.8515	0	0.242794	18.7779		0	0.242675	30.8515
ISCW017523	18.7525	19.5157	32.7705	0.512713	75.01		32.8941	0.512378	78.0628
ISCW019789	18.7145	22.1394	37.961	0.516989	74.858		37.8125	0.516523	88.5576
ISCW023884	18.7123	15.7357	4796.02	0.879702	149.698		4876.85	0.878901	125.886
ISCW021240	18.7044	15.505	0	0.380933	18.7044		0	0.380771	15.505
ISCW003613	18.6502	15.5764	13345.1	0.802772	111.901		13207.3	0.800511	93.4584
ISCW001348	18.5972	16.7092	1407.72	0.690541	111.583		1428.33	0.689855	100.255
ISCW008668	18.5934	16.9179	35.5549	0.421945	55.7802		36.7752	0.421726	50.7537
ISCW022607	18.5904	24.3176	12010.8	0.715714	92.952		11895.4	0.713451	121.588
ISCW014047	18.5684	14.3285	0	0.348725	18.5684		0	0.346928	14.3285
ISCW004207	18.5426	24.9064	80.4401	0.604047	92.713		82.6165	0.603583	124.532
ISCW020035	18.5422	28.6103	1571.15	0.777599	129.795		1598.19	0.776915	200.272
ISCW010335	18.5276	17.9082	2640.84	0.700217	111.166		2687.86	0.699564	107.449
ISCW018730	18.5253	17.3772	0.036468	0.333543	37.0506		0.037896	0.33331	34.7544
ISCW019323	18.4935	17.1724	37.961	0.516989	73.974		37.8125	0.516523	68.6896
ISCW013084	18.4901	24.8839	37.961	0.516989	73.9604		37.8125	0.516523	99.5356
ISCW023015	18.4809	14.264	80.4401	0.604047	92.4045		82.6165	0.603583	71.32
ISCW007718	18.4635	6.91953	0	0.380933	18.4635		0	0.380771	6.91953
ISCW007441	18.4612	13.5803	5833.68	0.749025	110.767		5959.93	0.748577	81.4818
ISCW000894	18.4513	20.5126	58.7235	0.513394	73.8052		60.4698	0.513045	82.0504
ISCW008160	18.4392	18.8031	37.961	0.516989	73.7568		37.8125	0.516523	75.2124
ISCW018754	18.4046	17.8536	0	0.29035	18.4046		0	0.29043	17.8536
ISCW013214	18.3878	21.202	9122.62	0.625061	73.5512		9036.46	0.622913	84.808
ISCW022061	18.3602	24.0468	37.961	0.516989	73.4408		37.8125	0.516523	96.1872
ISCW005363	18.3583	17.2452	80.4401	0.604047	91.7915		82.6165	0.603583	86.226
ISCW016192	18.3508	19.2206	3917.03	0.657339	91.754		3999.58	0.656953	96.103
ISCW015639	18.3381	23.0461	0	0.29035	18.3381		0	0.29043	23.0461
ISCW012564	18.3369	15.096	1.8477	0.424195	55.0107		1.8573	0.423848	45.288
ISCW019118	18.3282	18.5613	32.7705	0.512713	73.3128		32.8941	0.512378	74.2452
ISCW018122	18.3225	13.7289	9996	0.743646	91.6125		10188.6	0.743149	68.6445
ISCW018124	18.3225	13.7289	9996	0.743646	91.6125		10188.6	0.743149	68.6445
ISCW007211	18.3216	15.4199	1386.85	0.608531	91.608		1407.18	0.60794	77.0995
ISCW012325	18.3204	16.1998	32.7705	0.512713	73.2816		32.8941	0.512378	64.7992
[truncated: 2,789 more rows]

## Sheet: Midgut
TG	Infected	Uninfected	BNC	PR	weighted degree		BNC	PR	weighted degree
ISCW000002	16	28	27.0443	0.515902	64		32.4469	0.519679	112
ISCW000003	12	6	19.1704	0.425736	36		21.4582	0.42836	18
ISCW000014	117	190	27.0443	0.515902	468		32.4469	0.519679	760
ISCW000015	14	6	19.1704	0.425736	42		21.4582	0.42836	18
ISCW000018	502	713	0	0.378829	502		0	0.381178	713
ISCW000033	148	57	27.0443	0.515902	592		32.4469	0.519679	228
ISCW000039	0	3					24.7774	0.513744	12
ISCW000046	0	2					0	0.3461	2
ISCW000062	2	1	27.0443	0.515902	8		32.4469	0.519679	4
ISCW000072	46	46	0	0.242841	46		0	0.243629	46
ISCW000074	0	3					24.7774	0.513744	12
ISCW000076	1	142	27.0443	0.515902	4		32.4469	0.519679	568
ISCW000080	1356	806	27.0443	0.515902	5424		32.4469	0.519679	3224
ISCW000083	6588	816	27.0443	0.515902	26352		32.4469	0.519679	3264
ISCW000084	27	96	27.0443	0.515902	108		32.4469	0.519679	384
ISCW000086	62	42	63.1974	0.603143	310		70.8179	0.60774	210
ISCW000087	51	43	5619.64	0.917473	408		5884.1	0.923286	344
ISCW000095	5	4	63.1974	0.603143	25		70.8179	0.60774	20
ISCW000096	32	97	5619.64	0.917473	256		5884.1	0.923286	776
ISCW000112	5	7	17.2581	0.424779	15		21.0847	0.427668	21
ISCW000122	202	149	1227.02	0.777033	1414		1322.39	0.782343	1043
ISCW000123	17	25	26.8068	0.510681	68		24.7774	0.513744	100
ISCW000125	1458	2338	63.1974	0.603143	7290		70.8179	0.60774	11690
ISCW000126	68	161	27.0443	0.515902	272		32.4469	0.519679	644
ISCW000132	7	27	0	0.242841	7		0	0.243629	27
ISCW000133	75	114	19.1704	0.425736	225		21.4582	0.42836	342
ISCW000137	14	1	26.8068	0.510681	56		24.7774	0.513744	4
ISCW000156	18	12	26.8068	0.510681	72		24.7774	0.513744	48
ISCW000162	554	57	0	0.242841	554		0	0.243629	57
ISCW000164	18	63	0	0.340315	18		0	0.3461	63
ISCW000176	69	122	5619.64	0.917473	552		5884.1	0.923286	976
ISCW000177	89	239	3445.47	0.656342	445		3577.54	0.660622	1195
ISCW000178	24	11	63.1974	0.603143	120		70.8179	0.60774	55
ISCW000179	608	123	47.2349	0.512978	2432		50.9472	0.516421	492
ISCW000181	678	265	27.0443	0.515902	2712		32.4469	0.519679	1060
ISCW000193	44	27	2137.89	0.519269	88		2264.79	0.522121	54
ISCW000200	19	5	27.0443	0.515902	76		32.4469	0.519679	20
ISCW000203	171	145	3808.89	0.743583	1026		3953.59	0.748683	870
ISCW000204	32	14	0	0.378829	32		0	0.381178	14
ISCW000205	3	7	26.8068	0.510681	12		24.7774	0.513744	28
ISCW000206	493	443	27.0443	0.515902	1972		32.4469	0.519679	1772
ISCW000229	0	1					8946.54	0.711828	5
ISCW000237	1480	2505	0	0.242841	1480		0	0.243629	2505
ISCW000249	0	1					2.43683	0.42605	3
ISCW000254	53	41	27.0443	0.515902	212		32.4469	0.519679	164
ISCW000256	0	1					70.8179	0.60774	5
ISCW000262	73	125	27.0443	0.515902	292		32.4469	0.519679	500
ISCW000263	83	223	17.2581	0.424779	249		21.0847	0.427668	669
ISCW000279	0	2					21.0847	0.427668	6
ISCW000284	634	366	63.1974	0.603143	3170		70.8179	0.60774	1830
ISCW000294	86	68	27.0443	0.515902	344		32.4469	0.519679	272
ISCW000310	2	0	891.892	0.606365	10
ISCW000312	264	67	37.7246	0.598166	1320		41.4954	0.602488	335
ISCW000314	0	5					4389.88	1.05429	50
ISCW000319	0	9					21.4582	0.42836	27
ISCW000332	27	36	3445.47	0.656342	135		3577.54	0.660622	180
ISCW000333	15	17	0	0.378829	15		0	0.381178	17
ISCW000334	24	41	1227.02	0.777033	168		1322.39	0.782343	287
ISCW000335	129	119	27.0443	0.515902	516		32.4469	0.519679	476
ISCW000337	6	5	1227.02	0.777033	42		1322.39	0.782343	35
ISCW000338	19	49	1011.02	0.693606	114		1176.86	0.699737	294
ISCW000340	15	9	0	0.378829	15		0	0.381178	9
ISCW000353	83	110	27.0443	0.515902	332		32.4469	0.519679	440
ISCW000354	34	22	27.0443	0.515902	136		32.4469	0.519679	88
ISCW000355	39	48	0	0.242841	39		0	0.243629	48
ISCW000372	0	4					4338.41	0.971484	36
ISCW000386	375	2011	0	0.378829	375		0	0.381178	2011
ISCW000391	7	3	27.0443	0.515902	28		32.4469	0.519679	12
ISCW000393	813	257	9113.66	0.706217	4065		10449	0.715778	1285
ISCW000394	33	18	16494.2	0.569144	66		20000.8	0.577278	36
ISCW000396	5	6	27.0443	0.515902	20		32.4469	0.519679	24
ISCW000399	113	19	27.0443	0.515902	452		32.4469	0.519679	76
ISCW000403	0	2					24.7774	0.513744	8
ISCW000421	1	13	27.0443	0.515902	4		32.4469	0.519679	52
ISCW000434	0	6					0	0.3461	6
ISCW000435	30	130	5314.14	0.610895	90		5591.78	0.613915	390
ISCW000436	37	29	27.0443	0.515902	148		32.4469	0.519679	116
ISCW000439	30	41	1227.02	0.777033	210		1322.39	0.782343	287
ISCW000440	17	20	3984.37	1.04609	170		4389.88	1.05429	200
ISCW000443	63	23	1.3771	0.42306	189		2.43683	0.42605	69
ISCW000447	138	1120	1093.02	0.689791	828		1178.33	0.694282	6720
ISCW000455	0	1					0	0.381178	1
ISCW000459	39	16	0	0.378829	39		0	0.381178	16
ISCW000464	6	10	26.8068	0.510681	24		24.7774	0.513744	40
ISCW000465	29	16	26.8068	0.510681	116		24.7774	0.513744	64
ISCW000466	6	2	26.8068	0.510681	24		24.7774	0.513744	8
ISCW000473	3	3	33273.9	0.885171	18		35222.1	0.8918	18
ISCW000474	129	128	3445.47	0.656342	645		3577.54	0.660622	640
ISCW000476	463	542	3808.89	0.743583	2778		3953.59	0.748683	3252
ISCW000480	5	6	3445.47	0.656342	25		3577.54	0.660622	30
ISCW000487	2	0	26.8068	0.510681	8
ISCW000492	3	3	0	0.29044	3		0	0.290943	3
ISCW000499	84	83	2137.89	0.519269	168		2264.79	0.522121	166
ISCW000502	1	0	0	0.340315	1
ISCW000529	0	2					0	0.381178	2
ISCW000541	62	241	0	0.378829	62		0	0.381178	241
ISCW000542	23	12	5000.98	0.747967	138		5245	0.752416	72
ISCW000544	13	21	3564.46	0.876582	104		3935.61	0.883423	168
ISCW000546	0	7					70.8179	0.60774	35
ISCW000549	563	658	26.8068	0.510681	2252		24.7774	0.513744	2632
ISCW000554	326	936	27.0443	0.515902	1304		32.4469	0.519679	3744
ISCW000555	180	49	9113.66	0.706217	900		10449	0.715778	245
ISCW000558	0	1					2.43683	0.42605	3
ISCW000559	24	8	0	0.378829	24		0	0.381178	8
ISCW000561	2	0	0	0.378829	2
ISCW000567	100	48	0	0.378829	100		0	0.381178	48
ISCW000594	25	19	0	0.378829	25		0	0.381178	19
ISCW000595	2	0	0	0.378829	2
ISCW000598	0	1					0	0.381178	1
ISCW000599	15	21	2137.89	0.519269	30		2264.79	0.522121	42
ISCW000603	0	1					32.4469	0.519679	4
ISCW000630	3	13	1227.02	0.777033	21		1322.39	0.782343	91
ISCW000634	1	1	2137.89	0.519269	2		2264.79	0.522121	2
ISCW000651	317	157	0.036483	0.332895	634		0.040962	0.334732	314
ISCW000652	256	216	0	0.378829	256		0	0.381178	216
ISCW000682	1	2	26.8068	0.510681	4		24.7774	0.513744	8
ISCW000684	13	9	26.8068	0.510681	52		24.7774	0.513744	36
ISCW000685	22	6	2137.89	0.519269	44		2264.79	0.522121	12
ISCW000691	91	84	27.0443	0.515902	364		32.4469	0.519679	336
ISCW000709	2	3	0	0.340315	2		0	0.3461	3
ISCW000710	37	110	2182.51	0.564246	148		2299.95	0.56742	440
ISCW000713	10	5	27.0443	0.515902	40		32.4469	0.519679	20
ISCW000719	9	4	0	0.378829	9		0	0.381178	4
ISCW000724	3	2	0	0.340315	3		0	0.3461	2
ISCW000732	802	973	27.0443	0.515902	3208		32.4469	0.519679	3892
ISCW000738	7	13	0	0.29044	7		0	0.290943	13
ISCW000746	27	2	26.8068	0.510681	108		24.7774	0.513744	8
ISCW000747	47695	4959	27.0443	0.515902	190780		32.4469	0.519679	19836
ISCW000775	10	24	891.892	0.606365	50		1041.9	0.611676	120
ISCW000776	17	26	27.0443	0.515902	68		32.4469	0.519679	104
ISCW000777	105	54	63.1974	0.603143	525		70.8179	0.60774	270
ISCW000779	1	3	0	0.378829	1		0	0.381178	3
ISCW000780	18	5	0	0.378829	18		0	0.381178	5
ISCW000781	941	676	0	0.378829	941		0	0.381178	676
ISCW000783	166	196	63.1974	0.603143	830		70.8179	0.60774	980
ISCW000787	22	71	9113.66	0.706217	110		10449	0.715778	355
ISCW000790	131	35	0	0.378829	131		0	0.381178	35
ISCW000793	0	1					3935.61	0.883423	8
ISCW000819	52	18	1.3771	0.42306	156		2.43683	0.42605	54
ISCW000826	0	1					2264.79	0.522121	2
ISCW000834	16	6	0	0.29044	16		0	0.290943	6
ISCW000843	58	100	891.892	0.606365	290		1041.9	0.611676	500
ISCW000849	213	79	0	0.242841	213		0	0.243629	79
ISCW000850	6	3	1227.02	0.777033	42		1322.39	0.782343	21
ISCW000852	10	3	0	0.29044	10		0	0.290943	3
ISCW000857	1	0	5000.98	0.747967	6
ISCW000858	1	1	5000.98	0.747967	6		5245	0.752416	6
ISCW000859	22	29	4781.93	0.746805	132		5110.84	0.752619	174
ISCW000862	8	13	0	0.29044	8		0	0.290943	13
ISCW000864	48	80	27.0443	0.515902	192		32.4469	0.519679	320
ISCW000869	2	0	5314.14	0.610895	6
ISCW000870	14	6	5314.14	0.610895	42		5591.78	0.613915	18
ISCW000872	1386	927	2137.89	0.519269	2772		2264.79	0.522121	1854
ISCW000875	2	1	63.1974	0.603143	10		70.8179	0.60774	5
ISCW000876	25	21	63.1974	0.603143	125		70.8179	0.60774	105
ISCW000884	69	43	63.1974	0.603143	345		70.8179	0.60774	215
ISCW000885	79	55	6964.75	0.616051	316		7938.62	0.62446	220
ISCW000886	57	191	1093.02	0.689791	342		1178.33	0.694282	1146
ISCW000888	129	80	16566.7	0.797183	774		18410.3	0.807558	480
ISCW000889	36	4	7064.33	1.00794	324		7542.6	1.01528	36
ISCW000892	7	13	6806.83	0.613375	28		7855.68	0.62215	52
ISCW000894	9	3	47.2349	0.512978	36		50.9472	0.516421	12
ISCW000900	89	52	508.747	0.382065	178		539.074	0.382737	104
ISCW000901	18	70	0	0.340315	18		0	0.3461	70
ISCW000902	6	23	1227.02	0.777033	42		1322.39	0.782343	161
ISCW000903	102	231	0	0.29044	102		0	0.290943	231
ISCW000905	0	2					0	0.3461	2
ISCW000908	0	21					0	0.290943	21
ISCW000910	2	0	1.3771	0.42306	6
ISCW000912	14	10	27.0443	0.515902	56		32.4469	0.519679	40
ISCW000916	2	7	0	0.29044	2		0	0.290943	7
ISCW000947	2	14	0	0.378829	2		0	0.381178	14
ISCW000948	2	0	27.0443	0.515902	8
ISCW000951	270	173	25783.6	0.661986	810		29909.2	0.670906	519
ISCW000954	7	22	37.7246	0.598166	35		41.4954	0.602488	110
ISCW000955	4416	289	27.0443	0.515902	17664		32.4469	0.519679	1156
ISCW000960	22	38	63.1974	0.603143	110		70.8179	0.60774	190
ISCW000962	399	174	2281.16	0.433156	798		2563.27	0.439728	348
ISCW000975	5	2	5619.64	0.917473	40		5884.1	0.923286	16
ISCW000977	8	12	27.0443	0.515902	32		32.4469	0.519679	48
ISCW000979	249	462	63.1974	0.603143	1245		70.8179	0.60774	2310
ISCW000980	37	37	0	0.378829	37		0	0.381178	37
ISCW000981	38	72	1093.02	0.689791	228		1178.33	0.694282	432
ISCW000982	90	70	0	0.241625	90		0	0.241794	70
ISCW000984	35	34	0	0.340315	35		0	0.3461	34
ISCW000988	1	0	0	0.378829	1
ISCW000990	0	1					0	0.381178	1
ISCW000992	2	0	0	0.378829	2
ISCW001005	0	14					70.8179	0.60774	70
ISCW001014	57	35	1093.02	0.689791	342		1178.33	0.694282	210
ISCW001016	193	63	0	0.340315	193		0	0.3461	63
ISCW001029	46	42	0	0.378829	46		0	0.381178	42
ISCW001031	37	20	27.0443	0.515902	148		32.4469	0.519679	80
ISCW001038	1	0	1.3771	0.42306	3
ISCW001040	1192	822	27.0443	0.515902	4768		32.4469	0.519679	3288
ISCW001044	1	0	1.70373	0.319506	2
ISCW001053	1	0	3564.46	0.876582	8
ISCW001055	1	10	3984.37	1.04609	10		4389.88	1.05429	100
ISCW001070	0	1					0	0.3461	1
ISCW001074	1	0	47.2349	0.512978	4
ISCW001075	146	123	0	0.340315	146		0	0.3461	123
ISCW001080	3	6	47.2349	0.512978	12		50.9472	0.516421	24
ISCW001081	2	0	47.2349	0.512978	8
ISCW001082	0	1					24.7774	0.513744	4
ISCW001091	64	20	5.54685	0.415159	192		4.66874	0.417541	60
ISCW001092	215	36	27.0443	0.515902	860		32.4469	0.519679	144
ISCW001101	30	21	0	0.378829	30		0	0.381178	21
ISCW001103	17	2	0	0.340315	17		0	0.3461	2
ISCW001104	5	38	0	0.340315	5		0	0.3461	38
ISCW001107	138	117	27.0443	0.515902	552		32.4469	0.519679	468
ISCW001112	1	0	0	0.378829	1
ISCW001123	1339	1431	5314.14	0.610895	4017		5591.78	0.613915	4293
ISCW001125	197	328	27.0443	0.515902	788		32.4469	0.519679	1312
ISCW001129	82	69	1227.02	0.777033	574		1322.39	0.782343	483
ISCW001134	0	2					70.8179	0.60774	10
ISCW001135	7	2	63.1974	0.603143	35		70.8179	0.60774	10
ISCW001145	101	93	27.0443	0.515902	404		32.4469	0.519679	372
ISCW001149	272	210	0	0.378829	272		0	0.381178	210
ISCW001150	71	108	3564.46	0.876582	568		3935.61	0.883423	864
ISCW001152	17	59	3445.47	0.656342	85		3577.54	0.660622	295
ISCW001177	20	2	1856.02	0.693575	120		2046.74	0.698476	12
ISCW001178	5	1	1856.02	0.693575	30		2046.74	0.698476	6
ISCW001180	63	62	27.0443	0.515902	252		32.4469	0.519679	248
ISCW001190	148	85	27.0443	0.515902	592		32.4469	0.519679	340
ISCW001191	78	26	0	0.378829	78		0	0.381178	26
ISCW001193	14	16	0	0.378829	14		0	0.381178	16
ISCW001202	3	2	9113.66	0.706217	15		10449	0.715778	10
ISCW001214	0	21					0	0.3461	21
ISCW001215	1	0	0	0.340315	1
ISCW001216	0	1					0	0.3461	1
ISCW001225	18	35	27.0443	0.515902	72		32.4469	0.519679	140
ISCW001226	52	141	27.0443	0.515902	208		32.4469	0.519679	564
ISCW001227	82	94	63.1974	0.603143	410		70.8179	0.60774	470
ISCW001231	30	8	0	0.378829	30		0	0.381178	8
ISCW001237	1	0	0	0.378829	1
ISCW001238	2	0	63.1974	0.603143	10
ISCW001264	94	255	27.0443	0.515902	376		32.4469	0.519679	1020
ISCW001274	110	126	0	0.340315	110		0	0.3461	126
ISCW001275	1	0	0	0.378829	1
ISCW001285	240	379	63.1974	0.603143	1200		70.8179	0.60774	1895
ISCW001298	14	18	27.0443	0.515902	56		32.4469	0.519679	72
ISCW001300	1	0	63.1974	0.603143	5
ISCW001302	2	4	3445.47	0.656342	10		3577.54	0.660622	20
ISCW001306	15	7	0	0.340315	15		0	0.3461	7
ISCW001309	253	380	27.0443	0.515902	1012		32.4469	0.519679	1520
ISCW001310	1	0	1.3771	0.42306	3
ISCW001311	13	9	27.0443	0.515902	52		32.4469	0.519679	36
ISCW001316	40	11	3952.73	0.609771	120		4123.26	0.612973	33
ISCW001322	0	2					2.43683	0.42605	6
ISCW001330	45	30	63.1974	0.603143	225		70.8179	0.60774	150
ISCW001337	0	3					1322.39	0.782343	21
ISCW001347	144	38	27.0443	0.515902	576		32.4469	0.519679	152
ISCW001348	4	2	1093.02	0.689791	24		1178.33	0.694282	12
ISCW001355	4	15	26.8068	0.510681	16		24.7774	0.513744	60
ISCW001382	5	25	27.0443	0.515902	20		32.4469	0.519679	100
ISCW001387	114	111	5314.14	0.610895	342		5591.78	0.613915	333
ISCW001411	0	1					70.8179	0.60774	5
ISCW001418	0	1					0	0.3461	1
ISCW001423	9	0	1.3771	0.42306	27
ISCW001425	0	1					0	0.381178	1
ISCW001427	16	10	27.0443	0.515902	64		32.4469	0.519679	40
ISCW001441	37	14	9113.66	0.706217	185		10449	0.715778	70
ISCW001443	7	5	0	0.29044	7		0	0.290943	5
ISCW001452	3	3	17.2581	0.424779	9		21.0847	0.427668	9
ISCW001455	34	36	0	0.378829	34		0	0.381178	36
ISCW001461	76	69	1.3771	0.42306	228		2.43683	0.42605	207
ISCW001462	246	187	0	0.340315	246		0	0.3461	187
ISCW001464	41	119	63.1974	0.603143	205		70.8179	0.60774	595
ISCW001466	1	15	63.1974	0.603143	5		70.8179	0.60774	75
ISCW001470	39	48	0	0.29044	39		0	0.290943	48
ISCW001472	125	239	1.3771	0.42306	375		2.43683	0.42605	717
ISCW001473	26	9	0	0.340315	26		0	0.3461	9
ISCW001476	3	45	0	0.340315	3		0	0.3461	45
ISCW001488	17	25	63.1974	0.603143	85		70.8179	0.60774	125
ISCW001489	15	9	63.1974	0.603143	75		70.8179	0.60774	45
ISCW001503	16	29	27.0443	0.515902	64		32.4469	0.519679	116
ISCW001515	1	1	27.0443	0.515902	4		32.4469	0.519679	4
ISCW001518	0	1					7369.3	0.932474	8
ISCW001527	66	30	0	0.340315	66		0	0.3461	30
ISCW001530	43	71	27.0443	0.515902	172		32.4469	0.519679	284
ISCW001538	130	109	0	0.29044	130		0	0.290943	109
ISCW001549	25	38	5619.64	0.917473	200		5884.1	0.923286	304
ISCW001559	36	33	63.1974	0.603143	180		70.8179	0.60774	165
ISCW001562	12	14	0	0.29044	12		0	0.290943	14
ISCW001563	124	31	9113.66	0.706217	620		10449	0.715778	155
ISCW001564	12	5	27.0443	0.515902	48		32.4469	0.519679	20
ISCW001580	2	1	0	0.340315	2		0	0.3461	1
ISCW001590	47	67	3594.33	0.738606	282		3726.45	0.743431	402
ISCW001592	230	67	73807.7	1.07549	1610		82520.3	1.0879	469
ISCW001595	2	2	5619.64	0.917473	16		5884.1	0.923286	16
ISCW001614	1	0	0.036483	0.332895	2
ISCW001619	0	6					2.43683	0.42605	18
ISCW001620	1	1	1.3771	0.42306	3		2.43683	0.42605	3
ISCW001644	4	18	0	0.378829	4		0	0.381178	18
ISCW001645	0	94					11.1711	0.336349	188
ISCW001646	0	67					11.1711	0.336349	134
ISCW001657	13669	4507	10102.2	0.793458	82014		11558.6	0.803839	27042
ISCW001659	105	94	0	0.378829	105		0	0.381178	94
ISCW001666	50	112	0	0.378829	50		0	0.381178	112
ISCW001667	30	27	1227.02	0.777033	210		1322.39	0.782343	189
ISCW001684	1	1	3615.5	0.958846	9		3985.24	0.966232	9
ISCW001688	0	3					0	0.3461	3
ISCW001689	32	11	26.8068	0.510681	128		24.7774	0.513744	44
ISCW001698	0	7					1178.33	0.694282	42
ISCW001703	7	5	27.0443	0.515902	28		32.4469	0.519679	20
ISCW001707	0	3					0	0.381178	3
ISCW001708	0	1					1322.39	0.782343	7
ISCW001710	12	2	27.0443	0.515902	48		32.4469	0.519679	8
ISCW001711	7	0	3445.47	0.656342	35
ISCW001725	273	246	1093.02	0.689791	1638		1178.33	0.694282	1476
ISCW001739	192	104	1227.02	0.777033	1344		1322.39	0.782343	728
ISCW001740	80	51	1227.02	0.777033	560		1322.39	0.782343	357
ISCW001741	54	47	1.3771	0.42306	162		2.43683	0.42605	141
ISCW001742	104	95	0	0.378829	104		0	0.381178	95
ISCW001752	5	11	27.0443	0.515902	20		32.4469	0.519679	44
ISCW001753	13	22	27.0443	0.515902	52		32.4469	0.519679	88
ISCW001779	37	7	1.3771	0.42306	111		2.43683	0.42605	21
ISCW001780	1269	423	1.3771	0.42306	3807		2.43683	0.42605	1269
ISCW001784	273	193	27.0443	0.515902	1092		32.4469	0.519679	772
ISCW001785	36	128	26.8068	0.510681	144		24.7774	0.513744	512
ISCW001789	11	6	27.0443	0.515902	44		32.4469	0.519679	24
ISCW001790	5	3	0	0.378829	5		0	0.381178	3
ISCW001793	16	8	0	0.378829	16		0	0.381178	8
ISCW001795	471	338	46008.4	1.24585	4710		48818.3	1.25554	3380
ISCW001797	45	49	0	0.340315	45		0	0.3461	49
ISCW001798	95	44	1428.83	0.469331	190		1463.21	0.472029	88
ISCW001814	1850	2005	3984.37	1.04609	18500		4389.88	1.05429	20050
ISCW001815	9	8	0.036483	0.332895	18		0.040962	0.334732	16
ISCW001816	329	545	3808.89	0.743583	1974		3953.59	0.748683	3270
ISCW001817	14	408	0	0.340315	14		0	0.3461	408
ISCW001818	54	2237	63.1974	0.603143	270		70.8179	0.60774	11185
ISCW001819	144	169	0	0.378829	144		0	0.381178	169
ISCW001820	142	199	0	0.378829	142		0	0.381178	199
ISCW001830	2	2	5314.14	0.610895	6		5591.78	0.613915	6
ISCW001842	1	1	7507.14	0.73951	5		7879.37	0.744922	5
ISCW001846	12	3	3984.37	1.04609	120		4389.88	1.05429	30
ISCW001847	49	77	0	0.378829	49		0	0.381178	77
ISCW001850	393	113	6520.09	0.920694	3144		6964.28	0.927222	904
ISCW001851	33	4	6520.09	0.920694	264		6964.28	0.927222	32
ISCW001853	2	1	0	0.378829	2		0	0.381178	1
ISCW001866	9	17	0	0.378829	9		0	0.381178	17
ISCW001867	703	1192	63.1974	0.603143	3515		70.8179	0.60774	5960
ISCW001881	1	2	1227.02	0.777033	7		1322.39	0.782343	14
ISCW001885	12	114	27.0443	0.515902	48		32.4469	0.519679	456
ISCW001896	1	2	1.3771	0.42306	3		2.43683	0.42605	6
ISCW001902	31	2	47.2349	0.512978	124		50.9472	0.516421	8
ISCW001905	826	258	47.2349	0.512978	3304		50.9472	0.516421	1032
ISCW001922	0	2					0	0.290943	2
ISCW001927	1	0	27.0443	0.515902	4
ISCW001928	1	9	1.3771	0.42306	3		2.43683	0.42605	27
ISCW001946	21	8	0	0.242841	21		0	0.243629	8
ISCW001947	11	24	27485.1	0.846657	66		30874.9	0.856722	144
ISCW001948	343	182	27.0443	0.515902	1372		32.4469	0.519679	728
ISCW001949	25	33	872.099	0.383281	50		891.455	0.384572	66
ISCW001951	935	586	44.5729	0.51202	3740		50.1778	0.515729	2344
ISCW001956	0	2					21.4582	0.42836	6
ISCW001963	39	15	27.0443	0.515902	156		32.4469	0.519679	60
ISCW001971	13	15	63.1974	0.603143	65		70.8179	0.60774	75
ISCW001981	1	0	2137.89	0.519269	2
ISCW001982	1	0	0	0.240463	1
ISCW001987	75	23	27.0443	0.515902	300		32.4469	0.519679	92
ISCW001988	19	62	0	0.378829	19		0	0.381178	62
ISCW001993	45	134	1011.02	0.693606	270		1176.86	0.699737	804
ISCW002000	13	15	1093.02	0.689791	78		1178.33	0.694282	90
ISCW002003	0	3					0	0.3461	3
ISCW002008	0	1					0	0.381178	1
ISCW002014	0	6					10449	0.715778	30
ISCW002017	26	7	3615.5	0.958846	234		3985.24	0.966232	63
ISCW002020	72	187	2137.89	0.519269	144		2264.79	0.522121	374
ISCW002021	1167	998	63.1974	0.603143	5835		70.8179	0.60774	4990
ISCW002026	44	57	0	0.340315	44		0	0.3461	57
ISCW002028	603	488	0	0.242841	603		0	0.243629	488
ISCW002033	0	1					32.4469	0.519679	4
ISCW002036	56	57	1093.02	0.689791	336		1178.33	0.694282	342
ISCW002037	8	425	1093.02	0.689791	48		1178.33	0.694282	2550
ISCW002059	2	1	27.0443	0.515902	8		32.4469	0.519679	4
ISCW002062	4	17	0	0.340315	4		0	0.3461	17
ISCW002068	8	7	27.0443	0.515902	32		32.4469	0.519679	28
ISCW002071	104	340	63.1974	0.603143	520		70.8179	0.60774	1700
ISCW002074	1	1	27.0443	0.515902	4		32.4469	0.519679	4
ISCW002088	70	151	0	0.29044	70		0	0.290943	151
ISCW002101	941	1183	0	0.378829	941		0	0.381178	1183
ISCW002110	2	0	26.8068	0.510681	8
ISCW002122	277	155	20744.3	0.653608	1108		22059.2	0.658846	620
ISCW002128	535	672	0	0.340315	535		0	0.3461	672
ISCW002132	45	137	0	0.340315	45		0	0.3461	137
ISCW002138	2	1	0	0.340315	2		0	0.3461	1
ISCW002157	2	5	0	0.378829	2		0	0.381178	5
ISCW002159	12	3	0	0.378829	12		0	0.381178	3
ISCW002164	2	1	0	0.340315	2		0	0.3461	1
ISCW002169	1	0	5619.64	0.917473	8
ISCW002180	0	4					0	0.3461	4
ISCW002187	0	1					0	0.381178	1
ISCW002194	48	100	1093.02	0.689791	288		1178.33	0.694282	600
ISCW002199	146	148	0	0.378829	146		0	0.381178	148
ISCW002201	46	8	3808.89	0.743583	276		3953.59	0.748683	48
ISCW002204	4	2	9113.66	0.706217	20		10449	0.715778	10
ISCW002216	0	8					1178.33	0.694282	48
ISCW002223	4	5	0	0.378829	4		0	0.381178	5
ISCW002233	60	73	63.1974	0.603143	300		70.8179	0.60774	365
ISCW002236	224	101	19.1704	0.425736	672		21.4582	0.42836	303
ISCW002240	2	0	0	0.378829	2
ISCW002249	27	2	0	0.378829	27		0	0.381178	2
ISCW002250	1	126	63.1974	0.603143	5		70.8179	0.60774	630
ISCW002262	1	0	63.1974	0.603143	5
ISCW002268	26	38	5619.64	0.917473	208		5884.1	0.923286	304
ISCW002272	12	12	27.0443	0.515902	48		32.4469	0.519679	48
ISCW002283	7	4	1227.02	0.777033	49		1322.39	0.782343	28
ISCW002288	55	41	7008.2	0.471671	110		7345.15	0.474806	82
ISCW002293	16	3	46008.4	1.24585	160		48818.3	1.25554	30
ISCW002294	31	7	1011.02	0.693606	186		1176.86	0.699737	42
ISCW002300	554	757	0	0.29044	554		0	0.290943	757
ISCW002307	4	1	3984.37	1.04609	40		4389.88	1.05429	10
ISCW002308	27	19	63.1974	0.603143	135		70.8179	0.60774	95
ISCW002309	14	21	7390.57	0.470601	28		7860.14	0.473898	42
ISCW002312	1	0	0	0.378829	1
ISCW002314	0	1					5884.1	0.923286	8
ISCW002317	0	1					0	0.3461	1
ISCW002323	15	10	63.1974	0.603143	75		70.8179	0.60774	50
ISCW002324	24	28	1.3771	0.42306	72		2.43683	0.42605	84
ISCW002328	43	85	0	0.378829	43		0	0.381178	85
ISCW002343	1	0	0	0.237242	1
ISCW002350	1	0	891.892	0.606365	5
ISCW002352	43	30	27.0443	0.515902	172		32.4469	0.519679	120
ISCW002357	21	17	63.1974	0.603143	105		70.8179	0.60774	85
ISCW002365	5	9	0	0.340315	5		0	0.3461	9
ISCW002369	8	2	923.603	0.603522	40		995.655	0.607373	10
ISCW002375	0	1					32.4469	0.519679	4
ISCW002386	5	4	1.3771	0.42306	15		2.43683	0.42605	12
ISCW002395	157	158	19.1704	0.425736	471		21.4582	0.42836	474
ISCW002401	205	156	0	0.340315	205		0	0.3461	156
ISCW002405	3	2	1.3771	0.42306	9		2.43683	0.42605	6
ISCW002423	3	2	9113.66	0.706217	15		10449	0.715778	10
ISCW002432	813	748	1.3771	0.42306	2439		2.43683	0.42605	2244
ISCW002434	76	36	63.1974	0.603143	380		70.8179	0.60774	180
ISCW002443	14	18	27.0443	0.515902	56		32.4469	0.519679	72
ISCW002448	0	1					0	0.381178	1
ISCW002449	23	45	27.0443	0.515902	92		32.4469	0.519679	180
ISCW002458	110	134	63.1974	0.603143	550		70.8179	0.60774	670
ISCW002462	52	25	0	0.378829	52		0	0.381178	25
ISCW002464	1	4	1227.02	0.777033	7		1322.39	0.782343	28
ISCW002471	51	63	27.0443	0.515902	204		32.4469	0.519679	252
ISCW002472	42	49	26.8068	0.510681	168		24.7774	0.513744	196
ISCW002473	4	1	5619.64	0.917473	32		5884.1	0.923286	8
ISCW002476	0	1					70.8179	0.60774	5
ISCW002487	66	3307	0	0.242841	66		0	0.243629	3307
ISCW002489	1	0	1.3771	0.42306	3
ISCW002490	278	485	0	0.378829	278		0	0.381178	485
ISCW002492	58	95	0	0.378829	58		0	0.381178	95
ISCW002493	984	1633	27.0443	0.515902	3936		32.4469	0.519679	6532
ISCW002504	100	136	0	0.29044	100		0	0.290943	136
ISCW002508	20	7	0	0.340315	20		0	0.3461	7
ISCW002517	2	2	26.8068	0.510681	8		24.7774	0.513744	8
ISCW002518	1	0	26.8068	0.510681	4
ISCW002520	6	7	26.8068	0.510681	24		24.7774	0.513744	28
ISCW002525	8	3	0	0.29044	8		0	0.290943	3
ISCW002548	18	68	0	0.378829	18		0	0.381178	68
ISCW002553	43	45	26.8068	0.510681	172		24.7774	0.513744	180
ISCW002555	124	209	27.0443	0.515902	496		32.4469	0.519679	836
ISCW002558	3	1	27717.6	0.744731	15		29412.2	0.750857	5
ISCW002559	111	50	27717.6	0.744731	555		29412.2	0.750857	250
ISCW002562	397	203	0	0.378829	397		0	0.381178	203
ISCW002572	25	45	1428.83	0.469331	50		1463.21	0.472029	90
ISCW002574	6	5	0	0.378829	6		0	0.381178	5
ISCW002576	181	226	27717.6	0.744731	905		29412.2	0.750857	1130
ISCW002580	4	13	1227.02	0.777033	28		1322.39	0.782343	91
ISCW002586	278	577	2137.89	0.519269	556		2264.79	0.522121	1154
ISCW002590	136	487	0	0.378829	136		0	0.381178	487
ISCW002593	52	35	27.0443	0.515902	208		32.4469	0.519679	140
ISCW002598	387	515	63.1974	0.603143	1935		70.8179	0.60774	2575
ISCW002599	416	482	0	0.378829	416		0	0.381178	482
ISCW002601	56	53	0	0.378829	56		0	0.381178	53
ISCW002610	26	5	3931.64	0.963824	234		4338.41	0.971484	45
ISCW002614	1	4	26.8068	0.510681	4		24.7774	0.513744	16
ISCW002615	12	9	47.2349	0.512978	48		50.9472	0.516421	36
ISCW002619	20	21	4623.71	0.609732	60		4946.2	0.614118	63
ISCW002621	86	18	0	0.378829	86		0	0.381178	18
ISCW002622	533	574	63.1974	0.603143	2665		70.8179	0.60774	2870
ISCW002623	80	22	6964.75	0.616051	320		7938.62	0.62446	88
ISCW002630	0	4					2563.27	0.439728	8
ISCW002631	1	1	0	0.378829	1		0	0.381178	1
ISCW002637	1	3	0	0.340315	1		0	0.3461	3
ISCW002654	5	5	27.0443	0.515902	20		32.4469	0.519679	20
ISCW002671	47	14	27.0443	0.515902	188		32.4469	0.519679	56
ISCW002674	551	168	1.3771	0.42306	1653		2.43683	0.42605	504
ISCW002675	16	277	1.3771	0.42306	48		2.43683	0.42605	831
ISCW002679	0	4					32.4469	0.519679	16
ISCW002680	1	3	3357.1	0.430778	2		3622.91	0.438097	6
ISCW002701	1209	1968	1227.02	0.777033	8463		1322.39	0.782343	13776
ISCW002703	37	15	1227.02	0.777033	259		1322.39	0.782343	105
ISCW002708	1	5	0	0.378829	1		0	0.381178	5
ISCW002709	60	134	63.1974	0.603143	300		70.8179	0.60774	670
ISCW002717	10	38	1227.02	0.777033	70		1322.39	0.782343	266
ISCW002731	9	10	3445.47	0.656342	45		3577.54	0.660622	50
ISCW002741	8	7	7008.2	0.471671	16		7345.15	0.474806	14
ISCW002744	15	11	63.1974	0.603143	75		70.8179	0.60774	55
ISCW002749	71	69	1227.02	0.777033	497		1322.39	0.782343	483
ISCW002757	1	0	27.0443	0.515902	4
ISCW002764	11	7	3615.5	0.958846	99		3985.24	0.966232	63
ISCW002765	55	58	1743.56	0.65112	275		1863.29	0.654688	290
ISCW002766	17	23	0	0.340315	17		0	0.3461	23
ISCW002772	0	1					0	0.381178	1
ISCW002775	34	5	9113.66	0.706217	170		10449	0.715778	25
ISCW002790	14	18	63.1974	0.603143	70		70.8179	0.60774	90
ISCW002798	5	7	0	0.378829	5		0	0.381178	7
ISCW002824	195	100	27.0443	0.515902	780		32.4469	0.519679	400
ISCW002828	1	7	0	0.378829	1		0	0.381178	7
ISCW002838	0	2					32.4469	0.519679	8
ISCW002848	97	15	1227.02	0.777033	679		1322.39	0.782343	105
ISCW002857	168	135	0	0.378829	168		0	0.381178	135
ISCW002862	67	98	3615.5	0.958846	603		3985.24	0.966232	882
ISCW002863	175	309	0	0.340315	175		0	0.3461	309
ISCW002864	15	2	2137.89	0.519269	30		2264.79	0.522121	4
ISCW002870	59	38	19.1704	0.425736	177		21.4582	0.42836	114
ISCW002872	1	43	63.1974	0.603143	5		70.8179	0.60774	215
ISCW002873	23	16	0	0.29044	23		0	0.290943	16
ISCW002891	20	13	0	0.29044	20		0	0.290943	13
ISCW002900	59	322	0	0.378829	59		0	0.381178	322
ISCW002903	704	702	0	0.378829	704		0	0.381178	702
ISCW002906	1	2	26.8068	0.510681	4		24.7774	0.513744	8
ISCW002912	14	9	1227.02	0.777033	98		1322.39	0.782343	63
ISCW002915	45	46	33273.9	0.885171	270		35222.1	0.8918	276
ISCW002923	46	153	27.0443	0.515902	184		32.4469	0.519679	612
ISCW002927	2	52	0	0.29044	2		0	0.290943	52
ISCW002934	49	38	0	0.29044	49		0	0.290943	38
ISCW002936	192	60	0	0.340315	192		0	0.3461	60
ISCW002937	43	16	0	0.340315	43		0	0.3461	16
ISCW002938	900	306	0	0.340315	900		0	0.3461	306
ISCW002940	105	76	0	0.340315	105		0	0.3461	76
ISCW002944	45	25	0	0.378829	45		0	0.381178	25
ISCW002948	30	7	26.8068	0.510681	120		24.7774	0.513744	28
ISCW002950	40	29	63.1974	0.603143	200		70.8179	0.60774	145
ISCW002953	1070	537	7815.73	0.702335	5350		8946.54	0.711828	2685
ISCW002957	0	1					0	0.381178	1
ISCW002964	50	195	0	0.340315	50		0	0.3461	195
ISCW002965	3	7	19.1704	0.425736	9		21.4582	0.42836	21
ISCW002966	86	238	0	0.29044	86		0	0.290943	238
ISCW002992	1	0	0	0.378829	1
ISCW003013	16	0	27.0443	0.515902	64
ISCW003015	8	4	27.0443	0.515902	32		32.4469	0.519679	16
ISCW003034	0	1					2.43683	0.42605	3
ISCW003036	6	2	1.3771	0.42306	18		2.43683	0.42605	6
ISCW003037	1334	489	1.3771	0.42306	4002		2.43683	0.42605	1467
ISCW003039	351	1013	1.3771	0.42306	1053		2.43683	0.42605	3039
ISCW003052	0	2					32.4469	0.519679	8
ISCW003058	40	35	0	0.340315	40		0	0.3461	35
ISCW003059	14	28	27.0443	0.515902	56		32.4469	0.519679	112
ISCW003061	0	1					10449	0.715778	5
ISCW003062	2	21	63.1974	0.603143	10		70.8179	0.60774	105
ISCW003066	0	3					70.8179	0.60774	15
ISCW003071	8	8	0.036483	0.332895	16		0.040962	0.334732	16
ISCW003079	202	205	2281.16	0.433156	404		2563.27	0.439728	410
ISCW003083	5	23	27.0443	0.515902	20		32.4469	0.519679	92
ISCW003088	1572	1256	63.1974	0.603143	7860		70.8179	0.60774	6280
ISCW003089	47	124	1093.02	0.689791	282		1178.33	0.694282	744
ISCW003092	125	203	26.8068	0.510681	500		24.7774	0.513744	812
ISCW003100	484	190	1.3771	0.42306	1452		2.43683	0.42605	570
ISCW003107	8	5	0	0.378829	8		0	0.381178	5
ISCW003113	59	76	0	0.378829	59		0	0.381178	76
ISCW003127	1	3	0	0.378829	1		0	0.381178	3
ISCW003133	220	362	5619.64	0.917473	1760		5884.1	0.923286	2896
ISCW003135	24	7	0	0.340315	24		0	0.3461	7
ISCW003136	190	44	8888.86	1.09929	1900		9508.71	1.10718	440
ISCW003147	8	3	3984.37	1.04609	80		4389.88	1.05429	30
ISCW003149	118	295	2137.89	0.519269	236		2264.79	0.522121	590
ISCW003155	0	2					0	0.243629	2
ISCW003160	89	156	0	0.340315	89		0	0.3461	156
ISCW003165	506	343	6964.75	0.616051	2024		7938.62	0.62446	1372
ISCW003166	11	6	19.1704	0.425736	33		21.4582	0.42836	18
ISCW003167	39	225	63.1974	0.603143	195		70.8179	0.60774	1125
ISCW003169	36	21	0	0.378829	36		0	0.381178	21
ISCW003177	0	1					24.7774	0.513744	4
ISCW003178	0	41					0	0.290943	41
ISCW003183	46	13	27.0443	0.515902	184		32.4469	0.519679	52
ISCW003184	2	16	63.1974	0.603143	10		70.8179	0.60774	80
ISCW003186	4	0	26.8068	0.510681	16
ISCW003190	5	0	0	0.378829	5
ISCW003201	17	15	5619.64	0.917473	136		5884.1	0.923286	120
ISCW003208	73	78	17.2581	0.424779	219		21.0847	0.427668	234
ISCW003213	0	1					24.7774	0.513744	4
ISCW003216	0	2					21.4582	0.42836	6
ISCW003217	1	15	27.0443	0.515902	4		32.4469	0.519679	60
ISCW003218	0	8					0	0.3461	8
ISCW003219	30	17	27.0443	0.515902	120		32.4469	0.519679	68
ISCW003221	465	573	44.5729	0.51202	1860		50.1778	0.515729	2292
ISCW003234	1	0	0	0.378829	1
ISCW003237	2	0	1093.02	0.689791	12
ISCW003240	1	3	26.8068	0.510681	4		24.7774	0.513744	12
ISCW003242	0	1					21.0847	0.427668	3
ISCW003243	0	1					21.0847	0.427668	3
ISCW003250	53	196	26.8068	0.510681	212		24.7774	0.513744	784
ISCW003251	198	176	27.0443	0.515902	792		32.4469	0.519679	704
ISCW003263	7	9	63.1974	0.603143	35		70.8179	0.60774	45
ISCW003266	75	147	0	0.340315	75		0	0.3461	147
ISCW003275	17	4	27.0443	0.515902	68		32.4469	0.519679	16
ISCW003279	1075	921	0	0.340315	1075		0	0.3461	921
ISCW003281	260	349	27717.6	0.744731	1300		29412.2	0.750857	1745
ISCW003282	46	18	26.8068	0.510681	184		24.7774	0.513744	72
ISCW003285	5	5	3835.95	0.655126	25		4040.9	0.658788	25
ISCW003297	2	0	27.0443	0.515902	8
ISCW003301	125	129	3615.5	0.958846	1125		3985.24	0.966232	1161
ISCW003305	24	48	27.0443	0.515902	96		32.4469	0.519679	192
ISCW003311	13	3	1.3771	0.42306	39		2.43683	0.42605	9
ISCW003315	9	13	0	0.378829	9		0	0.381178	13
ISCW003316	3	14	63.1974	0.603143	15		70.8179	0.60774	70
ISCW003325	86	51	0	0.340315	86		0	0.3461	51
ISCW003329	326	145	0	0.29044	326		0	0.290943	145
ISCW003334	0	3					7879.37	0.744922	15
ISCW003338	6	3	47.2349	0.512978	24		50.9472	0.516421	12
ISCW003347	65	55	3445.47	0.656342	325		3577.54	0.660622	275
ISCW003355	8	2	17.2581	0.424779	24		21.0847	0.427668	6
ISCW003356	0	2					2.43683	0.42605	6
ISCW003358	92	47	1743.56	0.65112	460		1863.29	0.654688	235
ISCW003366	5	10	508.747	0.382065	10		539.074	0.382737	20
ISCW003370	0	1					2.43683	0.42605	3
ISCW003375	16	55	0	0.378829	16		0	0.381178	55
ISCW003386	8	4	63.1974	0.603143	40		70.8179	0.60774	20
ISCW003387	9	10	1093.02	0.689791	54		1178.33	0.694282	60
ISCW003393	1	0	1227.02	0.777033	7
ISCW003394	9	0	27.0443	0.515902	36
ISCW003402	64	50	63.1974	0.603143	320		70.8179	0.60774	250
ISCW003413	12	3	891.892	0.606365	60		1041.9	0.611676	15
ISCW003422	142	57	27.0443	0.515902	568		32.4469	0.519679	228
ISCW003425	13	6	0	0.29044	13		0	0.290943	6
ISCW003434	77	13	7945.23	0.703293	385		9039.37	0.712521	65
ISCW003442	13	53	5619.64	0.917473	104		5884.1	0.923286	424
ISCW003446	2	17	27.0443	0.515902	8		32.4469	0.519679	68
ISCW003454	0	8					0	0.3461	8
ISCW003460	54	39	27.0443	0.515902	216		32.4469	0.519679	156
ISCW003489	408	556	63.1974	0.603143	2040		70.8179	0.60774	2780
ISCW003493	3	10	26.8068	0.510681	12		24.7774	0.513744	40
ISCW003494	1772	1296	3615.5	0.958846	15948		3985.24	0.966232	11664
ISCW003495	7	3	1227.02	0.777033	49		1322.39	0.782343	21
ISCW003513	9	2	1227.02	0.777033	63		1322.39	0.782343	14
ISCW003527	916	432	0	0.29044	916		0	0.290943	432
ISCW003528	777	713	6964.75	0.616051	3108		7938.62	0.62446	2852
ISCW003533	14	20	0	0.29044	14		0	0.290943	20
ISCW003535	5	4	1227.02	0.777033	35		1322.39	0.782343	28
ISCW003547	96	80	891.892	0.606365	480		1041.9	0.611676	400
ISCW003551	2	0	0	0.378829	2
ISCW003557	4	1	5314.14	0.610895	12		5591.78	0.613915	3
ISCW003559	9	47	26.8068	0.510681	36		24.7774	0.513744	188
ISCW003560	6	2	0	0.378829	6		0	0.381178	2
ISCW003566	0	1					2264.79	0.522121	2
ISCW003575	562	137	0.036483	0.332895	1124		0.040962	0.334732	274
ISCW003577	11	30	16494.2	0.569144	22		20000.8	0.577278	60
ISCW003581	139	93	0	0.340315	139		0	0.3461	93
ISCW003591	47	20	0	0.242841	47		0	0.243629	20
ISCW003593	106	153	27.0443	0.515902	424		32.4469	0.519679	612
ISCW003596	9	28	27.0443	0.515902	36		32.4469	0.519679	112
ISCW003597	7	5	27.0443	0.515902	28		32.4469	0.519679	20
ISCW003606	437	363	2137.89	0.519269	874		2264.79	0.522121	726
ISCW003611	2	0	0	0.340315	2
ISCW003612	2746	790	63.1974	0.603143	13730		70.8179	0.60774	3950
ISCW003613	27	100	10102.2	0.793458	162		11558.6	0.803839	600
ISCW003627	0	1					24.7774	0.513744	4
ISCW003630	57	5	27.0443	0.515902	228		32.4469	0.519679	20
ISCW003643	1	0	0	0.378829	1
ISCW003656	1	1	27.0443	0.515902	4		32.4469	0.519679	4
ISCW003663	56	48	27.0443	0.515902	224		32.4469	0.519679	192
ISCW003686	0	2					21.0847	0.427668	6
ISCW003688	92	54	1.3771	0.42306	276		2.43683	0.42605	162
ISCW003690	16	11	0	0.340315	16		0	0.3461	11
ISCW003698	3	9	27.0443	0.515902	12		32.4469	0.519679	36
ISCW003700	80	19	0	0.378829	80		0	0.381178	19
ISCW003708	2	0	27.0443	0.515902	8
ISCW003731	3	0	0	0.378829	3
ISCW003744	2	5	3615.5	0.958846	18		3985.24	0.966232	45
ISCW003753	1	4	0	0.29044	1		0	0.290943	4
ISCW003755	18	20	63.1974	0.603143	90		70.8179	0.60774	100
ISCW003758	20	12	2137.89	0.519269	40		2264.79	0.522121	24
ISCW003762	15	13	42181.7	1.1463	135		44565.4	1.15446	117
ISCW003765	9	4	1.3771	0.42306	27		2.43683	0.42605	12
ISCW003801	40	8	0	0.242841	40		0	0.243629	8
ISCW003802	4	24	9113.66	0.706217	20		10449	0.715778	120
ISCW003808	0	2					2.43683	0.42605	6
ISCW003812	82	33	63.1974	0.603143	410		70.8179	0.60774	165
ISCW003821	0	27					0	0.3461	27
ISCW003823	5	40	1.3771	0.42306	15		2.43683	0.42605	120
ISCW003831	5	2	1227.02	0.777033	35		1322.39	0.782343	14
ISCW003833	27	42	63.1974	0.603143	135		70.8179	0.60774	210
ISCW003836	0	25					1178.33	0.694282	150
ISCW003841	27	10	26.8068	0.510681	108		24.7774	0.513744	40
ISCW003847	0	1					2787.91	0.472972	2
ISCW003853	2	11	0	0.340315	2		0	0.3461	11
ISCW003862	1730	2303	1093.02	0.689791	10380		1178.33	0.694282	13818
ISCW003867	1	0	0	0.378829	1
ISCW003893	1	1	0	0.340315	1		0	0.3461	1
ISCW003896	13	3	63.1974	0.603143	65		70.8179	0.60774	15
ISCW003911	304	131	0	0.340315	304		0	0.3461	131
ISCW003914	12	5	3594.33	0.738606	72		3726.45	0.743431	30
ISCW003915	3	7	1227.02	0.777033	21		1322.39	0.782343	49
ISCW003919	84	81	0	0.378829	84		0	0.381178	81
ISCW003920	27	30	63.1974	0.603143	135		70.8179	0.60774	150
ISCW003921	0	4					0	0.3461	4
ISCW003922	2	0	0	0.340315	2
ISCW003923	11	8	1093.02	0.689791	66		1178.33	0.694282	48
ISCW003924	25	21	19.1704	0.425736	75		21.4582	0.42836	63
ISCW003928	67	104	0	0.29044	67		0	0.290943	104
ISCW003939	251	487	17.2581	0.424779	753		21.0847	0.427668	1461
ISCW003940	53	31	2137.89	0.519269	106		2264.79	0.522121	62
ISCW003946	47	45	26.8068	0.510681	188		24.7774	0.513744	180
ISCW003947	22	23	32725.3	0.91862	154		34650.7	0.92546	161
ISCW003949	138	68	63.1974	0.603143	690		70.8179	0.60774	340
ISCW003950	0	56					32.4469	0.519679	224
ISCW003953	44	25	5619.64	0.917473	352		5884.1	0.923286	200
ISCW003955	37	13	0	0.378829	37		0	0.381178	13
ISCW003957	161	28	0	0.378829	161		0	0.381178	28
ISCW003960	14	2	1.3771	0.42306	42		2.43683	0.42605	6
ISCW003967	1	0	7945.23	0.703293	5
ISCW003974	11	28	0	0.378829	11		0	0.381178	28
ISCW003977	5	3	0	0.378829	5		0	0.381178	3
ISCW003979	13	16	0.036483	0.332895	26		0.040962	0.334732	32
ISCW003981	46	53	3984.37	1.04609	460		4389.88	1.05429	530
ISCW003986	53	53	63.1974	0.603143	265		70.8179	0.60774	265
ISCW003987	53	34	27.0443	0.515902	212		32.4469	0.519679	136
ISCW003988	39	6	2.84047	0.324036	78		2.39514	0.32553	12
ISCW003998	0	1					0	0.381178	1
ISCW004003	7	2	63.1974	0.603143	35		70.8179	0.60774	10
ISCW004026	472	236	3931.64	0.963824	4248		4338.41	0.971484	2124
ISCW004029	81	82	5619.64	0.917473	648		5884.1	0.923286	656
ISCW004030	1994	2256	63.1974	0.603143	9970		70.8179	0.60774	11280
ISCW004036	39	63	63.1974	0.603143	195		70.8179	0.60774	315
ISCW004052	16	5	63.1974	0.603143	80		70.8179	0.60774	25
ISCW004057	5	2	27.0443	0.515902	20		32.4469	0.519679	8
ISCW004058	351	487	3808.89	0.743583	2106		3953.59	0.748683	2922
ISCW004059	59	30	3808.89	0.743583	354		3953.59	0.748683	180
ISCW004067	1	0	2642	0.783741	7
ISCW004072	0	2					1322.39	0.782343	14
ISCW004077	20	6	26.8068	0.510681	80		24.7774	0.513744	24
ISCW004080	168	52	5314.14	0.610895	504		5591.78	0.613915	156
ISCW004083	113	38	1093.02	0.689791	678		1178.33	0.694282	228
ISCW004089	0	4					0	0.381178	4
ISCW004091	9	8	27.0443	0.515902	36		32.4469	0.519679	32
ISCW004099	14	13	1.3771	0.42306	42		2.43683	0.42605	39
ISCW004107	171	213	0	0.378829	171		0	0.381178	213
ISCW004111	83	115	0	0.29044	83		0	0.290943	115
ISCW004113	13	16	27.0443	0.515902	52		32.4469	0.519679	64
ISCW004114	1	2	0	0.29044	1		0	0.290943	2
ISCW004115	88	46	63.1974	0.603143	440		70.8179	0.60774	230
ISCW004120	366	677	3808.89	0.743583	2196		3953.59	0.748683	4062
ISCW004123	2	0	26.8068	0.510681	8
ISCW004132	2053	3662	0	0.340315	2053		0	0.3461	3662
ISCW004142	1	0	63.1974	0.603143	5
ISCW004145	4	4	27.0443	0.515902	16		32.4469	0.519679	16
ISCW004151	2	0	1227.02	0.777033	14
ISCW004156	2	1	1093.02	0.689791	12		1178.33	0.694282	6
ISCW004169	1	42	0	0.378829	1		0	0.381178	42
ISCW004170	89	52	0	0.340315	89		0	0.3461	52
ISCW004183	0	3					0.040962	0.334732	6
ISCW004187	303	239	8888.86	1.09929	3030		9508.71	1.10718	2390
ISCW004189	4	20	17.2581	0.424779	12		21.0847	0.427668	60
ISCW004197	1	3	0.036483	0.332895	2		0.040962	0.334732	6
ISCW004206	14	4	63.1974	0.603143	70		70.8179	0.60774	20
ISCW004207	67	4	63.1974	0.603143	335		70.8179	0.60774	20
ISCW004208	1180	372	0.036483	0.332895	2360		0.040962	0.334732	744
ISCW004211	581	86	0	0.29044	581		0	0.290943	86
ISCW004232	64	60	9113.66	0.706217	320		10449	0.715778	300
ISCW004241	0	4					5583.47	0.84068	28
ISCW004242	36	16	27.0443	0.515902	144		32.4469	0.519679	64
ISCW004246	1067	415	63.1974	0.603143	5335		70.8179	0.60774	2075
ISCW004247	36	16	0	0.29044	36		0	0.290943	16
ISCW004250	9	24	0	0.378829	9		0	0.381178	24
ISCW004253	9	17	1227.02	0.777033	63		1322.39	0.782343	119
ISCW004257	0	6					0	0.381178	6
ISCW004260	1	1	0	0.29044	1		0	0.290943	1
ISCW004264	2371	231	27.0443	0.515902	9484		32.4469	0.519679	924
ISCW004297	1	0	16494.2	0.569144	2
ISCW004313	3	0	63.1974	0.603143	15
ISCW004334	1	0	9113.66	0.706217	5
ISCW004341	2	3	1227.02	0.777033	14		1322.39	0.782343	21
ISCW004346	27	39	63.1974	0.603143	135		70.8179	0.60774	195
ISCW004347	6	23	26.8068	0.510681	24		24.7774	0.513744	92
ISCW004349	29	24	26.8068	0.510681	116		24.7774	0.513744	96
ISCW004350	0	1					0.040962	0.334732	2
ISCW004353	93	134	37.7246	0.598166	465		41.4954	0.602488	670
ISCW004365	139	209	0.036483	0.332895	278		0.040962	0.334732	418
ISCW004384	0	1					2.43683	0.42605	3
ISCW004388	0	7					0	0.381178	7
ISCW004389	0	3					1.32072	0.334039	6
ISCW004394	6	1	5619.64	0.917473	48		5884.1	0.923286	8
ISCW004397	448	1589	26.8068	0.510681	1792		24.7774	0.513744	6356
ISCW004399	66	50	0	0.340315	66		0	0.3461	50
ISCW004404	1	0	0	0.29044	1
ISCW004410	22	8	3564.46	0.876582	176		3935.61	0.883423	64
ISCW004417	24	8	1227.02	0.777033	168		1322.39	0.782343	56
ISCW004420	26	61	0	0.378829	26		0	0.381178	61
ISCW004424	18	39	386.004	0.380942	36		395.257	0.381795	78
ISCW004427	2	5	2137.89	0.519269	4		2264.79	0.522121	10
ISCW004436	9	12	0	0.340315	9		0	0.3461	12
ISCW004439	94	72	63.1974	0.603143	470		70.8179	0.60774	360
ISCW004440	15	20	1227.02	0.777033	105		1322.39	0.782343	140
ISCW004441	1	0	27.0443	0.515902	4
ISCW004453	2	23	0	0.378829	2		0	0.381178	23
ISCW004461	5	2	5158.38	0.830231	35		5402.36	0.835225	14
ISCW004464	6	5	2.84047	0.324036	12		2.39514	0.32553	10
ISCW004473	379	479	5619.64	0.917473	3032		5884.1	0.923286	3832
ISCW004474	369	640	2137.89	0.519269	738		2264.79	0.522121	1280
ISCW004475	55	26	0	0.378829	55		0	0.381178	26
ISCW004478	146	36	5619.64	0.917473	1168		5884.1	0.923286	288
ISCW004481	3	0	3615.5	0.958846	27
ISCW004489	1	1	26.8068	0.510681	4		24.7774	0.513744	4
ISCW004493	1	0	1227.02	0.777033	7
ISCW004502	13	2	63.1974	0.603143	65		70.8179	0.60774	10
ISCW004503	80	94	63.1974	0.603143	400		70.8179	0.60774	470
ISCW004504	26	18	0	0.378829	26		0	0.381178	18
ISCW004505	9	7	63.1974	0.603143	45		70.8179	0.60774	35
ISCW004507	20	36	63.1974	0.603143	100		70.8179	0.60774	180
ISCW004513	4	1	0.036483	0.332895	8		0.040962	0.334732	2
ISCW004519	213	426	0.036483	0.332895	426		0.040962	0.334732	852
ISCW004520	521	160	0.036483	0.332895	1042		0.040962	0.334732	320
ISCW004522	64	16	0	0.340315	64		0	0.3461	16
ISCW004525	51	11	692.121	0.595744	255		740.025	0.599013	55
ISCW004526	2021	230	0	0.378829	2021		0	0.381178	230
ISCW004541	28	23	3564.46	0.876582	224		3935.61	0.883423	184
ISCW004542	25	49	3445.47	0.656342	125		3577.54	0.660622	245
ISCW004545	1	1	0	0.378829	1		0	0.381178	1
ISCW004557	1	1	0	0.340315	1		0	0.3461	1
ISCW004569	2	2	0	0.340315	2		0	0.3461	2
ISCW004580	8	1	36185.5	1.10779	72		40287.8	1.11939	9
ISCW004583	34	13	0	0.378829	34		0	0.381178	13
ISCW004591	0	3					0	0.3461	3
ISCW004610	9	13	37.7246	0.598166	45		41.4954	0.602488	65
ISCW004612	2553	530	19.1704	0.425736	7659		21.4582	0.42836	1590
ISCW004615	44	6	0	0.378829	44		0	0.381178	6
ISCW004620	569	1297	63.1974	0.603143	2845		70.8179	0.60774	6485
ISCW004621	5	2	27.0443	0.515902	20		32.4469	0.519679	8
ISCW004623	66	6	0.036483	0.332895	132		0.040962	0.334732	12
ISCW004634	0	2					1178.33	0.694282	12
ISCW004635	0	9					1178.33	0.694282	54
ISCW004639	156	69	2667.5	0.470455	312		2787.91	0.472972	138
ISCW004640	2	0	23563.5	0.74085	10
ISCW004659	0	1					24.7774	0.513744	4
ISCW004661	236	155	27.0443	0.515902	944		32.4469	0.519679	620
ISCW004662	9	44	0	0.378829	9		0	0.381178	44
ISCW004668	13	36	26.8068	0.510681	52		24.7774	0.513744	144
ISCW004683	814	726	0.036483	0.332895	1628		0.040962	0.334732	1452
ISCW004690	7	5	1.3771	0.42306	21		2.43683	0.42605	15
ISCW004695	0	2					3935.61	0.883423	16
ISCW004704	24	49	0	0.340315	24		0	0.3461	49
ISCW004705	35	52	872.099	0.383281	70		891.455	0.384572	104
ISCW004709	17	11	2137.89	0.519269	34		2264.79	0.522121	22
ISCW004712	63	107	36429.2	0.972412	441		38542.3	0.979861	749
ISCW004714	0	49					37738.9	1.01352	392
ISCW004717	0	1					0	0.381178	1
ISCW004719	19	16	63.1974	0.603143	95		70.8179	0.60774	80
ISCW004722	10	57	508.747	0.382065	20		539.074	0.382737	114
ISCW004723	1	2	508.747	0.382065	2		539.074	0.382737	4
ISCW004734	17724	30539	1.3771	0.42306	53172		2.43683	0.42605	91617
ISCW004738	10	6	923.603	0.603522	50		995.655	0.607373	30
ISCW004748	28	28	4694.69	0.560918	84		4960.01	0.564969	84
ISCW004756	43	26	2182.51	0.564246	172		2299.95	0.56742	104
ISCW004759	25	46	1227.02	0.777033	175		1322.39	0.782343	322
ISCW004765	3	0	0.036483	0.332895	6
ISCW004780	656	327	30545.7	0.831972	3936		32394.7	0.838918	1962
ISCW004800	24	8	2.84047	0.324036	48		2.39514	0.32553	16
ISCW004801	7	34	2137.89	0.519269	14		2264.79	0.522121	68
ISCW004802	40	24	27.0443	0.515902	160		32.4469	0.519679	96
ISCW004803	80	134	27.0443	0.515902	320		32.4469	0.519679	536
ISCW004804	132	240	0	0.378829	132		0	0.381178	240
ISCW004814	8	13	27.0443	0.515902	32		32.4469	0.519679	52
ISCW004817	363	180	0	0.378829	363		0	0.381178	180
ISCW004820	13	19	1227.02	0.777033	91		1322.39	0.782343	133
ISCW004822	8708	2578	0	0.240166	8708		0	0.241319	2578
ISCW004824	5	21	2137.89	0.519269	10		2264.79	0.522121	42
ISCW004825	55	22	27.0443	0.515902	220		32.4469	0.519679	88
ISCW004831	1076	47	0.036483	0.332895	2152		0.040962	0.334732	94
ISCW004835	3	1	1.3771	0.42306	9		2.43683	0.42605	3
ISCW004837	4	5	891.892	0.606365	20		1041.9	0.611676	25
ISCW004842	6	11	1428.83	0.469331	12		1463.21	0.472029	22
ISCW004843	0	1					41.4954	0.602488	5
ISCW004845	87	77	3445.47	0.656342	435		3577.54	0.660622	385
ISCW004847	61	150	2137.89	0.519269	122		2264.79	0.522121	300
ISCW004848	30	30	63.1974	0.603143	150		70.8179	0.60774	150
ISCW004849	14	12	1743.56	0.65112	70		1863.29	0.654688	60
ISCW004852	11	13	508.747	0.382065	22		539.074	0.382737	26
ISCW004854	18	9	508.747	0.382065	36		539.074	0.382737	18
ISCW004856	3	4	2200.09	0.867496	24		2457.05	0.87434	32
ISCW004893	106	107	63.1974	0.603143	530		70.8179	0.60774	535
ISCW004895	1	6	27.0443	0.515902	4		32.4469	0.519679	24
ISCW004896	8	5	27.0443	0.515902	32		32.4469	0.519679	20
ISCW004898	16	22	0	0.340315	16		0	0.3461	22
ISCW004899	9	4	0	0.340315	9		0	0.3461	4
ISCW004905	10	137	0	0.340315	10		0	0.3461	137
ISCW004922	295	647	0	0.378829	295		0	0.381178	647
ISCW004930	38	13	3808.89	0.743583	228		3953.59	0.748683	78
ISCW004943	0	5					7879.37	0.744922	25
ISCW004944	0	3					7879.37	0.744922	15
ISCW004966	2	0	27.0443	0.515902	8
ISCW004969	4	19	27.0443	0.515902	16		32.4469	0.519679	76
ISCW004999	9	6	26.8068	0.510681	36		24.7774	0.513744	24
ISCW005002	3	4	26.8068	0.510681	12		24.7774	0.513744	16
ISCW005005	7	18	46008.4	1.24585	70		48818.3	1.25554	180
ISCW005007	139	117	0	0.29044	139		0	0.290943	117
ISCW005009	72	43	63.1974	0.603143	360		70.8179	0.60774	215
ISCW005015	82	69	0	0.242841	82		0	0.243629	69
ISCW005016	616	553	0	0.29044	616		0	0.290943	553
ISCW005035	7	3	26.8068	0.510681	28		24.7774	0.513744	12
ISCW005037	27	11	0	0.378829	27		0	0.381178	11
ISCW005047	16	62	0	0.240166	16		0	0.241319	62
ISCW005048	0	1					21.0847	0.427668	3
ISCW005049	22	10	27.0443	0.515902	88		32.4469	0.519679	40
ISCW005052	24	30	27.0443	0.515902	96		32.4469	0.519679	120
ISCW005057	7	12	0	0.378829	7		0	0.381178	12
ISCW005059	0	1					0	0.3461	1
ISCW005060	0	5					0	0.3461	5
ISCW005069	0	1					2.43683	0.42605	3
ISCW005076	132	46	37.7246	0.598166	660		41.4954	0.602488	230
ISCW005077	10	11	63.1974	0.603143	50		70.8179	0.60774	55
ISCW005080	21	12	27.0443	0.515902	84		32.4469	0.519679	48
ISCW005083	1110	1259	966.797	0.685786	6660		1038.59	0.690182	7554
ISCW005085	0	4					0	0.3461	4
ISCW005090	2	4	47.2349	0.512978	8		50.9472	0.516421	16
ISCW005096	95	46	63.1974	0.603143	475		70.8179	0.60774	230
ISCW005098	85	43	63.1974	0.603143	425		70.8179	0.60774	215
ISCW005110	3	7	891.892	0.606365	15		1041.9	0.611676	35
ISCW005122	214	76	0	0.340315	214		0	0.3461	76
ISCW005124	15	4	1.3771	0.42306	45		2.43683	0.42605	12
ISCW005126	1	1	1227.02	0.777033	7		1322.39	0.782343	7
ISCW005131	57	31	63.1974	0.603143	285		70.8179	0.60774	155
ISCW005137	532	312	0	0.29044	532		0	0.290943	312
ISCW005139	1682	1336	9.98262	0.334613	3364		11.1711	0.336349	2672
ISCW005142	48	102	27.0443	0.515902	192		32.4469	0.519679	408
ISCW005144	97	84	2137.89	0.519269	194		2264.79	0.522121	168
ISCW005151	0	24					70.8179	0.60774	120
ISCW005171	13	56	26.8068	0.510681	52		24.7774	0.513744	224
ISCW005174	24	23	5314.14	0.610895	72		5591.78	0.613915	69
ISCW005177	2	8	0	0.340315	2		0	0.3461	8
ISCW005180	0	1					2.43683	0.42605	3
ISCW005185	7	4	5228.32	0.834046	49		5583.47	0.84068	28
ISCW005186	10	4	1058.49	0.464476	30		1096.91	0.466473	12
ISCW005190	4	11	0	0.340315	4		0	0.3461	11
ISCW005196	0	1					0	0.3461	1
ISCW005198	0	1					0	0.3461	1
ISCW005213	49	61	1227.02	0.777033	343		1322.39	0.782343	427
ISCW005214	8	6	27.0443	0.515902	32		32.4469	0.519679	24
ISCW005219	21	11	4687.7	0.524928	63		5336.92	0.532449	33
ISCW005222	2	6	0.036483	0.332895	4		0.040962	0.334732	12
ISCW005224	136	60	0	0.340315	136		0	0.3461	60
ISCW005228	1	0	1093.02	0.689791	6
ISCW005231	47	99	0	0.378829	47		0	0.381178	99
ISCW005236	1	0	27717.6	0.744731	5
ISCW005239	143	134	1093.02	0.689791	858		1178.33	0.694282	804
ISCW005248	4	0	0	0.378829	4
ISCW005249	17	3	17.2581	0.424779	51		21.0847	0.427668	9
ISCW005250	70	60	27.0443	0.515902	280		32.4469	0.519679	240
ISCW005254	710	474	6964.75	0.616051	2840		7938.62	0.62446	1896
ISCW005255	23	19	0	0.340315	23		0	0.3461	19
ISCW005256	27	4	0	0.340315	27		0	0.3461	4
ISCW005278	165	358	10102.2	0.793458	990		11558.6	0.803839	2148
ISCW005280	271	67	0	0.340315	271		0	0.3461	67
ISCW005284	5	2	1227.02	0.777033	35		1322.39	0.782343	14
ISCW005287	350	176	1227.02	0.777033	2450		1322.39	0.782343	1232
ISCW005289	0	1					0	0.381178	1
ISCW005292	427	251	47.2349	0.512978	1708		50.9472	0.516421	1004
ISCW005295	5	3	27.0443	0.515902	20		32.4469	0.519679	12
ISCW005296	74	86	0	0.340315	74		0	0.3461	86
ISCW005297	1	2	27.0443	0.515902	4		32.4469	0.519679	8
ISCW005309	6	0	0	0.340315	6
ISCW005316	4	9	0	0.29044	4		0	0.290943	9
ISCW005319	177	25	1227.02	0.777033	1239		1322.39	0.782343	175
ISCW005326	14	4	42181.7	1.1463	126		44565.4	1.15446	36
ISCW005337	35	23	27.0443	0.515902	140		32.4469	0.519679	92
ISCW005338	1	0	1.3771	0.42306	3
ISCW005340	10	12	3984.37	1.04609	100		4389.88	1.05429	120
ISCW005341	9	34	26.8068	0.510681	36		24.7774	0.513744	136
ISCW005342	13025	2587	7945.23	0.703293	65125		9039.37	0.712521	12935
ISCW005343	1	2	1093.02	0.689791	6		1178.33	0.694282	12
ISCW005348	0	6					50.9472	0.516421	24
ISCW005355	23	62	0	0.378829	23		0	0.381178	62
ISCW005357	2	3	0	0.378829	2		0	0.381178	3
ISCW005358	3	32	0	0.378829	3		0	0.381178	32
ISCW005359	46	76	27.0443	0.515902	184		32.4469	0.519679	304
ISCW005363	80	156	63.1974	0.603143	400		70.8179	0.60774	780
ISCW005364	240	399	27.0443	0.515902	960		32.4469	0.519679	1596
ISCW005368	79	86	19.1704	0.425736	237		21.4582	0.42836	258
ISCW005386	7	3	27.0443	0.515902	28		32.4469	0.519679	12
ISCW005387	1	0	1093.02	0.689791	6
ISCW005388	2	1	0	0.340315	2		0	0.3461	1
ISCW005389	100	19	0.036483	0.332895	200		0.040962	0.334732	38
ISCW005393	0	11					0	0.381178	11
ISCW005404	3	0	2667.5	0.470455	6
ISCW005405	1	1	0	0.378829	1		0	0.381178	1
ISCW005407	35	13	0	0.378829	35		0	0.381178	13
ISCW005408	21	5	0	0.378829	21		0	0.381178	5
ISCW005413	122	97	0	0.340315	122		0	0.3461	97
ISCW005414	2	2	26.8068	0.510681	8		24.7774	0.513744	8
ISCW005415	6	1	26.8068	0.510681	24		24.7774	0.513744	4
ISCW005425	707	891	63.1974	0.603143	3535		70.8179	0.60774	4455
ISCW005428	17	13	3615.5	0.958846	153		3985.24	0.966232	117
ISCW005441	7	5	63.1974	0.603143	35		70.8179	0.60774	25
ISCW005446	4	1	63.1974	0.603143	20		70.8179	0.60774	5
ISCW005452	56	138	0	0.378829	56		0	0.381178	138
ISCW005453	9	20	1227.02	0.777033	63		1322.39	0.782343	140
ISCW005457	107	110	6964.75	0.616051	428		7938.62	0.62446	440
ISCW005458	260	105	6964.75	0.616051	1040		7938.62	0.62446	420
ISCW005459	175	146	2137.89	0.519269	350		2264.79	0.522121	292
ISCW005461	38	8	9113.66	0.706217	190		10449	0.715778	40
ISCW005462	44	32	27.0443	0.515902	176		32.4469	0.519679	128
ISCW005463	53	54	27.0443	0.515902	212		32.4469	0.519679	216
ISCW005474	7	8	27.0443	0.515902	28		32.4469	0.519679	32
ISCW005475	12	5	0	0.378829	12		0	0.381178	5
ISCW005480	7	0	0	0.340315	7
ISCW005511	972	316	0.036483	0.332895	1944		0.040962	0.334732	632
ISCW005525	1	9	0	0.240166	1		0	0.241319	9
ISCW005526	0	1					0	0.241319	1
ISCW005548	5	2	63.1974	0.603143	25		70.8179	0.60774	10
ISCW005549	4	4	1.3771	0.42306	12		2.43683	0.42605	12
ISCW005550	64	18	3445.47	0.656342	320		3577.54	0.660622	90
ISCW005557	87	90	1093.02	0.689791	522		1178.33	0.694282	540
ISCW005559	7	6	0	0.378829	7		0	0.381178	6
ISCW005562	131	141	26.8068	0.510681	524		24.7774	0.513744	564
ISCW005563	145	125	63.1974	0.603143	725		70.8179	0.60774	625
ISCW005573	0	2					2.43683	0.42605	6
ISCW005592	2	3	9113.66	0.706217	10		10449	0.715778	15
ISCW005608	0	1					21.0847	0.427668	3
ISCW005611	0	2					32.4469	0.519679	8
ISCW005615	3	0	0	0.340315	3
ISCW005620	102	190	27.0443	0.515902	408		32.4469	0.519679	760
ISCW005628	140	52	63.1974	0.603143	700		70.8179	0.60774	260
ISCW005629	292	188	0	0.378829	292		0	0.381178	188
ISCW005630	3	0	0	0.378829	3
ISCW005648	1577	2284	63.1974	0.603143	7885		70.8179	0.60774	11420
ISCW005661	0	2					539.074	0.382737	4
ISCW005663	1	1	27883.8	1.06397	9		29548.6	1.07627	9
ISCW005668	0	1					2.43683	0.42605	3
ISCW005692	89	33	3984.37	1.04609	890		4389.88	1.05429	330
ISCW005703	3	0	1428.83	0.469331	6
ISCW005711	3	3	26.8068	0.510681	12		24.7774	0.513744	12
ISCW005713	80	197	27.0443	0.515902	320		32.4469	0.519679	788
ISCW005714	76	76	29.2089	0.421855	228		31.3822	0.42441	228
ISCW005740	3	4	1093.02	0.689791	18		1178.33	0.694282	24
ISCW005741	0	1					1463.21	0.472029	2
ISCW005743	20	29	0	0.240463	20		0	0.241997	29
ISCW005746	0	1					24.7774	0.513744	4
ISCW005749	41	52	0	0.340315	41		0	0.3461	52
ISCW005772	54	134	27.0443	0.515902	216		32.4469	0.519679	536
ISCW005775	208	414	1743.56	0.65112	1040		1863.29	0.654688	2070
ISCW005780	5	3	27.0443	0.515902	20		32.4469	0.519679	12
ISCW005791	64	45	27.0443	0.515902	256		32.4469	0.519679	180
ISCW005792	59	64	63.1974	0.603143	295		70.8179	0.60774	320
ISCW005794	27	13	27.0443	0.515902	108		32.4469	0.519679	52
ISCW005803	1204	195	17.2581	0.424779	3612		21.0847	0.427668	585
ISCW005804	1238	324	17.2581	0.424779	3714		21.0847	0.427668	972
ISCW005805	9	22	17.2581	0.424779	27		21.0847	0.427668	66
ISCW005810	0	2					0	0.381178	2
ISCW005818	38	45	2137.89	0.519269	76		2264.79	0.522121	90
ISCW005824	31	24	0	0.378829	31		0	0.381178	24
ISCW005829	5	10	8458.35	1.09844	50		8985.8	1.10614	100
ISCW005843	0	1					0	0.381178	1
ISCW005856	1	0	1.3771	0.42306	3
ISCW005857	1	1	0	0.378829	1		0	0.381178	1
ISCW005858	4	5	0	0.378829	4		0	0.381178	5
ISCW005863	0	2					21.0847	0.427668	6
ISCW005875	12	4	3615.5	0.958846	108		3985.24	0.966232	36
ISCW005877	56	69	27.0443	0.515902	224		32.4469	0.519679	276
ISCW005900	166	115	1.3771	0.42306	498		2.43683	0.42605	345
ISCW005909	0	17					1322.39	0.782343	119
ISCW005918	180	73	44.5729	0.51202	720		50.1778	0.515729	292
ISCW005940	5	43	63.1974	0.603143	25		70.8179	0.60774	215
ISCW005954	49	25	508.747	0.382065	98		539.074	0.382737	50
ISCW005962	3	13	0	0.340315	3		0	0.3461	13
ISCW005964	0	1					0	0.381178	1
ISCW005976	3	1	16494.2	0.569144	6		20000.8	0.577278	2
ISCW005981	3	2	27.0443	0.515902	12		32.4469	0.519679	8
ISCW005983	7	14	0	0.29044	7		0	0.290943	14
ISCW005985	350	187	0	0.340315	350		0	0.3461	187
ISCW005986	4	3	37.7246	0.598166	20		41.4954	0.602488	15
ISCW005987	279	226	27.0443	0.515902	1116		32.4469	0.519679	904
ISCW005998	2	2	3615.5	0.958846	18		3985.24	0.966232	18
ISCW006000	64	51	0	0.340315	64		0	0.3461	51
ISCW006002	827	785	27.0443	0.515902	3308		32.4469	0.519679	3140
ISCW006004	386	1047	27.0443	0.515902	1544		32.4469	0.519679	4188
ISCW006005	1	0	0	0.378829	1
ISCW006007	2	1	27.0443	0.515902	8		32.4469	0.519679	4
ISCW006011	37	32	26.8068	0.510681	148		24.7774	0.513744	128
ISCW006033	159	29	9113.66	0.706217	795		10449	0.715778	145
ISCW006048	30	37	1.3771	0.42306	90		2.43683	0.42605	111
ISCW006051	50	22	0	0.340315	50		0	0.3461	22
ISCW006053	0	2					0	0.3461	2
ISCW006066	29	41	0.036483	0.332895	58		0.040962	0.334732	82
ISCW006069	0	1					2.43683	0.42605	3
ISCW006073	10	0	0	0.378829	10
ISCW006076	0	5					21.0847	0.427668	15
ISCW006079	5	18	0	0.378829	5		0	0.381178	18
ISCW006085	34	75	1.3771	0.42306	102		2.43683	0.42605	225
ISCW006088	3	0	3931.64	0.963824	27
ISCW006091	10	9	27.0443	0.515902	40		32.4469	0.519679	36
ISCW006094	7	0	2137.89	0.519269	14
ISCW006097	84	9	63.1974	0.603143	420		70.8179	0.60774	45
ISCW006114	3	1	1227.02	0.777033	21		1322.39	0.782343	7
ISCW006119	0	2					0	0.241319	2
ISCW006124	126	65	0	0.340315	126		0	0.3461	65
ISCW006125	35	47	0	0.340315	35		0	0.3461	47
ISCW006127	19	22	0	0.340315	19		0	0.3461	22
ISCW006129	0	1					2.43683	0.42605	3
ISCW006136	3	19	1.3771	0.42306	9		2.43683	0.42605	57
ISCW006138	17	36	63.1974	0.603143	85		70.8179	0.60774	180
ISCW006141	32	19	891.892	0.606365	160		1041.9	0.611676	95
ISCW006142	159	371	1227.02	0.777033	1113		1322.39	0.782343	2597
ISCW006147	28	37	27.0443	0.515902	112		32.4469	0.519679	148
ISCW006150	111	35	0	0.378829	111		0	0.381178	35
ISCW006151	13	9	0	0.378829	13		0	0.381178	9
ISCW006152	8	3	26.8068	0.510681	32		24.7774	0.513744	12
ISCW006166	4	0	1.3771	0.42306	12
ISCW006167	15	25	1.3771	0.42306	45		2.43683	0.42605	75
ISCW006189	1	2	26.8068	0.510681	4		24.7774	0.513744	8
ISCW006190	17	15	0.036483	0.332895	34		0.040962	0.334732	30
ISCW006195	145	132	0	0.29044	145		0	0.290943	132
ISCW006198	16	15	0	0.378829	16		0	0.381178	15
ISCW006204	3	2	0	0.340315	3		0	0.3461	2
ISCW006212	0	2					24.7774	0.513744	8
ISCW006219	3	0	0	0.340315	3
ISCW006220	1	1	0	0.378829	1		0	0.381178	1
ISCW006222	290	238	27.0443	0.515902	1160		32.4469	0.519679	952
ISCW006225	3	0	27.0443	0.515902	12
ISCW006227	142	234	27.0443	0.515902	568		32.4469	0.519679	936
ISCW006228	314	464	0	0.378829	314		0	0.381178	464
ISCW006230	7	6	26.8068	0.510681	28		24.7774	0.513744	24
ISCW006234	521	642	27.0443	0.515902	2084		32.4469	0.519679	2568
ISCW006250	0	1					0	0.381178	1
ISCW006256	4	4	7507.14	0.73951	20		7879.37	0.744922	20
ISCW006263	10	60	9113.66	0.706217	50		10449	0.715778	300
ISCW006264	114	106	2137.89	0.519269	228		2264.79	0.522121	212
ISCW006273	15	9	8888.86	1.09929	150		9508.71	1.10718	90
ISCW006274	36	77	891.892	0.606365	180		1041.9	0.611676	385
ISCW006280	11	16	63.1974	0.603143	55		70.8179	0.60774	80
ISCW006282	39	69	0	0.340315	39		0	0.3461	69
ISCW006285	2	0	26.8068	0.510681	8
ISCW006291	23	25	0	0.29044	23		0	0.290943	25
ISCW006294	141	136	34771.9	1.02055	1128		38734.8	1.03133	1088
ISCW006296	34	89	0	0.241625	34		0	0.241794	89
ISCW006299	2	0	1.3771	0.42306	6
ISCW006303	183	141	1011.02	0.693606	1098		1176.86	0.699737	846
ISCW006326	598	365	0	0.29044	598		0	0.290943	365
ISCW006327	13	10	3615.5	0.958846	117		3985.24	0.966232	90
ISCW006330	0	3					24.7774	0.513744	12
ISCW006332	8	140	5314.14	0.610895	24		5591.78	0.613915	420
ISCW006333	1	30	20683.7	0.65189	4		22037	0.657228	120
ISCW006337	0	1					2.43683	0.42605	3
ISCW006340	0	2					24.7774	0.513744	8
ISCW006341	2	3	47.2349	0.512978	8		50.9472	0.516421	12
ISCW006343	380	175	9113.66	0.706217	1900		10449	0.715778	875
ISCW006353	161	76	27.0443	0.515902	644		32.4469	0.519679	304
ISCW006354	11	5	27.0443	0.515902	44		32.4469	0.519679	20
ISCW006355	40	64	27.0443	0.515902	160		32.4469	0.519679	256
ISCW006358	0	1					0	0.3461	1
ISCW006369	1	0	0	0.29044	1
ISCW006373	9	18	0	0.378829	9		0	0.381178	18
ISCW006377	3	9	0	0.340315	3		0	0.3461	9
ISCW006378	2	5	63.1974	0.603143	10		70.8179	0.60774	25
ISCW006381	9	6	5619.64	0.917473	72		5884.1	0.923286	48
ISCW006382	9	3	5619.64	0.917473	72		5884.1	0.923286	24
ISCW006384	1	2	5619.64	0.917473	8		5884.1	0.923286	16
ISCW006391	2	8	27.0443	0.515902	8		32.4469	0.519679	32
ISCW006400	2	0	2011.62	0.780293	14
ISCW006402	42	4	0	0.29044	42		0	0.290943	4
ISCW006422	0	3					21.0847	0.427668	9
ISCW006423	10	54	17.2581	0.424779	30		21.0847	0.427668	162
ISCW006427	6	7	27.0443	0.515902	24		32.4469	0.519679	28
ISCW006433	452	451	0	0.378829	452		0	0.381178	451
ISCW006434	667	102	0	0.378829	667		0	0.381178	102
ISCW006451	170	149	5619.64	0.917473	1360		5884.1	0.923286	1192
ISCW006452	0	2					24.7774	0.513744	8
ISCW006455	5	0	0	0.29044	5
ISCW006456	7	3	63.1974	0.603143	35		70.8179	0.60774	15
ISCW006463	5	28	0	0.378829	5		0	0.381178	28
ISCW006471	1	0	26.8068	0.510681	4
ISCW006476	2	0	26.8068	0.510681	8
ISCW006477	0	4					21.0847	0.427668	12
ISCW006479	0	8					21.0847	0.427668	24
ISCW006481	130	176	0	0.378829	130		0	0.381178	176
ISCW006484	222	141	0	0.29044	222		0	0.290943	141
ISCW006485	6	2	0	0.340315	6		0	0.3461	2
ISCW006510	37	42	9113.66	0.706217	185		10449	0.715778	210
ISCW006520	51	44	27.0443	0.515902	204		32.4469	0.519679	176
ISCW006521	15	68	27.0443	0.515902	60		32.4469	0.519679	272
ISCW006522	12	42	0	0.340315	12		0	0.3461	42
ISCW006525	0	3					70.8179	0.60774	15
ISCW006526	200	37	0	0.378829	200		0	0.381178	37
ISCW006530	16	33	0	0.378829	16		0	0.381178	33
ISCW006533	2924	1694	0	0.378829	2924		0	0.381178	1694
ISCW006538	160	191	1227.02	0.777033	1120		1322.39	0.782343	1337
ISCW006558	0	1					7879.37	0.744922	5
ISCW006560	39	2004	0	0.340315	39		0	0.3461	2004
ISCW006563	9	6	26.8068	0.510681	36		24.7774	0.513744	24
ISCW006566	446	79	27.0443	0.515902	1784		32.4469	0.519679	316
ISCW006568	47	35	27.0443	0.515902	188		32.4469	0.519679	140
ISCW006569	29	85	3808.89	0.743583	174		3953.59	0.748683	510
ISCW006570	136	44	7945.23	0.703293	680		9039.37	0.712521	220
ISCW006575	53	22	27.0443	0.515902	212		32.4469	0.519679	88
ISCW006577	1	9	1227.02	0.777033	7		1322.39	0.782343	63
ISCW006582	1397	678	27.0443	0.515902	5588		32.4469	0.519679	2712
ISCW006592	241	203	0	0.340315	241		0	0.3461	203
ISCW006608	60	37	1073.82	0.607527	300		1160.83	0.611473	185
ISCW006613	86	82	0	0.378829	86		0	0.381178	82
ISCW006618	138	7	7507.14	0.73951	690		7879.37	0.744922	35
ISCW006623	1	5	0	0.29044	1		0	0.290943	5
ISCW006641	58	47	27.0443	0.515902	232		32.4469	0.519679	188
ISCW006643	278	249	2137.89	0.519269	556		2264.79	0.522121	498
ISCW006645	18	10	27.0443	0.515902	72		32.4469	0.519679	40
ISCW006646	64	88	27.0443	0.515902	256		32.4469	0.519679	352
ISCW006648	31	34	0	0.378829	31		0	0.381178	34
ISCW006658	61	2	0	0.378829	61		0	0.381178	2
ISCW006671	62	54	0.036483	0.332895	124		0.040962	0.334732	108
ISCW006672	62	87	27.0443	0.515902	248		32.4469	0.519679	348
ISCW006674	62	149	27.0443	0.515902	248		32.4469	0.519679	596
ISCW006685	1	0	27.0443	0.515902	4
ISCW006692	0	1					2.43683	0.42605	3
ISCW006698	91	126	1227.02	0.777033	637		1322.39	0.782343	882
ISCW006701	20	48	63.1974	0.603143	100		70.8179	0.60774	240
ISCW006702	487	851	508.747	0.382065	974		539.074	0.382737	1702
ISCW006707	0	3					0	0.3461	3
ISCW006716	12	8	63.1974	0.603143	60		70.8179	0.60774	40
ISCW006717	134	22	26.8068	0.510681	536		24.7774	0.513744	88
ISCW006723	22	19	0	0.378829	22		0	0.381178	19
ISCW006742	21	13	27.0443	0.515902	84		32.4469	0.519679	52
ISCW006743	386	166	891.892	0.606365	1930		1041.9	0.611676	830
ISCW006744	1	4	0	0.29044	1		0	0.290943	4
ISCW006746	19	12	47.2349	0.512978	76		50.9472	0.516421	48
ISCW006748	93	22	1227.02	0.777033	651		1322.39	0.782343	154
ISCW006760	1	0	1.3771	0.42306	3
ISCW006788	39	37	63.1974	0.603143	195		70.8179	0.60774	185
ISCW006790	43	83	1093.02	0.689791	258		1178.33	0.694282	498
ISCW006791	2	11	1073.82	0.607527	10		1160.83	0.611473	55
ISCW006795	0	2					0	0.381178	2
ISCW006797	112	128	19.1704	0.425736	336		21.4582	0.42836	384
ISCW006802	9	40	27.0443	0.515902	36		32.4469	0.519679	160
ISCW006807	29	29	63.1974	0.603143	145		70.8179	0.60774	145
ISCW006818	14	1	0	0.242841	14		0	0.243629	1
ISCW006819	42	73	0	0.29044	42		0	0.290943	73
ISCW006839	3	4	0	0.29044	3		0	0.290943	4
ISCW006841	7	15	7064.33	1.00794	63		7542.6	1.01528	135
ISCW006860	0	1					3622.91	0.438097	2
ISCW006863	0	1					3622.91	0.438097	2
ISCW006877	0	1					24.7774	0.513744	4
ISCW006884	8	1	27.0443	0.515902	32		32.4469	0.519679	4
ISCW006888	4	5	26.8068	0.510681	16		24.7774	0.513744	20
ISCW006892	0	3					0	0.238061	3
ISCW006898	0	1					32.4469	0.519679	4
ISCW006904	0	2					32.4469	0.519679	8
ISCW006907	62	51	63.1974	0.603143	310		70.8179	0.60774	255
ISCW006911	33	13	44.5729	0.51202	132		50.1778	0.515729	52
ISCW006931	0	19					1322.39	0.782343	133
ISCW006941	5	0	5619.64	0.917473	40
ISCW006943	53	39	1227.02	0.777033	371		1322.39	0.782343	273
ISCW006944	13	12	27.0443	0.515902	52		32.4469	0.519679	48
ISCW006946	9	4	0	0.340315	9		0	0.3461	4
ISCW006948	62	42	27.0443	0.515902	248		32.4469	0.519679	168
ISCW006951	27	19	27.0443	0.515902	108		32.4469	0.519679	76
ISCW006953	47	26	63.1974	0.603143	235		70.8179	0.60774	130
ISCW006958	17	29	5000.98	0.747967	102		5245	0.752416	174
ISCW006960	10	11	0	0.378829	10		0	0.381178	11
ISCW006965	191	340	63.1974	0.603143	955		70.8179	0.60774	1700
ISCW006967	32	12	0	0.29044	32		0	0.290943	12
ISCW006968	245	634	3445.47	0.656342	1225		3577.54	0.660622	3170
ISCW006971	1	2	0	0.340315	1		0	0.3461	2
ISCW006980	1	139	0	0.340315	1		0	0.3461	139
ISCW006982	391	206	44.5729	0.51202	1564		50.1778	0.515729	824
ISCW006985	0	1					50.9472	0.516421	4
ISCW006990	31	21	3615.5	0.958846	279		3985.24	0.966232	189
ISCW006995	27	23	50959.9	1.41536	324		53999	1.42641	276
ISCW007003	1	2	0	0.241625	1		0	0.241794	2
ISCW007008	1212	704	27.0443	0.515902	4848		32.4469	0.519679	2816
ISCW007010	7	5	1227.02	0.777033	49		1322.39	0.782343	35
ISCW007017	23	27	0	0.378829	23		0	0.381178	27
ISCW007018	414	422	5619.64	0.917473	3312		5884.1	0.923286	3376
ISCW007019	28	73	27.0443	0.515902	112		32.4469	0.519679	292
ISCW007020	0	1					2.43683	0.42605	3
ISCW007031	164	165	0	0.378829	164		0	0.381178	165
ISCW007035	21	69	0	0.242841	21		0	0.243629	69
ISCW007036	1	2	26.8068	0.510681	4		24.7774	0.513744	8
ISCW007038	20	14	0	0.340315	20		0	0.3461	14
ISCW007044	2	0	0	0.240502	2
ISCW007048	1	0	0.036483	0.332895	2
ISCW007053	0	3					70.8179	0.60774	15
ISCW007067	2	2	0	0.29044	2		0	0.290943	2
ISCW007079	0	16					1322.39	0.782343	112
ISCW007080	333	598	63.1974	0.603143	1665		70.8179	0.60774	2990
ISCW007081	6	5	1093.02	0.689791	36		1178.33	0.694282	30
ISCW007083	110	86	10018.2	0.61211	330		10501.4	0.61575	258
ISCW007093	0	3					0	0.381178	3
ISCW007095	17	13	0	0.378829	17		0	0.381178	13
ISCW007116	27	123	0	0.29044	27		0	0.290943	123
ISCW007119	94	126	0	0.378829	94		0	0.381178	126
ISCW007133	0	11					0	0.3461	11
ISCW007136	12	17	5619.64	0.917473	96		5884.1	0.923286	136
ISCW007142	61	13	0.036483	0.332895	122		0.040962	0.334732	26
ISCW007151	79	27	1743.56	0.65112	395		1863.29	0.654688	135
ISCW007161	14	107	1.3771	0.42306	42		2.43683	0.42605	321
ISCW007163	1	0	9113.66	0.706217	5
ISCW007164	4	30	5635.14	0.610451	16		6444.49	0.618892	120
ISCW007167	55	4	5635.14	0.610451	220		6444.49	0.618892	16
ISCW007186	89	218	0	0.29044	89		0	0.290943	218
ISCW007189	0	1					70.8179	0.60774	5
ISCW007191	30	46	0	0.29044	30		0	0.290943	46
ISCW007192	45	22	0	0.378829	45		0	0.381178	22
ISCW007193	153	407	6964.75	0.616051	612		7938.62	0.62446	1628
ISCW007202	8	7	2667.5	0.470455	16		2787.91	0.472972	14
ISCW007204	5	10	2667.5	0.470455	10		2787.91	0.472972	20
ISCW007211	1	3	1073.82	0.607527	5		1160.83	0.611473	15
ISCW007212	11	1	3984.37	1.04609	110		4389.88	1.05429	10
ISCW007214	15	20	27.0443	0.515902	60		32.4469	0.519679	80
ISCW007215	103	121	63.1974	0.603143	515		70.8179	0.60774	605
ISCW007217	216	222	27.0443	0.515902	864		32.4469	0.519679	888
ISCW007221	68	27	0	0.340315	68		0	0.3461	27
ISCW007226	0	4					0	0.3461	4
ISCW007233	36	38	19.1704	0.425736	108		21.4582	0.42836	114
ISCW007234	0	2					32.4469	0.519679	8
ISCW007236	455	50	0	0.378829	455		0	0.381178	50
ISCW007237	123	8	0	0.378829	123		0	0.381178	8
ISCW007238	36	54	0	0.340315	36		0	0.3461	54
ISCW007240	1	11	19.1704	0.425736	3		21.4582	0.42836	33
ISCW007246	1	4	0	0.378829	1		0	0.381178	4
ISCW007262	0	1					0	0.3461	1
ISCW007263	68	52	0	0.378829	68		0	0.381178	52
ISCW007269	86	20	17.2581	0.424779	258		21.0847	0.427668	60
ISCW007278	27	13	1.3771	0.42306	81		2.43683	0.42605	39
ISCW007284	1	2	47.2349	0.512978	4		50.9472	0.516421	8
ISCW007297	12	27	3445.47	0.656342	60		3577.54	0.660622	135
ISCW007304	92	61	891.892	0.606365	460		1041.9	0.611676	305
ISCW007317	1013	94	0	0.340315	1013		0	0.3461	94
ISCW007332	92	100	17.2581	0.424779	276		21.0847	0.427668	300
ISCW007334	0	1					0	0.381178	1
ISCW007338	420	373	3984.37	1.04609	4200		4389.88	1.05429	3730
ISCW007339	3	5	3615.5	0.958846	27		3985.24	0.966232	45
ISCW007346	50	27	27.0443	0.515902	200		32.4469	0.519679	108
ISCW007365	31	54	26.8068	0.510681	124		24.7774	0.513744	216
ISCW007367	7	7	0	0.340315	7		0	0.3461	7
ISCW007373	2	0	27.0443	0.515902	8
ISCW007380	1	17	0	0.340315	1		0	0.3461	17
ISCW007381	0	1					11558.6	0.803839	6
ISCW007400	2	5	2820.66	0.868681	16		3086.6	0.874914	40
ISCW007401	7	18	30545.7	0.831972	42		32394.7	0.838918	108
ISCW007419	10	6	27.0443	0.515902	40		32.4469	0.519679	24
ISCW007441	6	13	4781.93	0.746805	36		5110.84	0.752619	78
ISCW007451	11	4	3445.47	0.656342	55		3577.54	0.660622	20
ISCW007456	1	1	27.0443	0.515902	4		32.4469	0.519679	4
ISCW007457	9	13	27.0443	0.515902	36		32.4469	0.519679	52
ISCW007464	11	10	3564.46	0.876582	88		3935.61	0.883423	80
ISCW007465	3	2	3564.46	0.876582	24		3935.61	0.883423	16
ISCW007470	22	6	1.3771	0.42306	66		2.43683	0.42605	18
ISCW007471	46	54	63.1974	0.603143	230		70.8179	0.60774	270
ISCW007478	2416	2591	63.1974	0.603143	12080		70.8179	0.60774	12955
ISCW007479	256	131	25783.6	0.661986	768		29909.2	0.670906	393
ISCW007480	146	264	5619.64	0.917473	1168		5884.1	0.923286	2112
ISCW007482	57	84	63.1974	0.603143	285		70.8179	0.60774	420
ISCW007489	6	8	26.8068	0.510681	24		24.7774	0.513744	32
ISCW007494	58	45	5619.64	0.917473	464		5884.1	0.923286	360
ISCW007511	2	0	5635.14	0.610451	8
ISCW007514	77	98	27.0443	0.515902	308		32.4469	0.519679	392
ISCW007523	605	344	19.1704	0.425736	1815		21.4582	0.42836	1032
ISCW007524	16	9	0	0.29044	16		0	0.290943	9
ISCW007540	0	1					0	0.3461	1
ISCW007563	160	170	27.0443	0.515902	640		32.4469	0.519679	680
ISCW007565	156	21	0	0.242841	156		0	0.243629	21
ISCW007567	99	21	0	0.242841	99		0	0.243629	21
ISCW007580	3	2	0	0.378829	3		0	0.381178	2
ISCW007584	38	13	0.036483	0.332895	76		0.040962	0.334732	26
ISCW007586	1	10	10102.2	0.793458	6		11558.6	0.803839	60
ISCW007588	84	98	0	0.241625	84		0	0.241794	98
ISCW007591	0	1					1322.39	0.782343	7
ISCW007594	6	4	0	0.241625	6		0	0.241794	4
ISCW007595	26	14	63.1974	0.603143	130		70.8179	0.60774	70
ISCW007612	7	2	26.8068	0.510681	28		24.7774	0.513744	8
ISCW007624	149	64	9113.66	0.706217	745		10449	0.715778	320
ISCW007630	8	32	508.747	0.382065	16		539.074	0.382737	64
ISCW007631	2	4	63.1974	0.603143	10		70.8179	0.60774	20
ISCW007639	3	1	0	0.29044	3		0	0.290943	1
ISCW007650	16	89	27.0443	0.515902	64		32.4469	0.519679	356
ISCW007651	215	147	27.0443	0.515902	860		32.4469	0.519679	588
ISCW007660	42	2	47.2349	0.512978	168		50.9472	0.516421	8
ISCW007665	2	0	1.3771	0.42306	6
ISCW007677	0	7					24.7774	0.513744	28
ISCW007679	16	13	0	0.378829	16		0	0.381178	13
ISCW007682	33	39	27.0443	0.515902	132		32.4469	0.519679	156
ISCW007686	133	115	0	0.340315	133		0	0.3461	115
ISCW007687	0	1					21.0847	0.427668	3
ISCW007689	41	78	3808.89	0.743583	246		3953.59	0.748683	468
ISCW007690	6	11	27.0443	0.515902	24		32.4469	0.519679	44
ISCW007691	113	95	63.1974	0.603143	565		70.8179	0.60774	475
ISCW007692	4	3	3445.47	0.656342	20		3577.54	0.660622	15
ISCW007693	1	31	27.0443	0.515902	4		32.4469	0.519679	124
ISCW007698	1	2	26.8068	0.510681	4		24.7774	0.513744	8
ISCW007706	25	52	0	0.378829	25		0	0.381178	52
ISCW007708	15	73	3445.47	0.656342	75		3577.54	0.660622	365
ISCW007714	0	1					0	0.381178	1
ISCW007716	15	15	27.0443	0.515902	60		32.4469	0.519679	60
ISCW007718	6	11	0	0.378829	6		0	0.381178	11
ISCW007720	682	29	0.036483	0.332895	1364		0.040962	0.334732	58
ISCW007722	148	254	9113.66	0.706217	740		10449	0.715778	1270
ISCW007724	165	194	26.8068	0.510681	660		24.7774	0.513744	776
ISCW007726	172	256	26.8068	0.510681	688		24.7774	0.513744	1024
ISCW007727	529	951	3564.46	0.876582	4232		3935.61	0.883423	7608
ISCW007737	58	79	27.0443	0.515902	232		32.4469	0.519679	316
ISCW007738	629	521	2137.89	0.519269	1258		2264.79	0.522121	1042
ISCW007740	53	136	1227.02	0.777033	371		1322.39	0.782343	952
ISCW007741	48	88	27.0443	0.515902	192		32.4469	0.519679	352
ISCW007742	37	78	0	0.378829	37		0	0.381178	78
ISCW007743	117	171	27.0443	0.515902	468		32.4469	0.519679	684
ISCW007745	42	18	10018.2	0.61211	126		10501.4	0.61575	54
ISCW007746	146	174	27.0443	0.515902	584		32.4469	0.519679	696
ISCW007748	73	128	891.892	0.606365	365		1041.9	0.611676	640
ISCW007753	0	1					0	0.381178	1
ISCW007754	2	2	0	0.378829	2		0	0.381178	2
ISCW007768	546	68	1.3771	0.42306	1638		2.43683	0.42605	204
ISCW007771	8	8	0	0.378829	8		0	0.381178	8
ISCW007773	1	1	1.3771	0.42306	3		2.43683	0.42605	3
ISCW007777	44	36	5619.64	0.917473	352		5884.1	0.923286	288
ISCW007778	6	2	26.8068	0.510681	24		24.7774	0.513744	8
ISCW007783	714	321	63.1974	0.603143	3570		70.8179	0.60774	1605
ISCW007787	1	0	27.0443	0.515902	4
ISCW007789	3	25	0	0.378829	3		0	0.381178	25
ISCW007804	0	1					1322.39	0.782343	7
ISCW007810	2	3	0	0.378829	2		0	0.381178	3
ISCW007816	72	98	63.1974	0.603143	360		70.8179	0.60774	490
ISCW007830	81	93	5619.64	0.917473	648		5884.1	0.923286	744
ISCW007836	2931	903	1093.02	0.689791	17586		1178.33	0.694282	5418
ISCW007840	26	14	0	0.340315	26		0	0.3461	14
ISCW007844	131	51	0	0.340315	131		0	0.3461	51
ISCW007879	4	14	1227.02	0.777033	28		1322.39	0.782343	98
ISCW007904	63	3	0	0.378829	63		0	0.381178	3
ISCW007905	11	17	0	0.378829	11		0	0.381178	17
ISCW007911	4	3	27.0443	0.515902	16		32.4469	0.519679	12
ISCW007913	12	19	26.8068	0.510681	48		24.7774	0.513744	76
ISCW007914	39	214	24201.5	0.741807	195		25542	0.747599	1070
ISCW007922	0	1					0	0.381178	1
ISCW007923	16	9	5619.64	0.917473	128		5884.1	0.923286	72
ISCW007924	474	128	0.036483	0.332895	948		0.040962	0.334732	256
ISCW007936	84	60	47471.8	1.32812	924		50312.5	1.33835	660
ISCW007937	8	12	27.0443	0.515902	32		32.4469	0.519679	48
ISCW007938	12	46	891.892	0.606365	60		1041.9	0.611676	230
ISCW007939	283	653	2137.89	0.519269	566		2264.79	0.522121	1306
ISCW007952	2	1	0	0.378829	2		0	0.381178	1
ISCW007953	0	1					0	0.3461	1
ISCW007954	0	3					0	0.3461	3
ISCW007956	7	10	0	0.378829	7		0	0.381178	10
ISCW007959	1	2	1.3771	0.42306	3		2.43683	0.42605	6
ISCW007961	240	219	27.0443	0.515902	960		32.4469	0.519679	876
ISCW007964	18	7	27.0443	0.515902	72		32.4469	0.519679	28
ISCW007971	45	13	2137.89	0.519269	90		2264.79	0.522121	26
ISCW007974	25	9	11066.8	0.615245	100		12057.3	0.623519	36
ISCW007979	0	1					32.4469	0.519679	4
ISCW007992	9	23	0	0.378829	9		0	0.381178	23
ISCW008001	164	324	27717.6	0.744731	820		29412.2	0.750857	1620
ISCW008018	1	0	26.8068	0.510681	4
ISCW008019	82	62	0	0.340315	82		0	0.3461	62
ISCW008023	7	3	5619.64	0.917473	56		5884.1	0.923286	24
ISCW008027	181	150	1227.02	0.777033	1267		1322.39	0.782343	1050
ISCW008037	6	0	1227.02	0.777033	42
ISCW008048	11	17	63.1974	0.603143	55		70.8179	0.60774	85
ISCW008061	51	22	0	0.242841	51		0	0.243629	22
ISCW008063	30	36	0	0.378829	30		0	0.381178	36
ISCW008065	5	1	26.8068	0.510681	20		24.7774	0.513744	4
ISCW008067	142	49	1093.02	0.689791	852		1178.33	0.694282	294
ISCW008069	695	621	63.1974	0.603143	3475		70.8179	0.60774	3105
ISCW008070	9	2	1093.02	0.689791	54		1178.33	0.694282	12
ISCW008071	61	28	923.603	0.603522	305		995.655	0.607373	140
ISCW008104	45	194	3445.47	0.656342	225		3577.54	0.660622	970
ISCW008125	20	29	14885.5	0.786	100		15566.4	0.790353	145
ISCW008127	1	0	0	0.340315	1
ISCW008128	73	66	37496.9	0.976796	511		39677.4	0.983594	462
ISCW008144	37	10	25367.9	0.79233	185		26955.5	0.798172	50
ISCW008145	36	14	1227.02	0.777033	252		1322.39	0.782343	98
ISCW008146	17	19	0	0.378829	17		0	0.381178	19
ISCW008147	10	7	7064.33	1.00794	90		7542.6	1.01528	63
ISCW008151	14	2	6600.12	0.924548	112		7008.95	0.931532	16
ISCW008160	2	2	27.0443	0.515902	8		32.4469	0.519679	8
ISCW008162	26	57	3445.47	0.656342	130		3577.54	0.660622	285
ISCW008163	9	40	0	0.378829	9		0	0.381178	40
ISCW008165	18	50	0	0.29044	18		0	0.290943	50
ISCW008166	0	4					24.7774	0.513744	16
ISCW008169	5	11	42181.7	1.1463	45		44565.4	1.15446	99
ISCW008173	100	160	63.1974	0.603143	500		70.8179	0.60774	800
ISCW008174	66	50	63.1974	0.603143	330		70.8179	0.60774	250
ISCW008177	29	12	63.1974	0.603143	145		70.8179	0.60774	60
ISCW008181	8	1	3808.89	0.743583	48		3953.59	0.748683	6
ISCW008186	42	27	0	0.378829	42		0	0.381178	27
ISCW008189	9	14	1.3771	0.42306	27		2.43683	0.42605	42
ISCW008191	2	0	9585	1.18653	22
ISCW008195	3	3	0	0.340315	3		0	0.3461	3
ISCW008198	778	973	19.1704	0.425736	2334		21.4582	0.42836	2919
ISCW008200	34	126	3022.37	0.653417	170		3120.26	0.657364	630
ISCW008202	1008	890	0	0.29044	1008		0	0.290943	890
ISCW008216	14	5	0	0.29044	14		0	0.290943	5
ISCW008217	84	127	3445.47	0.656342	420		3577.54	0.660622	635
ISCW008219	588	874	5858.68	0.52362	1764		6437.9	0.531725	2622
ISCW008220	658	870	63.1974	0.603143	3290		70.8179	0.60774	4350
ISCW008225	0	1					7879.37	0.744922	5
ISCW008231	62	31	63.1974	0.603143	310		70.8179	0.60774	155
ISCW008245	1	0	27.0443	0.515902	4
ISCW008251	214	248	26.8068	0.510681	856		24.7774	0.513744	992
ISCW008263	1	1	26.8068	0.510681	4		24.7774	0.513744	4
ISCW008266	1	5	7507.14	0.73951	5		7879.37	0.744922	25
ISCW008269	0	1					0	0.381178	1
ISCW008283	17	17	63.1974	0.603143	85		70.8179	0.60774	85
ISCW008286	178	488	0	0.378829	178		0	0.381178	488
ISCW008293	25	40	27.0443	0.515902	100		32.4469	0.519679	160
ISCW008294	517	804	63.1974	0.603143	2585		70.8179	0.60774	4020
ISCW008296	59	138	29.2089	0.421855	177		31.3822	0.42441	414
ISCW008303	0	3					0	0.381178	3
ISCW008310	269	9	1.3771	0.42306	807		2.43683	0.42605	27
ISCW008312	1	0	0	0.378829	1
ISCW008314	0	4					0	0.243629	4
ISCW008316	44	99	5619.64	0.917473	352		5884.1	0.923286	792
ISCW008321	22	39	1983.12	0.780254	154		2216.41	0.786279	273
ISCW008333	13	8	0	0.378829	13		0	0.381178	8
ISCW008334	159	303	63.1974	0.603143	795		70.8179	0.60774	1515
ISCW008339	22	7	0	0.378829	22		0	0.381178	7
ISCW008344	11	6	63.1974	0.603143	55		70.8179	0.60774	30
ISCW008362	68	51	1227.02	0.777033	476		1322.39	0.782343	357
ISCW008365	9	5	30545.7	0.831972	54		32394.7	0.838918	30
ISCW008366	8	3	1093.02	0.689791	48		1178.33	0.694282	18
ISCW008371	1651	1246	0	0.242841	1651		0	0.243629	1246
ISCW008377	40	54	7064.33	1.00794	360		7542.6	1.01528	486
ISCW008389	7	16	0	0.378829	7		0	0.381178	16
ISCW008407	62	26	508.747	0.382065	124		539.074	0.382737	52
ISCW008408	2	0	1227.02	0.777033	14
ISCW008410	21	19	3984.37	1.04609	210		4389.88	1.05429	190
ISCW008423	0	1					10449	0.715778	5
ISCW008426	3	1	9113.66	0.706217	15		10449	0.715778	5
ISCW008428	0	3					0	0.241319	3
ISCW008429	0	1					0	0.241319	1
ISCW008431	15	9	2137.89	0.519269	30		2264.79	0.522121	18
ISCW008436	24	15	0	0.378829	24		0	0.381178	15
ISCW008437	43	62	0	0.378829	43		0	0.381178	62
ISCW008438	0	2					8946.54	0.711828	10
ISCW008440	0	3					0	0.290943	3
ISCW008444	23	20	16494.2	0.569144	46		20000.8	0.577278	40
ISCW008446	68	16	1093.02	0.689791	408		1178.33	0.694282	96
ISCW008448	0	2					22568.4	0.659538	8
ISCW008451	6	2	7507.14	0.73951	30		7879.37	0.744922	10
ISCW008471	12	37	27.0443	0.515902	48		32.4469	0.519679	148
ISCW008476	19	2	63.1974	0.603143	95		70.8179	0.60774	10
ISCW008478	24	17	5619.64	0.917473	192		5884.1	0.923286	136
ISCW008480	8	6	0	0.240166	8		0	0.241319	6
ISCW008482	32	27	30545.7	0.831972	192		32394.7	0.838918	162
ISCW008485	61	49	0	0.29044	61		0	0.290943	49
ISCW008488	55	57	19.1704	0.425736	165		21.4582	0.42836	171
ISCW008495	2	10	3357.1	0.430778	4		3622.91	0.438097	20
ISCW008497	2119	1647	27.0443	0.515902	8476		32.4469	0.519679	6588
ISCW008519	9	3	0	0.340315	9		0	0.3461	3
ISCW008524	11	12	27.0443	0.515902	44		32.4469	0.519679	48
ISCW008538	66	57	26.8068	0.510681	264		24.7774	0.513744	228
ISCW008540	0	3					24.7774	0.513744	12
ISCW008545	94	77	0.036483	0.332895	188		0.040962	0.334732	154
ISCW008549	2	1	63.1974	0.603143	10		70.8179	0.60774	5
ISCW008555	17	3	0	0.378829	17		0	0.381178	3
ISCW008558	20	6	0	0.29044	20		0	0.290943	6
ISCW008580	158	55	63.1974	0.603143	790		70.8179	0.60774	275
ISCW008582	3	4	4781.93	0.746805	18		5110.84	0.752619	24
ISCW008594	3	0	63.1974	0.603143	15
ISCW008595	73	32	63.1974	0.603143	365		70.8179	0.60774	160
ISCW008596	313	573	0	0.378829	313		0	0.381178	573
ISCW008610	1	0	0	0.378829	1
ISCW008623	0	2					0	0.381178	2
ISCW008629	181	229	1.3771	0.42306	543		2.43683	0.42605	687
ISCW008636	34	181	26.8068	0.510681	136		24.7774	0.513744	724
ISCW008642	0	2					2264.79	0.522121	4
ISCW008643	30	5	0	0.29044	30		0	0.290943	5
ISCW008652	78	34	0	0.378829	78		0	0.381178	34
ISCW008663	0	18					24.7774	0.513744	72
ISCW008665	21	4	0	0.378829	21		0	0.381178	4
ISCW008667	0	1					1178.33	0.694282	6
ISCW008668	4	3	29.2089	0.421855	12		31.3822	0.42441	9
ISCW008669	199	319	0	0.378829	199		0	0.381178	319
ISCW008670	27	22	27.0443	0.515902	108		32.4469	0.519679	88
ISCW008676	1	2	26.8068	0.510681	4		24.7774	0.513744	8
ISCW008682	361	165	53298.4	0.935046	2166		59829.5	0.946956	990
ISCW008685	397	552	0	0.378829	397		0	0.381178	552
ISCW008686	58	147	27.0443	0.515902	232		32.4469	0.519679	588
ISCW008693	0	2					4389.88	1.05429	20
ISCW008706	0	4					0	0.3461	4
ISCW008711	68	10	1227.02	0.777033	476		1322.39	0.782343	70
ISCW008721	24	30	63.1974	0.603143	120		70.8179	0.60774	150
ISCW008722	227	141	3564.46	0.876582	1816		3935.61	0.883423	1128
ISCW008724	196	400	63.1974	0.603143	980		70.8179	0.60774	2000
ISCW008726	11	15	1227.02	0.777033	77		1322.39	0.782343	105
ISCW008731	153	36	6964.75	0.616051	612		7938.62	0.62446	144
ISCW008740	250	127	15753.5	0.880106	1750		17629.9	0.890382	889
ISCW008741	56	27	7064.33	1.00794	504		7542.6	1.01528	243
ISCW008743	97	68	2137.89	0.519269	194		2264.79	0.522121	136
ISCW008767	41	35	1227.02	0.777033	287		1322.39	0.782343	245
ISCW008768	40	63	1227.02	0.777033	280		1322.39	0.782343	441
ISCW008774	91	76	3984.37	1.04609	910		4389.88	1.05429	760
ISCW008783	2	0	891.892	0.606365	10
ISCW008784	1	0	891.892	0.606365	5
ISCW008798	0	1					0	0.381178	1
ISCW008799	0	2					0	0.381178	2
ISCW008802	71	142	26.8068	0.510681	284		24.7774	0.513744	568
ISCW008803	65	46	37.7246	0.598166	325		41.4954	0.602488	230
ISCW008807	55	36	0	0.29044	55		0	0.290943	36
ISCW008808	1	2	0	0.378829	1		0	0.381178	2
ISCW008817	61	67	2137.89	0.519269	122		2264.79	0.522121	134
ISCW008819	5	9	3984.37	1.04609	50		4389.88	1.05429	90
ISCW008823	0	1					0	0.3461	1
ISCW008832	13	11	27.0443	0.515902	52		32.4469	0.519679	44
ISCW008837	5	1	0	0.378829	5		0	0.381178	1
ISCW008841	33	57	3564.46	0.876582	264		3935.61	0.883423	456
ISCW008843	2	4	4664.46	0.52321	6		5353.94	0.530831	12
ISCW008864	12	11	0	0.29044	12		0	0.290943	11
ISCW008869	418	229	63.1974	0.603143	2090		70.8179	0.60774	1145
ISCW008875	2	2	26.8068	0.510681	8		24.7774	0.513744	8
ISCW008878	30	34	27.0443	0.515902	120		32.4469	0.519679	136
ISCW008893	27	17	0	0.378829	27		0	0.381178	17
ISCW008894	79	79	27.0443	0.515902	316		32.4469	0.519679	316
ISCW008897	13	13	0	0.378829	13		0	0.381178	13
ISCW008904	11	2	63.1974	0.603143	55		70.8179	0.60774	10
ISCW008905	2	2	63.1974	0.603143	10		70.8179	0.60774	10
ISCW008907	5	2	7815.73	0.702335	25		8946.54	0.711828	10
ISCW008908	10	5	12.9775	0.332089	20		14.532	0.333791	10
ISCW008909	3	11	2137.89	0.519269	6		2264.79	0.522121	22
ISCW008910	8	5	27.0443	0.515902	32		32.4469	0.519679	20
ISCW008925	5	5	0	0.29044	5		0	0.290943	5
ISCW008928	0	2					2.43683	0.42605	6
ISCW008931	0	1					3985.24	0.966232	9
ISCW008932	3	2	1.3771	0.42306	9		2.43683	0.42605	6
ISCW008933	9	17	0	0.29044	9		0	0.290943	17
ISCW008938	57	108	5619.64	0.917473	456		5884.1	0.923286	864
ISCW008940	82	114	1227.02	0.777033	574		1322.39	0.782343	798
ISCW008948	7	0	26.8068	0.510681	28
ISCW008949	23	32	1.3771	0.42306	69		2.43683	0.42605	96
ISCW008952	4	0	1227.02	0.777033	28
ISCW008962	2	0	2667.5	0.470455	4
ISCW008968	10	3	1.3771	0.42306	30		2.43683	0.42605	9
ISCW008969	3	1	1.3771	0.42306	9		2.43683	0.42605	3
ISCW008970	8	3	1.3771	0.42306	24		2.43683	0.42605	9
ISCW008971	3	0	1.3771	0.42306	9
ISCW008976	0	2					70.8179	0.60774	10
ISCW008979	11	11	5619.64	0.917473	88		5884.1	0.923286	88
ISCW008981	10	1	63.1974	0.603143	50		70.8179	0.60774	5
ISCW008983	21	7	5228.32	0.834046	147		5583.47	0.84068	49
ISCW008987	8	9	872.099	0.383281	16		891.455	0.384572	18
ISCW008988	76	162	35651.2	1.00586	608		37738.9	1.01352	1296
ISCW008991	1071	476	0	0.340315	1071		0	0.3461	476
ISCW008997	10	13	63.1974	0.603143	50		70.8179	0.60774	65
ISCW008998	43	24	0	0.378829	43		0	0.381178	24
ISCW009000	9	42	27.0443	0.515902	36		32.4469	0.519679	168
ISCW009001	50	135	3615.5	0.958846	450		3985.24	0.966232	1215
ISCW009002	22	27	27.0443	0.515902	88		32.4469	0.519679	108
ISCW009003	7	32	3445.47	0.656342	35		3577.54	0.660622	160
ISCW009004	4	12	891.892	0.606365	20		1041.9	0.611676	60
ISCW009007	154	143	9.98262	0.334613	308		11.1711	0.336349	286
ISCW009015	82	70	1.3771	0.42306	246		2.43683	0.42605	210
ISCW009022	368	63	16494.2	0.569144	736		20000.8	0.577278	126
ISCW009032	30350	6035	0	0.378829	30350		0	0.381178	6035
ISCW009046	9	6	0.036483	0.332895	18		0.040962	0.334732	12
ISCW009050	2	0	0	0.340315	2
ISCW009051	1	0	1.3771	0.42306	3
ISCW009059	33	30	0	0.340315	33		0	0.3461	30
ISCW009065	18	13	63.1974	0.603143	90		70.8179	0.60774	65
ISCW009086	21	22	37.7246	0.598166	105		41.4954	0.602488	110
ISCW009096	3	0	0	0.378829	3
ISCW009097	25	17	27.0443	0.515902	100		32.4469	0.519679	68
ISCW009099	25	94	26.8068	0.510681	100		24.7774	0.513744	376
ISCW009103	101	21	27.0443	0.515902	404		32.4469	0.519679	84
ISCW009107	74	134	27.0443	0.515902	296		32.4469	0.519679	536
ISCW009108	185	261	49494.8	1.33309	2035		52503	1.3436	2871
ISCW009113	78	52	0	0.378829	78		0	0.381178	52
ISCW009116	71	67	0	0.340315	71		0	0.3461	67
ISCW009117	69	53	1227.02	0.777033	483		1322.39	0.782343	371
ISCW009122	388	379	63.1974	0.603143	1940		70.8179	0.60774	1895
ISCW009123	127	20	27.0443	0.515902	508		32.4469	0.519679	80
ISCW009124	609	675	1093.02	0.689791	3654		1178.33	0.694282	4050
ISCW009136	0	18					0	0.3461	18
ISCW009141	12	10	0	0.29044	12		0	0.290943	10
ISCW009142	338	246	19.1704	0.425736	1014		21.4582	0.42836	738
ISCW009152	3	3	27.0443	0.515902	12		32.4469	0.519679	12
ISCW009153	11	10	27.0443	0.515902	44		32.4469	0.519679	40
ISCW009160	0	1					2.43683	0.42605	3
ISCW009180	333	168	2547.7	0.5635	1332		2656.08	0.566994	672
ISCW009187	16	60	26.8068	0.510681	64		24.7774	0.513744	240
ISCW009188	339	669	26.8068	0.510681	1356		24.7774	0.513744	2676
ISCW009190	13	26	0	0.29044	13		0	0.290943	26
ISCW009192	56	80	278.634	0.416731	168		293.451	0.418232	240
ISCW009193	83	57	2667.5	0.470455	166		2787.91	0.472972	114
ISCW009194	0	21					3577.54	0.660622	105
ISCW009204	0	1					32.4469	0.519679	4
ISCW009213	2	0	27.0443	0.515902	8
ISCW009216	37	43	27.0443	0.515902	148		32.4469	0.519679	172
ISCW009219	49	3	0	0.340315	49		0	0.3461	3
ISCW009225	208	138	0	0.378829	208		0	0.381178	138
ISCW009227	30	16	27.0443	0.515902	120		32.4469	0.519679	64
ISCW009228	33	18	0	0.378829	33		0	0.381178	18
ISCW009230	9	9	27.0443	0.515902	36		32.4469	0.519679	36
ISCW009238	21	13	1227.02	0.777033	147		1322.39	0.782343	91
ISCW009243	0	1					0	0.381178	1
ISCW009244	0	2					0	0.381178	2
ISCW009261	231	151	26.8068	0.510681	924		24.7774	0.513744	604
ISCW009262	29	16	7064.33	1.00794	261		7542.6	1.01528	144
ISCW009264	7	4	47.2349	0.512978	28		50.9472	0.516421	16
ISCW009265	4	46	891.892	0.606365	20		1041.9	0.611676	230
ISCW009267	13	9	27.0443	0.515902	52		32.4469	0.519679	36
ISCW009268	111	131	0	0.378829	111		0	0.381178	131
ISCW009278	3	25	0	0.378829	3		0	0.381178	25
ISCW009280	51	54	0	0.378829	51		0	0.381178	54
ISCW009282	2	0	7507.14	0.73951	10
ISCW009283	1	0	27.0443	0.515902	4
ISCW009292	34	49	3445.47	0.656342	170		3577.54	0.660622	245
ISCW009293	8	2	3445.47	0.656342	40		3577.54	0.660622	10
ISCW009295	9	27	4781.93	0.746805	54		5110.84	0.752619	162
ISCW009296	238	92	10102.2	0.793458	1428		11558.6	0.803839	552
ISCW009302	532	535	63.1974	0.603143	2660		70.8179	0.60774	2675
ISCW009326	249	163	2137.89	0.519269	498		2264.79	0.522121	326
ISCW009342	143	61	0	0.242841	143		0	0.243629	61
ISCW009356	80	21	27717.6	0.744731	400		29412.2	0.750857	105
ISCW009358	3	3	27.0443	0.515902	12		32.4469	0.519679	12
ISCW009360	96	83	3445.47	0.656342	480		3577.54	0.660622	415
ISCW009366	13	13	8888.86	1.09929	130		9508.71	1.10718	130
ISCW009367	373	368	0	0.378829	373		0	0.381178	368
ISCW009373	1	0	19.1704	0.425736	3
ISCW009389	0	1					24.7774	0.513744	4
ISCW009395	1	2	0	0.378829	1		0	0.381178	2
ISCW009397	0	1					2.43683	0.42605	3
ISCW009405	0	2					32.4469	0.519679	8
ISCW009408	48	184	5314.14	0.610895	144		5591.78	0.613915	552
ISCW009409	593	815	26.8068	0.510681	2372		24.7774	0.513744	3260
ISCW009429	17	22	0	0.29044	17		0	0.290943	22
ISCW009432	66	49	19.1704	0.425736	198		21.4582	0.42836	147
ISCW009435	59	42	27.0443	0.515902	236		32.4469	0.519679	168
ISCW009446	39	17	2137.89	0.519269	78		2264.79	0.522121	34
ISCW009448	62	38	0	0.378829	62		0	0.381178	38
ISCW009451	101	51	27.0443	0.515902	404		32.4469	0.519679	204
ISCW009471	1539	449	0.036483	0.332895	3078		0.040962	0.334732	898
ISCW009472	21	9	1227.02	0.777033	147		1322.39	0.782343	63
ISCW009475	14	13	0	0.378829	14		0	0.381178	13
ISCW009481	5	16	17.2581	0.424779	15		21.0847	0.427668	48
ISCW009482	33	37	0	0.29044	33		0	0.290943	37
ISCW009493	3	32	0	0.378829	3		0	0.381178	32
ISCW009501	15	13	3445.47	0.656342	75		3577.54	0.660622	65
ISCW009503	8	4	0	0.378829	8		0	0.381178	4
ISCW009504	2	4	0	0.378829	2		0	0.381178	4
ISCW009510	325	250	3808.89	0.743583	1950		3953.59	0.748683	1500
ISCW009516	7	4	2281.16	0.433156	14		2563.27	0.439728	8
ISCW009524	50	11	27.0443	0.515902	200		32.4469	0.519679	44
ISCW009526	4	0	26.8068	0.510681	16
ISCW009529	1	2	0	0.378829	1		0	0.381178	2
ISCW009539	26	18	27.0443	0.515902	104		32.4469	0.519679	72
ISCW009547	438	142	27.0443	0.515902	1752		32.4469	0.519679	568
ISCW009552	89	41	0	0.378829	89		0	0.381178	41
ISCW009565	6	24	1093.02	0.689791	36		1178.33	0.694282	144
ISCW009577	26	15	2137.89	0.519269	52		2264.79	0.522121	30
ISCW009583	0	1					22037	0.657228	4
ISCW009585	0	3					22037	0.657228	12
ISCW009586	136	42	6964.75	0.616051	544		7938.62	0.62446	168
ISCW009599	0	3					1178.33	0.694282	18
ISCW009608	1	0	17.2581	0.424779	3
ISCW009613	2	1	47.2349	0.512978	8		50.9472	0.516421	4
ISCW009614	5	8	63.1974	0.603143	25		70.8179	0.60774	40
ISCW009615	61	34	63.1974	0.603143	305		70.8179	0.60774	170
ISCW009623	5	3	0	0.340315	5		0	0.3461	3
ISCW009636	50	40	5314.14	0.610895	150		5591.78	0.613915	120
ISCW009638	8	20	0	0.378829	8		0	0.381178	20
ISCW009639	0	1					0	0.3461	1
ISCW009641	47	8	3984.37	1.04609	470		4389.88	1.05429	80
ISCW009643	47	41	33273.9	0.885171	282		35222.1	0.8918	246
ISCW009654	3	0	4781.93	0.746805	18
ISCW009661	0	1					3935.61	0.883423	8
ISCW009663	1	0	0	0.340315	1
ISCW009664	0	1					0	0.3461	1
ISCW009665	0	4					0	0.3461	4
ISCW009672	0	5					32.4469	0.519679	20
ISCW009676	23	21	1011.02	0.693606	138		1176.86	0.699737	126
ISCW009685	1	0	26.8068	0.510681	4
ISCW009701	42	125	63.1974	0.603143	210		70.8179	0.60774	625
ISCW009702	8	1	63.1974	0.603143	40		70.8179	0.60774	5
ISCW009710	4	9	63.1974	0.603143	20		70.8179	0.60774	45
ISCW009718	0	2					24.7774	0.513744	8
ISCW009723	1	1	18.2556	0.419179	3		20.2157	0.4221	3
ISCW009734	116	272	0	0.378829	116		0	0.381178	272
ISCW009750	1	0	0	0.378829	1
ISCW009751	15	2	0	0.378829	15		0	0.381178	2
ISCW009765	1	1	3615.5	0.958846	9		3985.24	0.966232	9
ISCW009767	0	1					0	0.290943	1
ISCW009772	8	13	35651.2	1.00586	64		37738.9	1.01352	104
ISCW009773	2	6	35651.2	1.00586	16		37738.9	1.01352	48
ISCW009787	33	38	27.0443	0.515902	132		32.4469	0.519679	152
ISCW009790	54	33	2200.09	0.867496	432		2457.05	0.87434	264
ISCW009798	190	177	1227.02	0.777033	1330		1322.39	0.782343	1239
ISCW009807	0	3					2.43683	0.42605	9
ISCW009815	86	48	0	0.242841	86		0	0.243629	48
ISCW009818	592	602	0	0.242841	592		0	0.243629	602
ISCW009822	502	334	26.8068	0.510681	2008		24.7774	0.513744	1336
ISCW009827	6	4	3564.46	0.876582	48		3935.61	0.883423	32
ISCW009840	8	7	26.8068	0.510681	32		24.7774	0.513744	28
ISCW009841	2	3	26.8068	0.510681	8		24.7774	0.513744	12
ISCW009842	0	4					0	0.241319	4
ISCW009857	1	5	7945.23	0.703293	5		9039.37	0.712521	25
ISCW009866	191	454	63.1974	0.603143	955		70.8179	0.60774	2270
ISCW009882	6	2	5619.64	0.917473	48		5884.1	0.923286	16
ISCW009884	40	61	63.1974	0.603143	200		70.8179	0.60774	305
ISCW009885	98	136	9.98262	0.334613	196		11.1711	0.336349	272
ISCW009886	6	9	1011.02	0.693606	36		1176.86	0.699737	54
ISCW009902	4	0	1.3771	0.42306	12
ISCW009911	77	108	5508.26	0.609494	308		6353.32	0.6182	432
ISCW009912	3	7	63.1974	0.603143	15		70.8179	0.60774	35
ISCW009913	5	8	63.1974	0.603143	25		70.8179	0.60774	40
ISCW009918	320	345	27.0443	0.515902	1280		32.4469	0.519679	1380
ISCW009921	15	17	9113.66	0.706217	75		10449	0.715778	85
ISCW009936	28	45	1093.02	0.689791	168		1178.33	0.694282	270
ISCW009937	33	32	19.1704	0.425736	99		21.4582	0.42836	96
ISCW009940	2	6	3564.46	0.876582	16		3935.61	0.883423	48
ISCW009944	50	72	1227.02	0.777033	350		1322.39	0.782343	504
ISCW009966	230	101	508.747	0.382065	460		539.074	0.382737	202
ISCW009973	2	46	0	0.29044	2		0	0.290943	46
ISCW009974	2	0	27.0443	0.515902	8
ISCW009978	15	3	27.0443	0.515902	60		32.4469	0.519679	12
ISCW009981	4	3	3564.46	0.876582	32		3935.61	0.883423	24
ISCW009984	1	0	26.8068	0.510681	4
ISCW009995	2	12	0	0.340315	2		0	0.3461	12
ISCW010003	33	16	0	0.340315	33		0	0.3461	16
ISCW010015	5	2	27.0443	0.515902	20		32.4469	0.519679	8
ISCW010016	263	126	27.0443	0.515902	1052		32.4469	0.519679	504
ISCW010021	52	65	27.0443	0.515902	208		32.4469	0.519679	260
ISCW010030	1	0	27.0443	0.515902	4
ISCW010037	0	2					24.7774	0.513744	8
ISCW010040	44	34	0	0.378829	44		0	0.381178	34
ISCW010043	351	87	9113.66	0.706217	1755		10449	0.715778	435
ISCW010048	0	11					24.7774	0.513744	44
ISCW010071	195	79	1227.02	0.777033	1365		1322.39	0.782343	553
ISCW010075	2	0	0	0.378829	2
ISCW010077	60	15	3445.47	0.656342	300		3577.54	0.660622	75
ISCW010082	4	4	5619.64	0.917473	32		5884.1	0.923286	32
ISCW010097	15	20	1227.02	0.777033	105		1322.39	0.782343	140
ISCW010101	333	30	9113.66	0.706217	1665		10449	0.715778	150
ISCW010102	2	0	1227.02	0.777033	14
ISCW010106	73	8	1093.02	0.689791	438		1178.33	0.694282	48
ISCW010110	241	244	3808.89	0.743583	1446		3953.59	0.748683	1464
ISCW010113	1	3	37.7246	0.598166	5		41.4954	0.602488	15
ISCW010117	26	42	1227.02	0.777033	182		1322.39	0.782343	294
ISCW010118	75	79	0	0.378829	75		0	0.381178	79
ISCW010123	10	14	1227.02	0.777033	70		1322.39	0.782343	98
ISCW010140	16	13	0	0.378829	16		0	0.381178	13
ISCW010143	5	4	5619.64	0.917473	40		5884.1	0.923286	32
ISCW010146	1	2	1227.02	0.777033	7		1322.39	0.782343	14
ISCW010147	73	36	27.0443	0.515902	292		32.4469	0.519679	144
ISCW010148	61	34	27.0443	0.515902	244		32.4469	0.519679	136
ISCW010154	35	13	27.0443	0.515902	140		32.4469	0.519679	52
ISCW010163	94	72	47.2349	0.512978	376		50.9472	0.516421	288
ISCW010164	79	66	0	0.242841	79		0	0.243629	66
ISCW010185	1	0	0	0.242841	1
ISCW010186	11	19	0	0.378829	11		0	0.381178	19
ISCW010190	8	5	27.0443	0.515902	32		32.4469	0.519679	20
ISCW010191	3	12	27.0443	0.515902	12		32.4469	0.519679	48
ISCW010213	3	2	9113.66	0.706217	15		10449	0.715778	10
ISCW010214	1	2	27.0443	0.515902	4		32.4469	0.519679	8
ISCW010216	3	0	27.0443	0.515902	12
ISCW010219	6	1	27.0443	0.515902	24		32.4469	0.519679	4
ISCW010220	4	3	27.0443	0.515902	16		32.4469	0.519679	12
ISCW010227	5	16	3615.5	0.958846	45		3985.24	0.966232	144
ISCW010229	19	14	37496.9	0.976796	133		39677.4	0.983594	98
ISCW010230	1	5	9113.66	0.706217	5		10449	0.715778	25
ISCW010231	13	25	63.1974	0.603143	65		70.8179	0.60774	125
ISCW010233	1	2	1951.64	0.69799	6		2184.82	0.70347	12
ISCW010238	2	0	4781.93	0.746805	12
ISCW010239	381	114	0	0.378829	381		0	0.381178	114
ISCW010241	1351	1475	26.8068	0.510681	5404		24.7774	0.513744	5900
ISCW010249	137	123	42181.7	1.1463	1233		44565.4	1.15446	1107
ISCW010250	100	207	5314.14	0.610895	300		5591.78	0.613915	621
ISCW010259	9	6	10102.2	0.793458	54		11558.6	0.803839	36
ISCW010260	30	10	27.0443	0.515902	120		32.4469	0.519679	40
ISCW010265	3	22	27.0443	0.515902	12		32.4469	0.519679	88
ISCW010268	36	41	27.0443	0.515902	144		32.4469	0.519679	164
ISCW010270	25	11	27.0443	0.515902	100		32.4469	0.519679	44
ISCW010271	1	10	0	0.340315	1		0	0.3461	10
ISCW010274	64	44	0	0.378829	64		0	0.381178	44
ISCW010278	5	8	3984.37	1.04609	50		4389.88	1.05429	80
ISCW010285	74	35	37.7246	0.598166	370		41.4954	0.602488	175
ISCW010290	0	1					2.43683	0.42605	3
ISCW010291	2	1	0	0.340315	2		0	0.3461	1
ISCW010295	0	1					2.43683	0.42605	3
ISCW010296	0	14					2.43683	0.42605	42
ISCW010312	2	12	1073.82	0.607527	10		1160.83	0.611473	60
ISCW010313	179	144	9113.66	0.706217	895		10449	0.715778	720
ISCW010328	39	9	0	0.378829	39		0	0.381178	9
ISCW010335	14	60	1951.64	0.69799	84		2184.82	0.70347	360
ISCW010343	24	27	0	0.378829	24		0	0.381178	27
ISCW010358	69	52	0	0.378829	69		0	0.381178	52
ISCW010360	36	10	0	0.378829	36		0	0.381178	10
ISCW010361	0	1					2787.91	0.472972	2
ISCW010367	445	570	1227.02	0.777033	3115		1322.39	0.782343	3990
ISCW010371	2	1	27.0443	0.515902	8		32.4469	0.519679	4
ISCW010372	212	151	0	0.242841	212		0	0.243629	151
ISCW010376	1	2	1227.02	0.777033	7		1322.39	0.782343	14
ISCW010384	26	26	37.7246	0.598166	130		41.4954	0.602488	130
ISCW010385	43	21	0	0.378829	43		0	0.381178	21
ISCW010386	21	16	0	0.340315	21		0	0.3461	16
ISCW010390	99	30	0	0.29044	99		0	0.290943	30
ISCW010392	14	18	7945.23	0.703293	70		9039.37	0.712521	90
ISCW010393	22	13	0	0.378829	22		0	0.381178	13
ISCW010398	3	0	0	0.340315	3
ISCW010400	0	2					7879.37	0.744922	10
ISCW010408	62	120	4781.93	0.746805	372		5110.84	0.752619	720
ISCW010410	49	34	2137.89	0.519269	98		2264.79	0.522121	68
ISCW010411	54	48	0	0.378829	54		0	0.381178	48
ISCW010416	79	27	27.0443	0.515902	316		32.4469	0.519679	108
ISCW010417	2	5	27.0443	0.515902	8		32.4469	0.519679	20
ISCW010422	1	0	1093.02	0.689791	6
ISCW010424	1	0	27.0443	0.515902	4
ISCW010433	19	24	47.2349	0.512978	76		50.9472	0.516421	96
ISCW010442	4	0	1227.02	0.777033	28
ISCW010457	7	9	0	0.29044	7		0	0.290943	9
ISCW010458	28	48	3808.89	0.743583	168		3953.59	0.748683	288
ISCW010459	282	115	2014.21	0.469293	564		2157.56	0.473175	230
ISCW010461	4	10	47.2349	0.512978	16		50.9472	0.516421	40
ISCW010469	0	1					4338.41	0.971484	9
ISCW010487	33	3	1.3771	0.42306	99		2.43683	0.42605	9
ISCW010488	29	24	36429.2	0.972412	203		38542.3	0.979861	168
ISCW010491	33	23	27.0443	0.515902	132		32.4469	0.519679	92
ISCW010493	239	97	27.0443	0.515902	956		32.4469	0.519679	388
ISCW010494	24	19	1093.02	0.689791	144		1178.33	0.694282	114
ISCW010495	188	129	30545.7	0.831972	1128		32394.7	0.838918	774
ISCW010503	10	5	19.1704	0.425736	30		21.4582	0.42836	15
ISCW010530	72	16	0	0.378829	72		0	0.381178	16
ISCW010553	48	81	63.1974	0.603143	240		70.8179	0.60774	405
ISCW010558	3	4	0	0.340315	3		0	0.3461	4
ISCW010564	1	0	0	0.378829	1
ISCW010565	4	0	0	0.378829	4
ISCW010566	24	29	26.8068	0.510681	96		24.7774	0.513744	116
ISCW010580	28	30	0	0.340315	28		0	0.3461	30
ISCW010583	6	6	0	0.340315	6		0	0.3461	6
ISCW010622	4	2	0	0.29044	4		0	0.290943	2
ISCW010628	24	9	1227.02	0.777033	168		1322.39	0.782343	63
ISCW010629	122	165	0	0.340315	122		0	0.3461	165
ISCW010634	0	1					0	0.3461	1
ISCW010639	13	26	0	0.29044	13		0	0.290943	26
ISCW010640	1	3	2200.09	0.867496	8		2457.05	0.87434	24
ISCW010653	7	3	0.036483	0.332895	14		0.040962	0.334732	6
ISCW010657	87	144	27.0443	0.515902	348		32.4469	0.519679	576
ISCW010661	11	34	1.3771	0.42306	33		2.43683	0.42605	102
ISCW010662	439	125	0.036483	0.332895	878		0.040962	0.334732	250
ISCW010663	419	133	19.1704	0.425736	1257		21.4582	0.42836	399
ISCW010670	6	21	63.1974	0.603143	30		70.8179	0.60774	105
ISCW010678	1	51	891.892	0.606365	5		1041.9	0.611676	255
ISCW010680	38	5	63.1974	0.603143	190		70.8179	0.60774	25
ISCW010698	2	4	0	0.378829	2		0	0.381178	4
ISCW010699	117	458	63.1974	0.603143	585		70.8179	0.60774	2290
ISCW010700	364	189	2667.5	0.470455	728		2787.91	0.472972	378
ISCW010702	103	101	27.0443	0.515902	412		32.4469	0.519679	404
ISCW010706	192	139	63.1974	0.603143	960		70.8179	0.60774	695
ISCW010711	6	54	4781.93	0.746805	36		5110.84	0.752619	324
ISCW010712	10	10	1227.02	0.777033	70		1322.39	0.782343	70
ISCW010714	1024	513	0	0.29044	1024		0	0.290943	513
ISCW010715	10	7	27.0443	0.515902	40		32.4469	0.519679	28
ISCW010721	74	86	5619.64	0.917473	592		5884.1	0.923286	688
ISCW010722	11	8	16494.2	0.569144	22		20000.8	0.577278	16
ISCW010723	737	932	63.1974	0.603143	3685		70.8179	0.60774	4660
ISCW010725	48	22	0	0.242841	48		0	0.243629	22
ISCW010732	5	4	19.1704	0.425736	15		21.4582	0.42836	12
ISCW010736	7	3	891.892	0.606365	35		1041.9	0.611676	15
ISCW010744	1	9	1648.11	0.474907	3		1713.17	0.476366	27
ISCW010745	7	8	5228.32	0.834046	49		5583.47	0.84068	56
ISCW010748	2	0	19.1704	0.425736	6
ISCW010752	983	1408	63.1974	0.603143	4915		70.8179	0.60774	7040
ISCW010764	4	9	1227.02	0.777033	28		1322.39	0.782343	63
ISCW010765	6	4	1227.02	0.777033	42		1322.39	0.782343	28
ISCW010766	178	45	63.1974	0.603143	890		70.8179	0.60774	225
ISCW010767	13	12	2137.89	0.519269	26		2264.79	0.522121	24
ISCW010781	1	0	1227.02	0.777033	7
ISCW010786	0	3					0	0.3461	3
ISCW010787	0	2					0	0.3461	2
ISCW010792	1	0	5314.14	0.610895	3
ISCW010793	93	53	0	0.340315	93		0	0.3461	53
ISCW010794	9	3	63.1974	0.603143	45		70.8179	0.60774	15
ISCW010816	23	19	27.0443	0.515902	92		32.4469	0.519679	76
ISCW010822	73	106	26.8068	0.510681	292		24.7774	0.513744	424
ISCW010824	13	6	63.1974	0.603143	65		70.8179	0.60774	30
ISCW010825	0	1					5884.1	0.923286	8
ISCW010827	2596	781	3564.46	0.876582	20768		3935.61	0.883423	6248
ISCW010835	208	423	27.0443	0.515902	832		32.4469	0.519679	1692
ISCW010836	3	3	26.8068	0.510681	12		24.7774	0.513744	12
ISCW010850	3	0	0	0.378829	3
ISCW010854	1	0	27.0443	0.515902	4
ISCW010865	0	5					0	0.381178	5
ISCW010869	11	7	3984.37	1.04609	110		4389.88	1.05429	70
ISCW010886	1	5	63.1974	0.603143	5		70.8179	0.60774	25
ISCW010888	1	0	26.8068	0.510681	4
ISCW010893	69	34	27.0443	0.515902	276		32.4469	0.519679	136
ISCW010897	0	6					24.7774	0.513744	24
ISCW010899	1	1	63.1974	0.603143	5		70.8179	0.60774	5
ISCW010903	94	60	2137.89	0.519269	188		2264.79	0.522121	120
ISCW010914	0	15					0	0.3461	15
ISCW010916	1	0	7507.14	0.73951	5
ISCW010927	50	22	16494.2	0.569144	100		20000.8	0.577278	44
ISCW010939	1	8	63.1974	0.603143	5		70.8179	0.60774	40
ISCW010948	39	126	891.892	0.606365	195		1041.9	0.611676	630
ISCW010951	179	210	0	0.29044	179		0	0.290943	210
ISCW010955	5	10	8297.98	0.522404	15		8959.65	0.529891	30
ISCW010956	3	0	0	0.340315	3
ISCW010968	112	44	0	0.378829	112		0	0.381178	44
ISCW010971	0	7					0	0.381178	7
ISCW010973	143	323	0	0.378829	143		0	0.381178	323
ISCW010976	1	1	7507.14	0.73951	5		7879.37	0.744922	5
ISCW010977	1	33	7815.73	0.702335	5		8946.54	0.711828	165
ISCW010978	59	87	27.0443	0.515902	236		32.4469	0.519679	348
ISCW010982	106	103	26.8068	0.510681	424		24.7774	0.513744	412
ISCW010986	0	5					0	0.381178	5
ISCW010995	1	0	0	0.340315	1
ISCW010997	13	23	0	0.242841	13		0	0.243629	23
[truncated: 2,660 more rows]

## Sheet: Salivary glands
TG	Infected	Uninfected	BNC	PR	weighted degree		BNC	PR	weighted degree
ISCW000002	12	6	25.6972	0.514772	48		21.6906	0.516921	24
ISCW000003	2	0	17.7644	0.424683	6
ISCW000014	71	17	25.6972	0.514772	284		21.6906	0.516921	68
ISCW000015	14	3	17.7644	0.424683	42		15.0001	0.426341	9
ISCW000018	291	136	0	0.372898	291		0	0.372153	136
ISCW000033	1	0	25.6972	0.514772	4
ISCW000036	329	88	1794.87	0.509699	658		1605.23	0.511054	176
ISCW000062	0	1					21.6906	0.516921	4
ISCW000072	24	8	0	0.242241	24		0	0.243004	8
ISCW000080	2	0	25.6972	0.514772	8
ISCW000083	3	4	25.6972	0.514772	12		21.6906	0.516921	16
ISCW000084	21	7	25.6972	0.514772	84		21.6906	0.516921	28
ISCW000086	32	11	62.7782	0.601818	160		54.3176	0.60449	55
ISCW000087	21	9	5176.53	0.912089	168		4561.28	0.918017	72
ISCW000090	2	0	62.7782	0.601818	10
ISCW000095	1	3	62.7782	0.601818	5		54.3176	0.60449	15
ISCW000096	22	7	5176.53	0.912089	176		4561.28	0.918017	56
ISCW000112	25	9	16.58	0.423893	75		14.0299	0.425603	27
ISCW000122	97	40	1231.53	0.775288	679		1028.75	0.779116	280
ISCW000123	19	5	22.25	0.509353	76		22.7974	0.513068	20
ISCW000125	1070	544	62.7782	0.601818	5350		54.3176	0.60449	2720
ISCW000126	34	26	25.6972	0.514772	136		21.6906	0.516921	104
ISCW000132	11	8	0	0.242241	11		0	0.243004	8
ISCW000133	18	12	17.7644	0.424683	54		15.0001	0.426341	36
ISCW000137	2	0	22.25	0.509353	8
ISCW000144	0	2					21.6906	0.516921	8
ISCW000156	2	0	22.25	0.509353	8
ISCW000162	95	22	0	0.242241	95		0	0.243004	22
ISCW000176	41	12	5176.53	0.912089	328		4561.28	0.918017	96
ISCW000177	62	29	3098.84	0.651573	310		2792.39	0.655822	145
ISCW000178	16	3	62.7782	0.601818	80		54.3176	0.60449	15
ISCW000179	477	134	46.4257	0.511729	1908		40.2165	0.51391	536
ISCW000181	260	113	25.6972	0.514772	1040		21.6906	0.516921	452
ISCW000193	27	5	1794.87	0.509699	54		1605.23	0.511054	10
ISCW000200	83	20	25.6972	0.514772	332		21.6906	0.516921	80
ISCW000203	67	16	3437.62	0.738618	402		3101.18	0.743391	96
ISCW000204	1	2	0	0.372898	1		0	0.372153	2
ISCW000205	1	1	22.25	0.509353	4		22.7974	0.513068	4
ISCW000206	279	96	25.6972	0.514772	1116		21.6906	0.516921	384
ISCW000235	7	0	0	0.331767	7
ISCW000237	1430	582	0	0.242241	1430		0	0.243004	582
ISCW000254	35	6	25.6972	0.514772	140		21.6906	0.516921	24
ISCW000256	1	0	62.7782	0.601818	5
ISCW000262	34	16	25.6972	0.514772	136		21.6906	0.516921	64
ISCW000263	45	34	16.58	0.423893	135		14.0299	0.425603	102
ISCW000284	42	6	62.7782	0.601818	210		54.3176	0.60449	30
ISCW000294	61	17	25.6972	0.514772	244		21.6906	0.516921	68
ISCW000312	76	24	38.1933	0.596871	380		30.674	0.599565	120
ISCW000314	2	4	3920.47	1.04327	20		3349.4	1.0502	40
ISCW000319	0	4					15.0001	0.426341	12
ISCW000332	22	10	3098.84	0.651573	110		2792.39	0.655822	50
ISCW000333	13	5	0	0.372898	13		0	0.372153	5
ISCW000334	21	6	1231.53	0.775288	147		1028.75	0.779116	42
ISCW000335	28	15	25.6972	0.514772	112		21.6906	0.516921	60
ISCW000337	7	1	1231.53	0.775288	49		1028.75	0.779116	7
ISCW000338	9	2	1025.82	0.692189	54		880.569	0.696001	12
ISCW000340	63	6	0	0.372898	63		0	0.372153	6
ISCW000353	43	18	25.6972	0.514772	172		21.6906	0.516921	72
ISCW000354	11	2	25.6972	0.514772	44		21.6906	0.516921	8
ISCW000355	11	5	0	0.242241	11		0	0.243004	5
ISCW000386	244	60	0	0.372898	244		0	0.372153	60
ISCW000388	0	1					22.7974	0.513068	4
ISCW000389	2	0	20750.5	0.733837	10
ISCW000391	1	1	25.6972	0.514772	4		21.6906	0.516921	4
ISCW000393	382	137	7645.51	0.696539	1910		5732.62	0.690757	685
ISCW000394	2	0	12978.8	0.554665	4
ISCW000396	1	1	25.6972	0.514772	4		21.6906	0.516921	4
ISCW000399	18	3	25.6972	0.514772	72		21.6906	0.516921	12
ISCW000403	1	0	22.25	0.509353	4
ISCW000422	9	2	0.037989	0.332442	18		0.040648	0.333337	4
ISCW000423	5	1	0.037989	0.332442	10		0.040648	0.333337	2
ISCW000434	14	4	0	0.331767	14		0	0.323837	4
ISCW000435	13	9	4537.2	0.60107	39		3815.72	0.603036	27
ISCW000436	20	1	25.6972	0.514772	80		21.6906	0.516921	4
ISCW000439	23	7	1231.53	0.775288	161		1028.75	0.779116	49
ISCW000440	12	4	3920.47	1.04327	120		3349.4	1.0502	40
ISCW000455	9	3	0	0.372898	9		0	0.372153	3
ISCW000459	15	2	0	0.372898	15		0	0.372153	2
ISCW000464	6	3	22.25	0.509353	24		22.7974	0.513068	12
ISCW000465	5	7	22.25	0.509353	20		22.7974	0.513068	28
ISCW000466	1	0	22.25	0.509353	4
ISCW000473	2	2	29224.4	0.874471	12		24269.5	0.877974	12
ISCW000474	48	34	3098.84	0.651573	240		2792.39	0.655822	170
ISCW000476	232	110	3437.62	0.738618	1392		3101.18	0.743391	660
ISCW000480	7	5	3098.84	0.651573	35		2792.39	0.655822	25
ISCW000492	1	0	0	0.286801	1
ISCW000499	30	20	1794.87	0.509699	60		1605.23	0.511054	40
ISCW000502	3	0	0	0.331767	3
ISCW000541	39	19	0	0.372898	39		0	0.372153	19
ISCW000542	10	1	4590.22	0.742944	60		4045.33	0.747804	6
ISCW000544	10	3	3496.15	0.874124	80		2984.25	0.879989	24
ISCW000546	5	2	62.7782	0.601818	25		54.3176	0.60449	10
ISCW000549	315	125	22.25	0.509353	1260		22.7974	0.513068	500
ISCW000554	297	85	25.6972	0.514772	1188		21.6906	0.516921	340
ISCW000555	226	53	7645.51	0.696539	1130		5732.62	0.690757	265
ISCW000559	6	4	0	0.372898	6		0	0.372153	4
ISCW000567	62	7	0	0.372898	62		0	0.372153	7
ISCW000594	1	3	0	0.372898	1		0	0.372153	3
ISCW000599	9	2	1794.87	0.509699	18		1605.23	0.511054	4
ISCW000630	86	13	1231.53	0.775288	602		1028.75	0.779116	91
ISCW000651	9	2	0.037989	0.332442	18		0.040648	0.333337	4
ISCW000652	162	44	0	0.372898	162		0	0.372153	44
ISCW000659	26	10	1.33818	0.422531	78		1.10156	0.423917	30
ISCW000682	1	0	22.25	0.509353	4
ISCW000684	15	1	22.25	0.509353	60		22.7974	0.513068	4
ISCW000685	0	1					1605.23	0.511054	2
ISCW000691	28	17	25.6972	0.514772	112		21.6906	0.516921	68
ISCW000710	5	3	1928.76	0.559025	20		1728.98	0.564296	12
ISCW000713	6	1	25.6972	0.514772	24		21.6906	0.516921	4
ISCW000719	10	2	0	0.372898	10		0	0.372153	2
ISCW000732	19	16	25.6972	0.514772	76		21.6906	0.516921	64
ISCW000738	1	1	0	0.286801	1		0	0.288901	1
ISCW000746	1	2	22.25	0.509353	4		22.7974	0.513068	8
ISCW000747	33	27	25.6972	0.514772	132		21.6906	0.516921	108
ISCW000775	4	6	902.41	0.605143	20		772.656	0.608432	30
ISCW000776	11	3	25.6972	0.514772	44		21.6906	0.516921	12
ISCW000777	37	22	62.7782	0.601818	185		54.3176	0.60449	110
ISCW000779	2	0	0	0.372898	2
ISCW000780	5	1	0	0.372898	5		0	0.372153	1
ISCW000781	643	332	0	0.372898	643		0	0.372153	332
ISCW000783	58	18	62.7782	0.601818	290		54.3176	0.60449	90
ISCW000787	302	58	7645.51	0.696539	1510		5732.62	0.690757	290
ISCW000790	31	13	0	0.372898	31		0	0.372153	13
ISCW000819	33	4	1.33818	0.422531	99		1.10156	0.423917	12
ISCW000834	6	1	0	0.286801	6		0	0.288901	1
ISCW000841	1	0	12978.8	0.554665	2
ISCW000843	43	15	902.41	0.605143	215		772.656	0.608432	75
ISCW000849	8	5	0	0.242241	8		0	0.243004	5
ISCW000850	1	1	1231.53	0.775288	7		1028.75	0.779116	7
ISCW000852	4	1	0	0.286801	4		0	0.288901	1
ISCW000857	0	1					4045.33	0.747804	6
ISCW000859	11	5	4392.95	0.741944	66		3909.45	0.747332	30
ISCW000862	5	0	0	0.286801	5
ISCW000864	12	13	25.6972	0.514772	48		21.6906	0.516921	52
ISCW000869	5	0	4537.2	0.60107	15
ISCW000870	3	1	4537.2	0.60107	9		3815.72	0.603036	3
ISCW000872	331	154	1794.87	0.509699	662		1605.23	0.511054	308
ISCW000875	4	0	62.7782	0.601818	20
ISCW000876	12	5	62.7782	0.601818	60		54.3176	0.60449	25
ISCW000884	39	19	62.7782	0.601818	195		54.3176	0.60449	95
ISCW000885	63	19	5825.72	0.60645	252		4367.24	0.600178	76
ISCW000886	47	16	1093.58	0.688242	282		910.251	0.691547	96
ISCW000888	26	11	14174.5	0.787403	156		10565.2	0.782932	66
ISCW000889	6	2	6583.3	1.00246	54		5776.33	1.00953	18
ISCW000892	7	2	5747.27	0.604298	28		4286.51	0.597753	8
ISCW000894	4	3	46.4257	0.511729	16		40.2165	0.51391	12
ISCW000900	25	5	445.025	0.378172	50		380.056	0.380883	10
ISCW000901	11	8	0	0.331767	11		0	0.323837	8
ISCW000902	2	1	1231.53	0.775288	14		1028.75	0.779116	7
ISCW000903	90	38	0	0.286801	90		0	0.288901	38
ISCW000905	1	0	0	0.331767	1
ISCW000908	0	1					0	0.288901	1
ISCW000910	1	2	1.33818	0.422531	3		1.10156	0.423917	6
ISCW000912	1	4	25.6972	0.514772	4		21.6906	0.516921	16
ISCW000916	3	0	0	0.286801	3
ISCW000936	3	0	0.037989	0.332442	6
ISCW000947	0	1					0	0.372153	1
ISCW000951	216	106	20878.6	0.646906	648		17614.7	0.638994	318
ISCW000954	8	3	38.1933	0.596871	40		30.674	0.599565	15
ISCW000955	0	1					21.6906	0.516921	4
ISCW000960	15	5	62.7782	0.601818	75		54.3176	0.60449	25
ISCW000962	316	129	1873.88	0.424008	632		1425.52	0.416841	258
ISCW000975	2	0	5176.53	0.912089	16
ISCW000977	1	1	25.6972	0.514772	4		21.6906	0.516921	4
ISCW000979	152	81	62.7782	0.601818	760		54.3176	0.60449	405
ISCW000980	34	10	0	0.372898	34		0	0.372153	10
ISCW000981	14	2	1093.58	0.688242	84		910.251	0.691547	12
ISCW000982	23	7	0	0.241371	23		0	0.241982	7
ISCW000984	66	20	0	0.331767	66		0	0.323837	20
ISCW000988	3	0	0	0.372898	3
ISCW000992	4	0	0	0.372898	4
ISCW001005	0	1					54.3176	0.60449	5
ISCW001014	17	4	1093.58	0.688242	102		910.251	0.691547	24
ISCW001016	48	24	0	0.331767	48		0	0.323837	24
ISCW001029	38	24	0	0.372898	38		0	0.372153	24
ISCW001031	14	6	25.6972	0.514772	56		21.6906	0.516921	24
ISCW001038	0	1					1.10156	0.423917	3
ISCW001040	525	198	25.6972	0.514772	2100		21.6906	0.516921	792
ISCW001044	1	0	1.72728	0.319145	2
ISCW001046	1	0	1.72728	0.319145	2
ISCW001053	4	0	3496.15	0.874124	32
ISCW001054	2	0	22.25	0.509353	8
ISCW001055	6	0	3920.47	1.04327	60
ISCW001069	2	0	1.33818	0.422531	6
ISCW001075	1	0	0	0.331767	1
ISCW001091	35	17	6.54985	0.414541	105		4.60116	0.415981	51
ISCW001092	13	4	25.6972	0.514772	52		21.6906	0.516921	16
ISCW001101	11	3	0	0.372898	11		0	0.372153	3
ISCW001104	1	0	0	0.331767	1
ISCW001107	89	29	25.6972	0.514772	356		21.6906	0.516921	116
ISCW001123	422	204	4537.2	0.60107	1266		3815.72	0.603036	612
ISCW001125	76	42	25.6972	0.514772	304		21.6906	0.516921	168
ISCW001129	72	12	1231.53	0.775288	504		1028.75	0.779116	84
ISCW001134	2	0	62.7782	0.601818	10
ISCW001135	7	0	62.7782	0.601818	35
ISCW001145	58	26	25.6972	0.514772	232		21.6906	0.516921	104
ISCW001149	91	31	0	0.372898	91		0	0.372153	31
ISCW001150	50	13	3496.15	0.874124	400		2984.25	0.879989	104
ISCW001152	7	7	3098.84	0.651573	35		2792.39	0.655822	35
ISCW001157	109	98	1.33818	0.422531	327		1.10156	0.423917	294
ISCW001177	15	0	1826.55	0.691794	90
ISCW001178	1	0	1826.55	0.691794	6
ISCW001180	32	13	25.6972	0.514772	128		21.6906	0.516921	52
ISCW001190	94	23	25.6972	0.514772	376		21.6906	0.516921	92
ISCW001191	63	2	0	0.372898	63		0	0.372153	2
ISCW001193	1	0	0	0.372898	1
ISCW001194	1	0	62.7782	0.601818	5
ISCW001202	834	168	7645.51	0.696539	4170		5732.62	0.690757	840
ISCW001205	0	1					16.5072	0.420906	3
ISCW001215	2	0	0	0.331767	2
ISCW001219	0	1					1.10156	0.423917	3
ISCW001225	15	6	25.6972	0.514772	60		21.6906	0.516921	24
ISCW001226	27	15	25.6972	0.514772	108		21.6906	0.516921	60
ISCW001227	42	8	62.7782	0.601818	210		54.3176	0.60449	40
ISCW001231	12	1	0	0.372898	12		0	0.372153	1
ISCW001237	2	1	0	0.372898	2		0	0.372153	1
ISCW001264	40	17	25.6972	0.514772	160		21.6906	0.516921	68
ISCW001274	55	10	0	0.331767	55		0	0.323837	10
ISCW001285	153	88	62.7782	0.601818	765		54.3176	0.60449	440
ISCW001298	6	6	25.6972	0.514772	24		21.6906	0.516921	24
ISCW001302	1	0	3098.84	0.651573	5
ISCW001306	13	4	0	0.331767	13		0	0.323837	4
ISCW001309	96	59	25.6972	0.514772	384		21.6906	0.516921	236
ISCW001310	1	2	1.33818	0.422531	3		1.10156	0.423917	6
ISCW001311	17	2	25.6972	0.514772	68		21.6906	0.516921	8
ISCW001316	17	6	3328.41	0.59931	51		2833.33	0.601934	18
ISCW001330	22	6	62.7782	0.601818	110		54.3176	0.60449	30
ISCW001337	1	2	1231.53	0.775288	7		1028.75	0.779116	14
ISCW001347	44	10	25.6972	0.514772	176		21.6906	0.516921	40
ISCW001348	1	0	1093.58	0.688242	6
ISCW001355	6	4	22.25	0.509353	24		22.7974	0.513068	16
ISCW001378	34	27	1.33818	0.422531	102		1.10156	0.423917	81
ISCW001382	17	4	25.6972	0.514772	68		21.6906	0.516921	16
ISCW001387	110	24	4537.2	0.60107	330		3815.72	0.603036	72
ISCW001388	0	1					0	0.241511	1
ISCW001411	1	0	62.7782	0.601818	5
ISCW001418	1	0	0	0.331767	1
ISCW001423	3	1	1.33818	0.422531	9		1.10156	0.423917	3
ISCW001427	4	0	25.6972	0.514772	16
ISCW001441	28	4	7645.51	0.696539	140		5732.62	0.690757	20
ISCW001443	8	2	0	0.286801	8		0	0.288901	2
ISCW001452	1	0	16.58	0.423893	3
ISCW001455	20	6	0	0.372898	20		0	0.372153	6
ISCW001461	17	3	1.33818	0.422531	51		1.10156	0.423917	9
ISCW001462	290	81	0	0.331767	290		0	0.323837	81
ISCW001464	24	18	62.7782	0.601818	120		54.3176	0.60449	90
ISCW001466	0	2					54.3176	0.60449	10
ISCW001470	5	5	0	0.286801	5		0	0.288901	5
ISCW001472	42	28	1.33818	0.422531	126		1.10156	0.423917	84
ISCW001473	3	0	0	0.331767	3
ISCW001476	1	2	0	0.331767	1		0	0.323837	2
ISCW001488	10	7	62.7782	0.601818	50		54.3176	0.60449	35
ISCW001489	11	3	62.7782	0.601818	55		54.3176	0.60449	15
ISCW001503	14	0	25.6972	0.514772	56
ISCW001518	1	0	6421.71	0.920361	8
ISCW001527	3	2	0	0.331767	3		0	0.323837	2
ISCW001530	19	8	25.6972	0.514772	76		21.6906	0.516921	32
ISCW001538	1352	327	0	0.286801	1352		0	0.288901	327
ISCW001549	15	4	5176.53	0.912089	120		4561.28	0.918017	32
ISCW001559	36	12	62.7782	0.601818	180		54.3176	0.60449	60
ISCW001560	1	0	22.25	0.509353	4
ISCW001562	12	1	0	0.286801	12		0	0.288901	1
ISCW001563	12	10	7645.51	0.696539	60		5732.62	0.690757	50
ISCW001564	3	0	25.6972	0.514772	12
ISCW001579	557	85	0	0.331767	557		0	0.323837	85
ISCW001580	3	0	0	0.331767	3
ISCW001590	34	9	3236.47	0.733672	204		2906.98	0.738466	54
ISCW001592	195	52	61260	1.05624	1365		51898.2	1.05181	364
ISCW001595	3	0	5176.53	0.912089	24
ISCW001611	1	0	22.25	0.509353	4
ISCW001614	42	10	0.037989	0.332442	84		0.040648	0.333337	20
ISCW001619	0	2					1.10156	0.423917	6
ISCW001621	12	2	0	0.331767	12		0	0.323837	2
ISCW001622	9	0	0	0.331767	9
ISCW001645	1	1	9.22582	0.333804	2		7.8034	0.335023	2
ISCW001657	2306	1154	8519.57	0.783585	13836		6403.91	0.778327	6924
ISCW001659	51	12	0	0.372898	51		0	0.372153	12
ISCW001662	0	2					1605.23	0.511054	4
ISCW001666	32	16	0	0.372898	32		0	0.372153	16
ISCW001667	21	8	1231.53	0.775288	147		1028.75	0.779116	56
ISCW001684	1	0	3548.41	0.956224	9
ISCW001689	78	38	22.25	0.509353	312		22.7974	0.513068	152
ISCW001703	5	1	25.6972	0.514772	20		21.6906	0.516921	4
ISCW001708	1	1	1231.53	0.775288	7		1028.75	0.779116	7
ISCW001710	2	3	25.6972	0.514772	8		21.6906	0.516921	12
ISCW001725	166	49	1093.58	0.688242	996		910.251	0.691547	294
ISCW001739	68	18	1231.53	0.775288	476		1028.75	0.779116	126
ISCW001740	18	5	1231.53	0.775288	126		1028.75	0.779116	35
ISCW001741	1	0	1.33818	0.422531	3
ISCW001742	53	33	0	0.372898	53		0	0.372153	33
ISCW001752	7	0	25.6972	0.514772	28
ISCW001753	5	0	25.6972	0.514772	20
ISCW001779	2	0	1.33818	0.422531	6
ISCW001780	182	48	1.33818	0.422531	546		1.10156	0.423917	144
ISCW001784	247	71	25.6972	0.514772	988		21.6906	0.516921	284
ISCW001785	179	63	22.25	0.509353	716		22.7974	0.513068	252
ISCW001789	2	2	25.6972	0.514772	8		21.6906	0.516921	8
ISCW001790	0	1					0	0.372153	1
ISCW001793	4	0	0	0.372898	4
ISCW001795	232	53	40578	1.23382	2320		33619.1	1.24104	530
ISCW001797	16	3	0	0.331767	16		0	0.323837	3
ISCW001798	18	13	1212.02	0.462509	36		948.972	0.463033	26
ISCW001814	1401	587	3920.47	1.04327	14010		3349.4	1.0502	5870
ISCW001815	3	1	0.037989	0.332442	6		0.040648	0.333337	2
ISCW001816	263	126	3437.62	0.738618	1578		3101.18	0.743391	756
ISCW001817	9	1	0	0.331767	9		0	0.323837	1
ISCW001818	36	21	62.7782	0.601818	180		54.3176	0.60449	105
ISCW001819	500	124	0	0.372898	500		0	0.372153	124
ISCW001820	63	18	0	0.372898	63		0	0.372153	18
ISCW001830	5	1	4537.2	0.60107	15		3815.72	0.603036	3
ISCW001843	3	0	0	0.240371	3
ISCW001846	2	0	3920.47	1.04327	20
ISCW001847	3	3	0	0.372898	3		0	0.372153	3
ISCW001850	132	33	6057.32	0.915415	1056		5306.38	0.921959	264
ISCW001851	17	4	6057.32	0.915415	136		5306.38	0.921959	32
ISCW001857	1	0	2297.3	0.464269	2
ISCW001866	6	0	0	0.372898	6
ISCW001867	530	232	62.7782	0.601818	2650		54.3176	0.60449	1160
ISCW001885	5	10	25.6972	0.514772	20		21.6906	0.516921	40
ISCW001896	1	0	1.33818	0.422531	3
ISCW001905	63	35	46.4257	0.511729	252		40.2165	0.51391	140
ISCW001928	1	0	1.33818	0.422531	3
ISCW001941	1	0	22.25	0.509353	4
ISCW001946	1	0	0	0.242241	1
ISCW001947	16	6	22155.5	0.83334	96		19268.1	0.829658	36
ISCW001948	234	72	25.6972	0.514772	936		21.6906	0.516921	288
ISCW001949	19	10	764.536	0.379042	38		706.195	0.381905	20
ISCW001951	791	340	44.5476	0.510939	3164		38.735	0.513172	1360
ISCW001963	27	3	25.6972	0.514772	108		21.6906	0.516921	12
ISCW001971	32	10	62.7782	0.601818	160		54.3176	0.60449	50
ISCW001988	3	0	0	0.372898	3
ISCW001993	23	16	1025.82	0.692189	138		880.569	0.696001	96
ISCW002000	5	1	1093.58	0.688242	30		910.251	0.691547	6
ISCW002001	93	7	0	0.331767	93		0	0.323837	7
ISCW002014	5	1	7645.51	0.696539	25		5732.62	0.690757	5
ISCW002017	7	3	3548.41	0.956224	63		3025.71	0.962634	27
ISCW002019	1	2	62.7782	0.601818	5		54.3176	0.60449	10
ISCW002020	58	27	1794.87	0.509699	116		1605.23	0.511054	54
ISCW002021	659	238	62.7782	0.601818	3295		54.3176	0.60449	1190
ISCW002026	4	0	0	0.331767	4
ISCW002028	279	97	0	0.242241	279		0	0.243004	97
ISCW002036	1	0	1093.58	0.688242	6
ISCW002059	1	0	25.6972	0.514772	4
ISCW002068	1	0	25.6972	0.514772	4
ISCW002071	118	57	62.7782	0.601818	590		54.3176	0.60449	285
ISCW002074	1	0	25.6972	0.514772	4
ISCW002077	0	1					0	0.323837	1
ISCW002088	64	28	0	0.286801	64		0	0.288901	28
ISCW002101	228	87	0	0.372898	228		0	0.372153	87
ISCW002122	177	34	18207.3	0.646791	708		14947.9	0.647756	136
ISCW002128	104	81	0	0.331767	104		0	0.323837	81
ISCW002132	25	13	0	0.331767	25		0	0.323837	13
ISCW002138	6	2	0	0.331767	6		0	0.323837	2
ISCW002148	1	0	1.33818	0.422531	3
ISCW002157	0	2					0	0.372153	2
ISCW002187	28	5	0	0.372898	28		0	0.372153	5
ISCW002199	72	42	0	0.372898	72		0	0.372153	42
ISCW002201	187	19	3437.62	0.738618	1122		3101.18	0.743391	114
ISCW002204	11	2	7645.51	0.696539	55		5732.62	0.690757	10
ISCW002223	7	0	0	0.372898	7
ISCW002233	37	27	62.7782	0.601818	185		54.3176	0.60449	135
ISCW002236	26	5	17.7644	0.424683	78		15.0001	0.426341	15
ISCW002249	8	1	0	0.372898	8		0	0.372153	1
ISCW002250	1	12	62.7782	0.601818	5		54.3176	0.60449	60
ISCW002256	1	0	62.7782	0.601818	5
ISCW002268	2	0	5176.53	0.912089	16
ISCW002272	0	1					21.6906	0.516921	4
ISCW002283	4	0	1231.53	0.775288	28
ISCW002288	19	2	6025.85	0.465139	38		5036.22	0.465157	4
ISCW002293	14	3	40578	1.23382	140		33619.1	1.24104	30
ISCW002294	8	2	1025.82	0.692189	48		880.569	0.696001	12
ISCW002297	3	0	0	0.331767	3
ISCW002300	345	114	0	0.286801	345		0	0.288901	114
ISCW002307	2	2	3920.47	1.04327	20		3349.4	1.0502	20
ISCW002308	18	3	62.7782	0.601818	90		54.3176	0.60449	15
ISCW002309	12	3	6526.52	0.464461	24		5283.9	0.464172	6
ISCW002312	2	0	0	0.372898	2
ISCW002314	1	1	5176.53	0.912089	8		4561.28	0.918017	8
ISCW002323	6	2	62.7782	0.601818	30		54.3176	0.60449	10
ISCW002324	2	5	1.33818	0.422531	6		1.10156	0.423917	15
ISCW002328	27	9	0	0.372898	27		0	0.372153	9
ISCW002330	1	0	7645.51	0.696539	5
ISCW002332	2	0	18.9285	0.419488	6
ISCW002337	79	14	1.33818	0.422531	237		1.10156	0.423917	42
ISCW002349	2	0	902.41	0.605143	10
ISCW002350	1	0	902.41	0.605143	5
ISCW002352	23	6	25.6972	0.514772	92		21.6906	0.516921	24
ISCW002357	6	7	62.7782	0.601818	30		54.3176	0.60449	35
ISCW002365	1	1	0	0.331767	1		0	0.323837	1
ISCW002369	3	0	882.119	0.601594	15
ISCW002375	0	1					21.6906	0.516921	4
ISCW002386	27	8	1.33818	0.422531	81		1.10156	0.423917	24
ISCW002395	197	65	17.7644	0.424683	591		15.0001	0.426341	195
ISCW002401	97	26	0	0.331767	97		0	0.323837	26
ISCW002418	2	0	1.33818	0.422531	6
ISCW002432	314	106	1.33818	0.422531	942		1.10156	0.423917	318
ISCW002434	133	36	62.7782	0.601818	665		54.3176	0.60449	180
ISCW002449	8	5	25.6972	0.514772	32		21.6906	0.516921	20
ISCW002458	65	19	62.7782	0.601818	325		54.3176	0.60449	95
ISCW002462	21	7	0	0.372898	21		0	0.372153	7
ISCW002464	1	1	1231.53	0.775288	7		1028.75	0.779116	7
ISCW002471	24	15	25.6972	0.514772	96		21.6906	0.516921	60
ISCW002472	14	2	22.25	0.509353	56		22.7974	0.513068	8
ISCW002473	1	1	5176.53	0.912089	8		4561.28	0.918017	8
ISCW002487	69	105	0	0.242241	69		0	0.243004	105
ISCW002490	255	66	0	0.372898	255		0	0.372153	66
ISCW002492	20	8	0	0.372898	20		0	0.372153	8
ISCW002493	430	296	25.6972	0.514772	1720		21.6906	0.516921	1184
ISCW002504	51	17	0	0.286801	51		0	0.288901	17
ISCW002508	5	2	0	0.331767	5		0	0.323837	2
ISCW002518	0	1					22.7974	0.513068	4
ISCW002520	9	1	22.25	0.509353	36		22.7974	0.513068	4
ISCW002525	6	1	0	0.286801	6		0	0.288901	1
ISCW002528	3	0	2794.45	0.422138	6
ISCW002541	4	3	62.7782	0.601818	20		54.3176	0.60449	15
ISCW002542	1	0	0	0.372898	1
ISCW002548	78	13	0	0.372898	78		0	0.372153	13
ISCW002553	39	3	22.25	0.509353	156		22.7974	0.513068	12
ISCW002555	88	21	25.6972	0.514772	352		21.6906	0.516921	84
ISCW002558	1	1	24356.4	0.73767	5		19893.6	0.739074	5
ISCW002559	16	8	24356.4	0.73767	80		19893.6	0.739074	40
ISCW002562	504	129	0	0.372898	504		0	0.372153	129
ISCW002570	2	0	0	0.372898	2
ISCW002572	37	10	1212.02	0.462509	74		948.972	0.463033	20
ISCW002574	2	4	0	0.372898	2		0	0.372153	4
ISCW002576	83	30	24356.4	0.73767	415		19893.6	0.739074	150
ISCW002580	7	0	1231.53	0.775288	49
ISCW002586	85	44	1794.87	0.509699	170		1605.23	0.511054	88
ISCW002590	77	20	0	0.372898	77		0	0.372153	20
ISCW002591	4	1	3866.48	0.96117	36		3306.24	0.967558	9
ISCW002593	26	9	25.6972	0.514772	104		21.6906	0.516921	36
ISCW002598	204	119	62.7782	0.601818	1020		54.3176	0.60449	595
ISCW002599	485	93	0	0.372898	485		0	0.372153	93
ISCW002601	27	12	0	0.372898	27		0	0.372153	12
ISCW002610	12	2	3866.48	0.96117	108		3306.24	0.967558	18
ISCW002615	3	1	46.4257	0.511729	12		40.2165	0.51391	4
ISCW002619	27	9	3922.96	0.60007	81		3377.49	0.602564	27
ISCW002621	17	1	0	0.372898	17		0	0.372153	1
ISCW002622	283	86	62.7782	0.601818	1415		54.3176	0.60449	430
ISCW002623	35	14	5825.72	0.60645	140		4367.24	0.600178	56
ISCW002631	0	1					0	0.372153	1
ISCW002647	1	0	0	0.240089	1
ISCW002654	18	19	25.6972	0.514772	72		21.6906	0.516921	76
ISCW002671	20	4	25.6972	0.514772	80		21.6906	0.516921	16
ISCW002674	2	0	1.33818	0.422531	6
ISCW002675	1	1	1.33818	0.422531	3		1.10156	0.423917	3
ISCW002680	1	1	2794.45	0.422138	2		1998.32	0.415347	2
ISCW002697	3	2	1.33818	0.422531	9		1.10156	0.423917	6
ISCW002701	1301	254	1231.53	0.775288	9107		1028.75	0.779116	1778
ISCW002703	118	5	1231.53	0.775288	826		1028.75	0.779116	35
ISCW002708	5	1	0	0.372898	5		0	0.372153	1
ISCW002709	16	8	62.7782	0.601818	80		54.3176	0.60449	40
ISCW002717	23	13	1231.53	0.775288	161		1028.75	0.779116	91
ISCW002731	3	0	3098.84	0.651573	15
ISCW002738	10	2	0	0.237046	10		0	0.237569	2
ISCW002741	1	0	6025.85	0.465139	2
ISCW002744	5	1	62.7782	0.601818	25		54.3176	0.60449	5
ISCW002749	33	12	1231.53	0.775288	231		1028.75	0.779116	84
ISCW002757	1	1	25.6972	0.514772	4		21.6906	0.516921	4
ISCW002764	5	2	3548.41	0.956224	45		3025.71	0.962634	18
ISCW002765	26	17	1511.62	0.646153	130		1307.89	0.651969	85
ISCW002766	10	2	0	0.331767	10		0	0.323837	2
ISCW002772	1	1	0	0.372898	1		0	0.372153	1
ISCW002775	39	6	7645.51	0.696539	195		5732.62	0.690757	30
ISCW002781	1	0	0	0.331767	1
ISCW002790	16	5	62.7782	0.601818	80		54.3176	0.60449	25
ISCW002798	2	6	0	0.372898	2		0	0.372153	6
ISCW002823	2	1	6416.03	0.73225	10		5124.78	0.735221	5
ISCW002824	136	84	25.6972	0.514772	544		21.6906	0.516921	336
ISCW002828	5	1	0	0.372898	5		0	0.372153	1
ISCW002848	25	2	1231.53	0.775288	175		1028.75	0.779116	14
ISCW002857	101	19	0	0.372898	101		0	0.372153	19
ISCW002862	131	37	3548.41	0.956224	1179		3025.71	0.962634	333
ISCW002863	163	37	0	0.331767	163		0	0.323837	37
ISCW002864	0	1					1605.23	0.511054	2
ISCW002865	0	1					0	0.372153	1
ISCW002870	34	5	17.7644	0.424683	102		15.0001	0.426341	15
ISCW002872	16	6	62.7782	0.601818	80		54.3176	0.60449	30
ISCW002873	0	1					0	0.288901	1
ISCW002891	60	7	0	0.286801	60		0	0.288901	7
ISCW002900	2121	671	0	0.372898	2121		0	0.372153	671
ISCW002903	1	4	0	0.372898	1		0	0.372153	4
ISCW002912	4	3	1231.53	0.775288	28		1028.75	0.779116	21
ISCW002915	18	10	29224.4	0.874471	108		24269.5	0.877974	60
ISCW002923	59	56	25.6972	0.514772	236		21.6906	0.516921	224
ISCW002924	137	44	62.7782	0.601818	685		54.3176	0.60449	220
ISCW002927	0	3					0	0.288901	3
ISCW002934	69	20	0	0.286801	69		0	0.288901	20
ISCW002936	1	2	0	0.331767	1		0	0.323837	2
ISCW002937	2	3	0	0.331767	2		0	0.323837	3
ISCW002938	37	12	0	0.331767	37		0	0.323837	12
ISCW002940	0	3					0	0.323837	3
ISCW002943	1	0	0	0.372898	1
ISCW002944	31	5	0	0.372898	31		0	0.372153	5
ISCW002948	11	1	22.25	0.509353	44		22.7974	0.513068	4
ISCW002950	20	5	62.7782	0.601818	100		54.3176	0.60449	25
ISCW002953	123	70	6590.75	0.692706	615		4970.25	0.687009	350
ISCW002964	9	7	0	0.331767	9		0	0.323837	7
ISCW002966	3	2	0	0.286801	3		0	0.288901	2
ISCW002989	185	35	0	0.372898	185		0	0.372153	35
ISCW002992	410	91	0	0.372898	410		0	0.372153	91
ISCW002998	3	0	1.33818	0.422531	9
ISCW003015	1	0	25.6972	0.514772	4
ISCW003037	7	1	1.33818	0.422531	21		1.10156	0.423917	3
ISCW003039	0	5					1.10156	0.423917	15
ISCW003058	2	2	0	0.331767	2		0	0.323837	2
ISCW003059	14	3	25.6972	0.514772	56		21.6906	0.516921	12
ISCW003060	5	2	7645.51	0.696539	25		5732.62	0.690757	10
ISCW003062	54	19	62.7782	0.601818	270		54.3176	0.60449	95
ISCW003066	0	1					54.3176	0.60449	5
ISCW003067	1	1	62.7782	0.601818	5		54.3176	0.60449	5
ISCW003071	0	1					0.040648	0.333337	2
ISCW003079	134	47	1873.88	0.424008	268		1425.52	0.416841	94
ISCW003083	9	6	25.6972	0.514772	36		21.6906	0.516921	24
ISCW003088	407	129	62.7782	0.601818	2035		54.3176	0.60449	645
ISCW003089	584	100	1093.58	0.688242	3504		910.251	0.691547	600
ISCW003092	4	2	22.25	0.509353	16		22.7974	0.513068	8
ISCW003100	32	8	1.33818	0.422531	96		1.10156	0.423917	24
ISCW003107	5	1	0	0.372898	5		0	0.372153	1
ISCW003113	36	7	0	0.372898	36		0	0.372153	7
ISCW003127	6	2	0	0.372898	6		0	0.372153	2
ISCW003133	24	35	5176.53	0.912089	192		4561.28	0.918017	280
ISCW003147	9	0	3920.47	1.04327	90
ISCW003149	87	68	1794.87	0.509699	174		1605.23	0.511054	136
ISCW003160	1	0	0	0.331767	1
ISCW003165	729	202	5825.72	0.60645	2916		4367.24	0.600178	808
ISCW003166	8	0	17.7644	0.424683	24
ISCW003167	68	28	62.7782	0.601818	340		54.3176	0.60449	140
ISCW003169	1	1	0	0.372898	1		0	0.372153	1
ISCW003177	1	0	22.25	0.509353	4
ISCW003178	0	15					0	0.288901	15
ISCW003183	21	2	25.6972	0.514772	84		21.6906	0.516921	8
ISCW003184	1	1	62.7782	0.601818	5		54.3176	0.60449	5
ISCW003186	2	0	22.25	0.509353	8
ISCW003190	3	0	0	0.372898	3
ISCW003201	8	5	5176.53	0.912089	64		4561.28	0.918017	40
ISCW003208	35	16	16.58	0.423893	105		14.0299	0.425603	48
ISCW003216	24	1	17.7644	0.424683	72		15.0001	0.426341	3
ISCW003217	3	0	25.6972	0.514772	12
ISCW003219	10	4	25.6972	0.514772	40		21.6906	0.516921	16
ISCW003221	85	56	44.5476	0.510939	340		38.735	0.513172	224
ISCW003234	1	0	0	0.372898	1
ISCW003240	3	0	22.25	0.509353	12
ISCW003242	10	6	16.58	0.423893	30		14.0299	0.425603	18
ISCW003250	42	21	22.25	0.509353	168		22.7974	0.513068	84
ISCW003251	108	38	25.6972	0.514772	432		21.6906	0.516921	152
ISCW003258	2969	434	62.7782	0.601818	14845		54.3176	0.60449	2170
ISCW003263	5	0	62.7782	0.601818	25
ISCW003266	81	21	0	0.331767	81		0	0.323837	21
ISCW003273	20	27	1.33818	0.422531	60		1.10156	0.423917	81
ISCW003275	0	1					21.6906	0.516921	4
ISCW003279	29	23	0	0.331767	29		0	0.323837	23
ISCW003281	201	81	24356.4	0.73767	1005		19893.6	0.739074	405
ISCW003282	1	2	22.25	0.509353	4		22.7974	0.513068	8
ISCW003285	6	5	3540.71	0.650703	30		3096.71	0.6548	25
ISCW003297	1	0	25.6972	0.514772	4
ISCW003301	104	37	3548.41	0.956224	936		3025.71	0.962634	333
ISCW003305	18	11	25.6972	0.514772	72		21.6906	0.516921	44
ISCW003315	1	0	0	0.372898	1
ISCW003316	5	4	62.7782	0.601818	25		54.3176	0.60449	20
ISCW003325	37	17	0	0.331767	37		0	0.323837	17
ISCW003329	125	9	0	0.286801	125		0	0.288901	9
ISCW003334	2	0	6416.03	0.73225	10
ISCW003338	1	2	46.4257	0.511729	4		40.2165	0.51391	8
ISCW003347	15	11	3098.84	0.651573	75		2792.39	0.655822	55
ISCW003355	0	1					14.0299	0.425603	3
ISCW003356	0	1					1.10156	0.423917	3
ISCW003358	22	5	1511.62	0.646153	110		1307.89	0.651969	25
ISCW003366	3	0	445.025	0.378172	6
ISCW003375	31	6	0	0.372898	31		0	0.372153	6
ISCW003386	7	6	62.7782	0.601818	35		54.3176	0.60449	30
ISCW003387	4	1	1093.58	0.688242	24		910.251	0.691547	6
ISCW003390	1	0	0	0.241371	1
ISCW003394	6	0	25.6972	0.514772	24
ISCW003402	63	42	62.7782	0.601818	315		54.3176	0.60449	210
ISCW003407	4	0	2297.3	0.464269	8
ISCW003413	3	1	902.41	0.605143	15		772.656	0.608432	5
ISCW003422	44	15	25.6972	0.514772	176		21.6906	0.516921	60
ISCW003425	9	2	0	0.286801	9		0	0.288901	2
ISCW003429	1	0	18.9285	0.419488	3
ISCW003434	5	7	6691.36	0.693496	25		5031.12	0.687747	35
ISCW003436	364	119	25.6972	0.514772	1456		21.6906	0.516921	476
ISCW003442	8	10	5176.53	0.912089	64		4561.28	0.918017	80
ISCW003446	5	2	25.6972	0.514772	20		21.6906	0.516921	8
ISCW003460	11	8	25.6972	0.514772	44		21.6906	0.516921	32
ISCW003489	190	126	62.7782	0.601818	950		54.3176	0.60449	630
ISCW003494	4	9	3548.41	0.956224	36		3025.71	0.962634	81
ISCW003512	93	20	62.7782	0.601818	465		54.3176	0.60449	100
ISCW003513	1	0	1231.53	0.775288	7
ISCW003527	677	268	0	0.286801	677		0	0.288901	268
ISCW003528	708	236	5825.72	0.60645	2832		4367.24	0.600178	944
ISCW003533	16	5	0	0.286801	16		0	0.288901	5
ISCW003535	3	0	1231.53	0.775288	21
ISCW003547	84	34	902.41	0.605143	420		772.656	0.608432	170
ISCW003557	3	2	4537.2	0.60107	9		3815.72	0.603036	6
ISCW003559	3	4	22.25	0.509353	12		22.7974	0.513068	16
ISCW003560	2	0	0	0.372898	2
ISCW003577	0	1					11152.9	0.545989	2
ISCW003581	6	6	0	0.331767	6		0	0.323837	6
ISCW003591	44	18	0	0.242241	44		0	0.243004	18
ISCW003593	56	28	25.6972	0.514772	224		21.6906	0.516921	112
ISCW003596	2	1	25.6972	0.514772	8		21.6906	0.516921	4
ISCW003597	4	3	25.6972	0.514772	16		21.6906	0.516921	12
ISCW003606	212	136	1794.87	0.509699	424		1605.23	0.511054	272
ISCW003612	174	120	62.7782	0.601818	870		54.3176	0.60449	600
ISCW003613	14	11	8519.57	0.783585	84		6403.91	0.778327	66
ISCW003627	2	0	22.25	0.509353	8
ISCW003663	2	1	25.6972	0.514772	8		21.6906	0.516921	4
ISCW003686	0	6					14.0299	0.425603	18
ISCW003688	5	1	1.33818	0.422531	15		1.10156	0.423917	3
ISCW003690	22	7	0	0.331767	22		0	0.323837	7
ISCW003698	4	2	25.6972	0.514772	16		21.6906	0.516921	8
ISCW003700	25	15	0	0.372898	25		0	0.372153	15
ISCW003744	0	1					3025.71	0.962634	9
ISCW003753	3	0	0	0.286801	3
ISCW003755	4	0	62.7782	0.601818	20
ISCW003758	6	1	1794.87	0.509699	12		1605.23	0.511054	2
ISCW003762	9	3	37238.5	1.13499	81		30862	1.14017	27
ISCW003765	12	3	1.33818	0.422531	36		1.10156	0.423917	9
ISCW003779	1	1	1.33818	0.422531	3		1.10156	0.423917	3
ISCW003801	1	0	0	0.242241	1
ISCW003802	2	2	7645.51	0.696539	10		5732.62	0.690757	10
ISCW003812	29	20	62.7782	0.601818	145		54.3176	0.60449	100
ISCW003821	0	1					0	0.323837	1
ISCW003823	2	2	1.33818	0.422531	6		1.10156	0.423917	6
ISCW003829	3	0	25.6972	0.514772	12
ISCW003833	9	10	62.7782	0.601818	45		54.3176	0.60449	50
ISCW003836	3	4	1093.58	0.688242	18		910.251	0.691547	24
ISCW003841	11	4	22.25	0.509353	44		22.7974	0.513068	16
ISCW003853	3	0	0	0.331767	3
ISCW003862	9	7	1093.58	0.688242	54		910.251	0.691547	42
ISCW003894	3	0	62.7782	0.601818	15
ISCW003896	10	8	62.7782	0.601818	50		54.3176	0.60449	40
ISCW003911	47	17	0	0.331767	47		0	0.323837	17
ISCW003914	0	1					2906.98	0.738466	6
ISCW003915	1	0	1231.53	0.775288	7
ISCW003919	25	22	0	0.372898	25		0	0.372153	22
ISCW003920	16	0	62.7782	0.601818	80
ISCW003921	0	1					0	0.323837	1
ISCW003922	0	2					0	0.323837	2
ISCW003923	12	2	1093.58	0.688242	72		910.251	0.691547	12
ISCW003924	11	7	17.7644	0.424683	33		15.0001	0.426341	21
ISCW003928	125	24	0	0.286801	125		0	0.288901	24
ISCW003939	154	61	16.58	0.423893	462		14.0299	0.425603	183
ISCW003940	30	10	1794.87	0.509699	60		1605.23	0.511054	20
ISCW003946	13	5	22.25	0.509353	52		22.7974	0.513068	20
ISCW003947	11	6	28845.4	0.91114	77		23490.7	0.9137	42
ISCW003949	107	5	62.7782	0.601818	535		54.3176	0.60449	25
ISCW003953	14	3	5176.53	0.912089	112		4561.28	0.918017	24
ISCW003955	47	18	0	0.372898	47		0	0.372153	18
ISCW003957	638	94	0	0.372898	638		0	0.372153	94
ISCW003960	5	1	1.33818	0.422531	15		1.10156	0.423917	3
ISCW003974	18	8	0	0.372898	18		0	0.372153	8
ISCW003977	4	0	0	0.372898	4
ISCW003979	2	3	0.037989	0.332442	4		0.040648	0.333337	6
ISCW003981	13	2	3920.47	1.04327	130		3349.4	1.0502	20
ISCW003986	40	15	62.7782	0.601818	200		54.3176	0.60449	75
ISCW003987	9	0	25.6972	0.514772	36
ISCW003988	9	2	3.36623	0.323663	18		2.36119	0.324663	4
ISCW004003	4	4	62.7782	0.601818	20		54.3176	0.60449	20
ISCW004026	15	14	3866.48	0.96117	135		3306.24	0.967558	126
ISCW004029	34	16	5176.53	0.912089	272		4561.28	0.918017	128
ISCW004030	1041	647	62.7782	0.601818	5205		54.3176	0.60449	3235
ISCW004036	15	4	62.7782	0.601818	75		54.3176	0.60449	20
ISCW004052	11	3	62.7782	0.601818	55		54.3176	0.60449	15
ISCW004057	1	2	25.6972	0.514772	4		21.6906	0.516921	8
ISCW004058	179	103	3437.62	0.738618	1074		3101.18	0.743391	618
ISCW004059	17	6	3437.62	0.738618	102		3101.18	0.743391	36
ISCW004080	42	14	4537.2	0.60107	126		3815.72	0.603036	42
ISCW004083	40	8	1093.58	0.688242	240		910.251	0.691547	48
ISCW004091	2	0	25.6972	0.514772	8
ISCW004099	1	0	1.33818	0.422531	3
ISCW004107	144	30	0	0.372898	144		0	0.372153	30
ISCW004111	8	3	0	0.286801	8		0	0.288901	3
ISCW004113	11	3	25.6972	0.514772	44		21.6906	0.516921	12
ISCW004114	0	1					0	0.288901	1
ISCW004115	29	20	62.7782	0.601818	145		54.3176	0.60449	100
ISCW004120	194	96	3437.62	0.738618	1164		3101.18	0.743391	576
ISCW004132	4	3	0	0.331767	4		0	0.323837	3
ISCW004145	3	0	25.6972	0.514772	12
ISCW004156	2	2	1093.58	0.688242	12		910.251	0.691547	12
ISCW004169	3	1	0	0.372898	3		0	0.372153	1
ISCW004170	55	26	0	0.331767	55		0	0.323837	26
ISCW004187	0	4					7187.11	1.10153	40
ISCW004197	1	0	0.037989	0.332442	2
ISCW004206	3	2	62.7782	0.601818	15		54.3176	0.60449	10
ISCW004207	34	8	62.7782	0.601818	170		54.3176	0.60449	40
ISCW004208	7	6	0.037989	0.332442	14		0.040648	0.333337	12
ISCW004211	92	29	0	0.286801	92		0	0.288901	29
ISCW004232	27	6	7645.51	0.696539	135		5732.62	0.690757	30
ISCW004242	9	3	25.6972	0.514772	36		21.6906	0.516921	12
ISCW004246	23	26	62.7782	0.601818	115		54.3176	0.60449	130
ISCW004247	7	5	0	0.286801	7		0	0.288901	5
ISCW004250	3	5	0	0.372898	3		0	0.372153	5
ISCW004253	10	8	1231.53	0.775288	70		1028.75	0.779116	56
ISCW004264	6	14	25.6972	0.514772	24		21.6906	0.516921	56
ISCW004289	0	1					0	0.372153	1
ISCW004297	5	1	12978.8	0.554665	10		11152.9	0.545989	2
ISCW004346	17	12	62.7782	0.601818	85		54.3176	0.60449	60
ISCW004349	6	5	22.25	0.509353	24		22.7974	0.513068	20
ISCW004353	49	32	38.1933	0.596871	245		30.674	0.599565	160
ISCW004365	76	26	0.037989	0.332442	152		0.040648	0.333337	52
ISCW004388	0	1					0	0.372153	1
ISCW004394	1	0	5176.53	0.912089	8
ISCW004397	85	68	22.25	0.509353	340		22.7974	0.513068	272
ISCW004399	3	7	0	0.331767	3		0	0.323837	7
ISCW004401	2	0	12978.8	0.554665	4
ISCW004404	2	2	0	0.286801	2		0	0.288901	2
ISCW004410	6	2	3496.15	0.874124	48		2984.25	0.879989	16
ISCW004417	10	7	1231.53	0.775288	70		1028.75	0.779116	49
ISCW004420	13	12	0	0.372898	13		0	0.372153	12
ISCW004424	17	6	321.518	0.376412	34		279.135	0.379781	12
ISCW004427	2	0	1794.87	0.509699	4
ISCW004436	0	1					0	0.323837	1
ISCW004439	20	19	62.7782	0.601818	100		54.3176	0.60449	95
ISCW004440	25	4	1231.53	0.775288	175		1028.75	0.779116	28
ISCW004453	1	0	0	0.372898	1
ISCW004473	75	69	5176.53	0.912089	600		4561.28	0.918017	552
ISCW004474	257	123	1794.87	0.509699	514		1605.23	0.511054	246
ISCW004475	31	14	0	0.372898	31		0	0.372153	14
ISCW004478	20	17	5176.53	0.912089	160		4561.28	0.918017	136
ISCW004489	7	0	22.25	0.509353	28
ISCW004502	2	0	62.7782	0.601818	10
ISCW004503	46	26	62.7782	0.601818	230		54.3176	0.60449	130
ISCW004504	7	4	0	0.372898	7		0	0.372153	4
ISCW004505	1	0	62.7782	0.601818	5
ISCW004507	56	8	62.7782	0.601818	280		54.3176	0.60449	40
ISCW004513	1	0	0.037989	0.332442	2
ISCW004525	12	2	690.852	0.594321	60		580.465	0.597219	10
ISCW004526	2	1	0	0.372898	2		0	0.372153	1
ISCW004533	0	1					1.10156	0.423917	3
ISCW004541	16	5	3496.15	0.874124	128		2984.25	0.879989	40
ISCW004542	14	4	3098.84	0.651573	70		2792.39	0.655822	20
ISCW004557	1	0	0	0.331767	1
ISCW004569	3	1	0	0.331767	3		0	0.323837	1
ISCW004580	1	0	29820.7	1.09386	9
ISCW004583	1	2	0	0.372898	1		0	0.372153	2
ISCW004591	5	1	0	0.331767	5		0	0.323837	1
ISCW004610	4	2	38.1933	0.596871	20		30.674	0.599565	10
ISCW004612	461	213	17.7644	0.424683	1383		15.0001	0.426341	639
ISCW004615	5	0	0	0.372898	5
ISCW004620	322	130	62.7782	0.601818	1610		54.3176	0.60449	650
ISCW004621	11	0	25.6972	0.514772	44
ISCW004634	0	1					910.251	0.691547	6
ISCW004639	11	9	2297.3	0.464269	22		1830.44	0.464135	18
ISCW004640	1	0	20750.5	0.733837	5
ISCW004657	1	1	22.25	0.509353	4		22.7974	0.513068	4
ISCW004659	1	0	22.25	0.509353	4
ISCW004661	1	3	25.6972	0.514772	4		21.6906	0.516921	12
ISCW004662	8	3	0	0.372898	8		0	0.372153	3
ISCW004668	22	1	22.25	0.509353	88		22.7974	0.513068	4
ISCW004690	4	0	1.33818	0.422531	12
ISCW004695	1	0	3496.15	0.874124	8
ISCW004701	2	0	9.22582	0.333804	4
ISCW004704	9	7	0	0.331767	9		0	0.323837	7
ISCW004705	21	9	764.536	0.379042	42		706.195	0.381905	18
ISCW004709	1	1	1794.87	0.509699	2		1605.23	0.511054	2
ISCW004712	55	12	32078.4	0.961516	385		26693.3	0.965544	84
ISCW004714	0	4					25724.2	1.00127	32
ISCW004719	8	1	62.7782	0.601818	40		54.3176	0.60449	5
ISCW004722	32	10	445.025	0.378172	64		380.056	0.380883	20
ISCW004723	1	0	445.025	0.378172	2
ISCW004734	10	15	1.33818	0.422531	30		1.10156	0.423917	45
ISCW004738	0	1					770.165	0.606072	5
ISCW004748	12	4	4021.1	0.55464	36		3248.49	0.555646	12
ISCW004756	0	4					1728.98	0.564296	16
ISCW004759	4	5	1231.53	0.775288	28		1028.75	0.779116	35
ISCW004765	1	0	0.037989	0.332442	2
ISCW004780	689	320	26908.7	0.824716	4134		22041.2	0.826643	1920
ISCW004800	8	1	3.36623	0.323663	16		2.36119	0.324663	2
ISCW004801	13	2	1794.87	0.509699	26		1605.23	0.511054	4
ISCW004802	14	3	25.6972	0.514772	56		21.6906	0.516921	12
ISCW004803	60	24	25.6972	0.514772	240		21.6906	0.516921	96
ISCW004804	68	36	0	0.372898	68		0	0.372153	36
ISCW004814	13	1	25.6972	0.514772	52		21.6906	0.516921	4
ISCW004817	224	50	0	0.372898	224		0	0.372153	50
ISCW004820	0	1					1028.75	0.779116	7
ISCW004822	41	28	0	0.240089	41		0	0.24058	28
ISCW004824	2	0	1794.87	0.509699	4
ISCW004825	26	9	25.6972	0.514772	104		21.6906	0.516921	36
ISCW004831	1	0	0.037989	0.332442	2
ISCW004837	3	2	902.41	0.605143	15		772.656	0.608432	10
ISCW004843	1	0	38.1933	0.596871	5
ISCW004845	129	34	3098.84	0.651573	645		2792.39	0.655822	170
ISCW004847	8	6	1794.87	0.509699	16		1605.23	0.511054	12
ISCW004848	0	2					54.3176	0.60449	10
ISCW004849	3	3	1511.62	0.646153	15		1307.89	0.651969	15
ISCW004852	2	1	445.025	0.378172	4		380.056	0.380883	2
ISCW004854	6	0	445.025	0.378172	12
ISCW004856	5	2	2220.89	0.86566	40		1877.72	0.870627	16
ISCW004893	63	34	62.7782	0.601818	315		54.3176	0.60449	170
ISCW004895	0	1					21.6906	0.516921	4
ISCW004896	5	2	25.6972	0.514772	20		21.6906	0.516921	8
ISCW004898	6	1	0	0.331767	6		0	0.323837	1
ISCW004899	1	2	0	0.331767	1		0	0.323837	2
ISCW004905	0	2					0	0.323837	2
ISCW004922	170	72	0	0.372898	170		0	0.372153	72
ISCW004930	6	9	3437.62	0.738618	36		3101.18	0.743391	54
ISCW004949	9	3	1.33818	0.422531	27		1.10156	0.423917	9
ISCW004966	1	1	25.6972	0.514772	4		21.6906	0.516921	4
ISCW004969	2	3	25.6972	0.514772	8		21.6906	0.516921	12
ISCW004999	11	0	22.25	0.509353	44
ISCW005002	1	0	22.25	0.509353	4
ISCW005005	9	2	40578	1.23382	90		33619.1	1.24104	20
ISCW005007	56	14	0	0.286801	56		0	0.288901	14
ISCW005009	29	12	62.7782	0.601818	145		54.3176	0.60449	60
ISCW005015	91	34	0	0.242241	91		0	0.243004	34
ISCW005016	251	80	0	0.286801	251		0	0.288901	80
ISCW005035	1	2	22.25	0.509353	4		22.7974	0.513068	8
ISCW005037	8	0	0	0.372898	8
ISCW005047	0	1					0	0.24058	1
ISCW005049	3	1	25.6972	0.514772	12		21.6906	0.516921	4
ISCW005052	17	3	25.6972	0.514772	68		21.6906	0.516921	12
ISCW005057	180	45	0	0.372898	180		0	0.372153	45
ISCW005069	1	0	1.33818	0.422531	3
ISCW005076	72	26	38.1933	0.596871	360		30.674	0.599565	130
ISCW005077	1	0	62.7782	0.601818	5
ISCW005083	937	383	925.062	0.683693	5622		805.057	0.688717	2298
ISCW005085	1	0	0	0.331767	1
ISCW005096	40	7	62.7782	0.601818	200		54.3176	0.60449	35
ISCW005098	27	13	62.7782	0.601818	135		54.3176	0.60449	65
ISCW005122	47	17	0	0.331767	47		0	0.323837	17
ISCW005124	3	1	1.33818	0.422531	9		1.10156	0.423917	3
ISCW005131	2	2	62.7782	0.601818	10		54.3176	0.60449	10
ISCW005137	188	104	0	0.286801	188		0	0.288901	104
ISCW005139	461	132	9.22582	0.333804	922		7.8034	0.335023	264
ISCW005142	39	8	25.6972	0.514772	156		21.6906	0.516921	32
ISCW005144	43	27	1794.87	0.509699	86		1605.23	0.511054	54
ISCW005151	0	5					54.3176	0.60449	25
ISCW005171	10	6	22.25	0.509353	40		22.7974	0.513068	24
ISCW005174	22	3	4537.2	0.60107	66		3815.72	0.603036	9
ISCW005177	0	1					0	0.323837	1
ISCW005180	0	1					1.10156	0.423917	3
ISCW005182	9	1	62.7782	0.601818	45		54.3176	0.60449	5
ISCW005185	13	3	4818.07	0.82899	91		4293.52	0.834901	21
ISCW005186	2	1	958.48	0.460464	6		849.6	0.463564	3
ISCW005190	1	2	0	0.331767	1		0	0.323837	2
ISCW005198	30	1	0	0.331767	30		0	0.323837	1
ISCW005213	21	8	1231.53	0.775288	147		1028.75	0.779116	56
ISCW005214	3	0	25.6972	0.514772	12
ISCW005219	7	1	3906.6	0.515572	21		2941.97	0.50886	3
ISCW005224	109	43	0	0.331767	109		0	0.323837	43
ISCW005231	29	6	0	0.372898	29		0	0.372153	6
ISCW005239	5	2	1093.58	0.688242	30		910.251	0.691547	12
ISCW005248	5	3	0	0.372898	5		0	0.372153	3
ISCW005249	3	1	16.58	0.423893	9		14.0299	0.425603	3
ISCW005250	19	8	25.6972	0.514772	76		21.6906	0.516921	32
ISCW005254	290	88	5825.72	0.60645	1160		4367.24	0.600178	352
ISCW005255	9	3	0	0.331767	9		0	0.323837	3
ISCW005256	5	4	0	0.331767	5		0	0.323837	4
ISCW005278	3	2	8519.57	0.783585	18		6403.91	0.778327	12
ISCW005280	11	10	0	0.331767	11		0	0.323837	10
ISCW005284	1	0	1231.53	0.775288	7
ISCW005287	429	85	1231.53	0.775288	3003		1028.75	0.779116	595
ISCW005292	64	25	46.4257	0.511729	256		40.2165	0.51391	100
ISCW005295	1	1	25.6972	0.514772	4		21.6906	0.516921	4
ISCW005296	21	12	0	0.331767	21		0	0.323837	12
ISCW005297	8	3	25.6972	0.514772	32		21.6906	0.516921	12
ISCW005319	35	8	1231.53	0.775288	245		1028.75	0.779116	56
ISCW005326	17	4	37238.5	1.13499	153		30862	1.14017	36
ISCW005337	31	6	25.6972	0.514772	124		21.6906	0.516921	24
ISCW005340	23	10	3920.47	1.04327	230		3349.4	1.0502	100
ISCW005341	4	2	22.25	0.509353	16		22.7974	0.513068	8
ISCW005342	403	198	6691.36	0.693496	2015		5031.12	0.687747	990
ISCW005348	2	0	46.4257	0.511729	8
ISCW005355	12	9	0	0.372898	12		0	0.372153	9
ISCW005358	8	1	0	0.372898	8		0	0.372153	1
ISCW005359	10	8	25.6972	0.514772	40		21.6906	0.516921	32
ISCW005363	82	37	62.7782	0.601818	410		54.3176	0.60449	185
ISCW005364	89	70	25.6972	0.514772	356		21.6906	0.516921	280
ISCW005368	23	7	17.7644	0.424683	69		15.0001	0.426341	21
ISCW005387	2	0	1093.58	0.688242	12
ISCW005388	2	0	0	0.331767	2
ISCW005389	3	1	0.037989	0.332442	6		0.040648	0.333337	2
ISCW005390	1	0	2704.15	0.784036	7
ISCW005393	0	2					0	0.372153	2
ISCW005404	2	1	2297.3	0.464269	4		1830.44	0.464135	2
ISCW005407	5	0	0	0.372898	5
ISCW005408	6	0	0	0.372898	6
ISCW005413	6	4	0	0.331767	6		0	0.323837	4
ISCW005414	2	0	22.25	0.509353	8
ISCW005415	2	0	22.25	0.509353	8
ISCW005425	431	217	62.7782	0.601818	2155		54.3176	0.60449	1085
ISCW005428	14	0	3548.41	0.956224	126
ISCW005441	53	8	62.7782	0.601818	265		54.3176	0.60449	40
ISCW005446	4	0	62.7782	0.601818	20
ISCW005452	43	22	0	0.372898	43		0	0.372153	22
ISCW005453	2	1	1231.53	0.775288	14		1028.75	0.779116	7
ISCW005457	60	24	5825.72	0.60645	240		4367.24	0.600178	96
ISCW005458	144	32	5825.72	0.60645	576		4367.24	0.600178	128
ISCW005459	110	29	1794.87	0.509699	220		1605.23	0.511054	58
ISCW005461	2	4	7645.51	0.696539	10		5732.62	0.690757	20
ISCW005462	16	12	25.6972	0.514772	64		21.6906	0.516921	48
ISCW005463	14	8	25.6972	0.514772	56		21.6906	0.516921	32
ISCW005470	71	30	1.33818	0.422531	213		1.10156	0.423917	90
ISCW005474	3	2	25.6972	0.514772	12		21.6906	0.516921	8
ISCW005475	4	3	0	0.372898	4		0	0.372153	3
ISCW005511	6	13	0.037989	0.332442	12		0.040648	0.333337	26
ISCW005525	4	0	0	0.240089	4
ISCW005548	2	0	62.7782	0.601818	10
ISCW005550	57	16	3098.84	0.651573	285		2792.39	0.655822	80
ISCW005557	14	5	1093.58	0.688242	84		910.251	0.691547	30
ISCW005558	0	1					3025.71	0.962634	9
ISCW005562	228	43	22.25	0.509353	912		22.7974	0.513068	172
ISCW005563	105	33	62.7782	0.601818	525		54.3176	0.60449	165
ISCW005573	2	1	1.33818	0.422531	6		1.10156	0.423917	3
ISCW005592	2	0	7645.51	0.696539	10
ISCW005615	6	1	0	0.331767	6		0	0.323837	1
ISCW005620	44	19	25.6972	0.514772	176		21.6906	0.516921	76
ISCW005628	26	12	62.7782	0.601818	130		54.3176	0.60449	60
ISCW005629	135	46	0	0.372898	135		0	0.372153	46
ISCW005648	936	627	62.7782	0.601818	4680		54.3176	0.60449	3135
ISCW005661	1	0	445.025	0.378172	2
ISCW005663	1	0	23464.5	1.05285	9
ISCW005692	7	5	3920.47	1.04327	70		3349.4	1.0502	50
ISCW005713	52	33	25.6972	0.514772	208		21.6906	0.516921	132
ISCW005714	53	30	28.7737	0.42085	159		25.0979	0.422592	90
ISCW005740	3	1	1093.58	0.688242	18		910.251	0.691547	6
ISCW005743	6	2	0	0.240371	6		0	0.241511	2
ISCW005749	0	2					0	0.323837	2
ISCW005772	29	20	25.6972	0.514772	116		21.6906	0.516921	80
ISCW005775	31	9	1511.62	0.646153	155		1307.89	0.651969	45
ISCW005780	1	2	25.6972	0.514772	4		21.6906	0.516921	8
ISCW005791	35	15	25.6972	0.514772	140		21.6906	0.516921	60
ISCW005792	24	12	62.7782	0.601818	120		54.3176	0.60449	60
ISCW005794	9	3	25.6972	0.514772	36		21.6906	0.516921	12
ISCW005803	1	1	16.58	0.423893	3		14.0299	0.425603	3
ISCW005804	11	5	16.58	0.423893	33		14.0299	0.425603	15
ISCW005805	6	1	16.58	0.423893	18		14.0299	0.425603	3
ISCW005806	3	2	12978.8	0.554665	6		11152.9	0.545989	4
ISCW005818	22	6	1794.87	0.509699	44		1605.23	0.511054	12
ISCW005824	0	2					0	0.372153	2
ISCW005829	1	1	7824.85	1.09207	10		6872.23	1.10041	10
ISCW005852	2	0	0	0.372898	2
ISCW005856	20	11	1.33818	0.422531	60		1.10156	0.423917	33
ISCW005858	1	2	0	0.372898	1		0	0.372153	2
ISCW005863	3	0	16.58	0.423893	9
ISCW005875	9	3	3548.41	0.956224	81		3025.71	0.962634	27
ISCW005877	37	17	25.6972	0.514772	148		21.6906	0.516921	68
ISCW005900	30	11	1.33818	0.422531	90		1.10156	0.423917	33
ISCW005909	0	3					1028.75	0.779116	21
ISCW005918	46	17	44.5476	0.510939	184		38.735	0.513172	68
ISCW005937	1	1	22.25	0.509353	4		22.7974	0.513068	4
ISCW005954	44	11	445.025	0.378172	88		380.056	0.380883	22
ISCW005963	1	0	0	0.372898	1
ISCW005964	2	1	0	0.372898	2		0	0.372153	1
ISCW005976	1	0	12978.8	0.554665	2
ISCW005983	0	1					0	0.288901	1
ISCW005985	292	86	0	0.331767	292		0	0.323837	86
ISCW005986	5	0	38.1933	0.596871	25
ISCW005987	129	64	25.6972	0.514772	516		21.6906	0.516921	256
ISCW006002	264	136	25.6972	0.514772	1056		21.6906	0.516921	544
ISCW006004	506	219	25.6972	0.514772	2024		21.6906	0.516921	876
ISCW006011	8	7	22.25	0.509353	32		22.7974	0.513068	28
ISCW006033	8	3	7645.51	0.696539	40		5732.62	0.690757	15
ISCW006048	7	2	1.33818	0.422531	21		1.10156	0.423917	6
ISCW006066	16	7	0.037989	0.332442	32		0.040648	0.333337	14
ISCW006069	1	0	1.33818	0.422531	3
ISCW006076	9	1	16.58	0.423893	27		14.0299	0.425603	3
ISCW006079	27	6	0	0.372898	27		0	0.372153	6
ISCW006085	23	9	1.33818	0.422531	69		1.10156	0.423917	27
ISCW006088	4	1	3866.48	0.96117	36		3306.24	0.967558	9
ISCW006091	1	1	25.6972	0.514772	4		21.6906	0.516921	4
ISCW006094	3	0	1794.87	0.509699	6
ISCW006097	30	7	62.7782	0.601818	150		54.3176	0.60449	35
ISCW006128	0	1					0	0.323837	1
ISCW006129	0	1					1.10156	0.423917	3
ISCW006132	29	9	1.33818	0.422531	87		1.10156	0.423917	27
ISCW006136	5	0	1.33818	0.422531	15
ISCW006138	12	10	62.7782	0.601818	60		54.3176	0.60449	50
ISCW006141	8	9	902.41	0.605143	40		772.656	0.608432	45
ISCW006142	96	38	1231.53	0.775288	672		1028.75	0.779116	266
ISCW006147	16	7	25.6972	0.514772	64		21.6906	0.516921	28
ISCW006150	25	8	0	0.372898	25		0	0.372153	8
ISCW006151	2	1	0	0.372898	2		0	0.372153	1
ISCW006152	6	1	22.25	0.509353	24		22.7974	0.513068	4
ISCW006166	12	3	1.33818	0.422531	36		1.10156	0.423917	9
ISCW006167	53	20	1.33818	0.422531	159		1.10156	0.423917	60
ISCW006189	2	0	22.25	0.509353	8
ISCW006190	8	2	0.037989	0.332442	16		0.040648	0.333337	4
ISCW006195	114	32	0	0.286801	114		0	0.288901	32
ISCW006198	11	0	0	0.372898	11
ISCW006204	88	9	0	0.331767	88		0	0.323837	9
ISCW006219	4	0	0	0.331767	4
ISCW006222	121	60	25.6972	0.514772	484		21.6906	0.516921	240
ISCW006227	38	23	25.6972	0.514772	152		21.6906	0.516921	92
ISCW006228	198	103	0	0.372898	198		0	0.372153	103
ISCW006230	3	0	22.25	0.509353	12
ISCW006234	619	177	25.6972	0.514772	2476		21.6906	0.516921	708
ISCW006256	5	2	6416.03	0.73225	25		5124.78	0.735221	10
ISCW006264	61	16	1794.87	0.509699	122		1605.23	0.511054	32
ISCW006273	5	0	8236.05	1.09302	50
ISCW006274	20	8	902.41	0.605143	100		772.656	0.608432	40
ISCW006280	14	9	62.7782	0.601818	70		54.3176	0.60449	45
ISCW006282	20	9	0	0.331767	20		0	0.323837	9
ISCW006285	1	0	22.25	0.509353	4
ISCW006291	9	2	0	0.286801	9		0	0.288901	2
ISCW006294	62	23	28544.1	1.00681	496		24077	1.00429	184
ISCW006296	15	10	0	0.241371	15		0	0.241982	10
ISCW006303	28	10	1025.82	0.692189	168		880.569	0.696001	60
ISCW006326	223	81	0	0.286801	223		0	0.288901	81
ISCW006327	5	0	3548.41	0.956224	45
ISCW006332	5	8	4537.2	0.60107	15		3815.72	0.603036	24
ISCW006333	33	1	18306.2	0.645428	132		14836.8	0.64607	4
ISCW006337	1	0	1.33818	0.422531	3
ISCW006340	1	1	22.25	0.509353	4		22.7974	0.513068	4
ISCW006341	2	0	46.4257	0.511729	8
ISCW006343	69	40	7645.51	0.696539	345		5732.62	0.690757	200
ISCW006352	2	0	1231.53	0.775288	14
ISCW006353	79	16	25.6972	0.514772	316		21.6906	0.516921	64
ISCW006354	4	0	25.6972	0.514772	16
ISCW006355	21	17	25.6972	0.514772	84		21.6906	0.516921	68
ISCW006373	79	10	0	0.372898	79		0	0.372153	10
ISCW006377	0	3					0	0.323837	3
ISCW006381	4	0	5176.53	0.912089	32
ISCW006382	4	0	5176.53	0.912089	32
ISCW006384	3	2	5176.53	0.912089	24		4561.28	0.918017	16
ISCW006389	0	1					21.6906	0.516921	4
ISCW006391	0	1					21.6906	0.516921	4
ISCW006400	3	0	1931.44	0.777854	21
ISCW006402	15	1	0	0.286801	15		0	0.288901	1
ISCW006422	4	1	16.58	0.423893	12		14.0299	0.425603	3
ISCW006423	32	11	16.58	0.423893	96		14.0299	0.425603	33
ISCW006427	1	0	25.6972	0.514772	4
ISCW006433	300	114	0	0.372898	300		0	0.372153	114
ISCW006434	4	1	0	0.372898	4		0	0.372153	1
ISCW006451	87	18	5176.53	0.912089	696		4561.28	0.918017	144
ISCW006455	1	0	0	0.286801	1
ISCW006456	4	1	62.7782	0.601818	20		54.3176	0.60449	5
ISCW006463	7	1	0	0.372898	7		0	0.372153	1
ISCW006471	2	1	22.25	0.509353	8		22.7974	0.513068	4
ISCW006477	57	5	16.58	0.423893	171		14.0299	0.425603	15
ISCW006479	9	1	16.58	0.423893	27		14.0299	0.425603	3
ISCW006481	2	3	0	0.372898	2		0	0.372153	3
ISCW006484	109	103	0	0.286801	109		0	0.288901	103
ISCW006485	4	4	0	0.331767	4		0	0.323837	4
ISCW006486	65	41	1.33818	0.422531	195		1.10156	0.423917	123
ISCW006510	6	2	7645.51	0.696539	30		5732.62	0.690757	10
ISCW006516	19	11	1.33818	0.422531	57		1.10156	0.423917	33
ISCW006520	11	13	25.6972	0.514772	44		21.6906	0.516921	52
ISCW006521	3	3	25.6972	0.514772	12		21.6906	0.516921	12
ISCW006522	6	3	0	0.331767	6		0	0.323837	3
ISCW006525	0	1					54.3176	0.60449	5
ISCW006526	37	9	0	0.372898	37		0	0.372153	9
ISCW006530	10	0	0	0.372898	10
ISCW006533	357	70	0	0.372898	357		0	0.372153	70
ISCW006538	76	40	1231.53	0.775288	532		1028.75	0.779116	280
ISCW006560	1	2	0	0.331767	1		0	0.323837	2
ISCW006563	5	3	22.25	0.509353	20		22.7974	0.513068	12
ISCW006566	108	36	25.6972	0.514772	432		21.6906	0.516921	144
ISCW006568	20	12	25.6972	0.514772	80		21.6906	0.516921	48
ISCW006569	12	14	3437.62	0.738618	72		3101.18	0.743391	84
ISCW006570	64	9	6691.36	0.693496	320		5031.12	0.687747	45
ISCW006575	22	5	25.6972	0.514772	88		21.6906	0.516921	20
ISCW006577	0	2					1028.75	0.779116	14
ISCW006582	3	8	25.6972	0.514772	12		21.6906	0.516921	32
ISCW006592	8	5	0	0.331767	8		0	0.323837	5
ISCW006608	71	12	1072.05	0.606143	355		894.566	0.608903	60
ISCW006613	33	13	0	0.372898	33		0	0.372153	13
ISCW006618	12	0	6416.03	0.73225	60
ISCW006626	2	0	1.33818	0.422531	6
ISCW006641	9	5	25.6972	0.514772	36		21.6906	0.516921	20
ISCW006643	99	42	1794.87	0.509699	198		1605.23	0.511054	84
ISCW006645	4	3	25.6972	0.514772	16		21.6906	0.516921	12
ISCW006646	31	23	25.6972	0.514772	124		21.6906	0.516921	92
ISCW006658	5	1	0	0.372898	5		0	0.372153	1
ISCW006669	1	0	1.33818	0.422531	3
ISCW006671	65	33	0.037989	0.332442	130		0.040648	0.333337	66
ISCW006672	69	16	25.6972	0.514772	276		21.6906	0.516921	64
ISCW006674	56	28	25.6972	0.514772	224		21.6906	0.516921	112
ISCW006683	0	3					1.10156	0.423917	9
ISCW006685	161	34	25.6972	0.514772	644		21.6906	0.516921	136
ISCW006691	0	1					0	0.323837	1
ISCW006698	50	21	1231.53	0.775288	350		1028.75	0.779116	147
ISCW006701	8	6	62.7782	0.601818	40		54.3176	0.60449	30
ISCW006702	266	101	445.025	0.378172	532		380.056	0.380883	202
ISCW006716	5	5	62.7782	0.601818	25		54.3176	0.60449	25
ISCW006717	1	0	22.25	0.509353	4
ISCW006734	58	68	1.33818	0.422531	174		1.10156	0.423917	204
ISCW006742	5	6	25.6972	0.514772	20		21.6906	0.516921	24
ISCW006743	150	76	902.41	0.605143	750		772.656	0.608432	380
ISCW006746	10	7	46.4257	0.511729	40		40.2165	0.51391	28
ISCW006748	31	8	1231.53	0.775288	217		1028.75	0.779116	56
ISCW006788	56	5	62.7782	0.601818	280		54.3176	0.60449	25
ISCW006790	15	6	1093.58	0.688242	90		910.251	0.691547	36
ISCW006791	1	3	1072.05	0.606143	5		894.566	0.608903	15
ISCW006795	7	3	0	0.372898	7		0	0.372153	3
ISCW006797	66	15	17.7644	0.424683	198		15.0001	0.426341	45
ISCW006802	1	4	25.6972	0.514772	4		21.6906	0.516921	16
ISCW006806	6	2	0	0.331767	6		0	0.323837	2
ISCW006807	7	2	62.7782	0.601818	35		54.3176	0.60449	10
ISCW006818	2	0	0	0.242241	2
ISCW006819	19	8	0	0.286801	19		0	0.288901	8
ISCW006838	34	1	1.33818	0.422531	102		1.10156	0.423917	3
ISCW006839	0	1					0	0.288901	1
ISCW006841	5	4	6583.3	1.00246	45		5776.33	1.00953	36
ISCW006859	405	68	7645.51	0.696539	2025		5732.62	0.690757	340
ISCW006860	2	0	2794.45	0.422138	4
ISCW006884	4	0	25.6972	0.514772	16
ISCW006888	1	1	22.25	0.509353	4		22.7974	0.513068	4
ISCW006907	19	19	62.7782	0.601818	95		54.3176	0.60449	95
ISCW006911	5	0	44.5476	0.510939	20
ISCW006912	2	0	1.33818	0.422531	6
ISCW006936	5	0	0	0.331767	5
ISCW006941	2	1	5176.53	0.912089	16		4561.28	0.918017	8
ISCW006943	20	3	1231.53	0.775288	140		1028.75	0.779116	21
ISCW006944	5	2	25.6972	0.514772	20		21.6906	0.516921	8
ISCW006946	10	7	0	0.331767	10		0	0.323837	7
ISCW006948	21	12	25.6972	0.514772	84		21.6906	0.516921	48
ISCW006951	18	4	25.6972	0.514772	72		21.6906	0.516921	16
ISCW006953	22	4	62.7782	0.601818	110		54.3176	0.60449	20
ISCW006958	2	3	4590.22	0.742944	12		4045.33	0.747804	18
ISCW006960	1	2	0	0.372898	1		0	0.372153	2
ISCW006965	126	54	62.7782	0.601818	630		54.3176	0.60449	270
ISCW006967	25	11	0	0.286801	25		0	0.288901	11
ISCW006968	102	51	3098.84	0.651573	510		2792.39	0.655822	255
ISCW006980	0	1					0	0.323837	1
ISCW006982	164	67	44.5476	0.510939	656		38.735	0.513172	268
ISCW006990	19	4	3548.41	0.956224	171		3025.71	0.962634	36
ISCW006992	1	1	1.33818	0.422531	3		1.10156	0.423917	3
ISCW006994	7	10	1.33818	0.422531	21		1.10156	0.423917	30
ISCW006995	7	4	45068.2	1.40297	84		37359.2	1.41126	48
ISCW007008	0	1					21.6906	0.516921	4
ISCW007010	3	0	1231.53	0.775288	21
ISCW007017	85	11	0	0.372898	85		0	0.372153	11
ISCW007018	346	99	5176.53	0.912089	2768		4561.28	0.918017	792
ISCW007019	19	11	25.6972	0.514772	76		21.6906	0.516921	44
ISCW007028	1	0	0	0.331767	1
ISCW007031	166	39	0	0.372898	166		0	0.372153	39
ISCW007035	27	8	0	0.242241	27		0	0.243004	8
ISCW007038	8	5	0	0.331767	8		0	0.323837	5
ISCW007048	9	2	0.037989	0.332442	18		0.040648	0.333337	4
ISCW007053	0	1					54.3176	0.60449	5
ISCW007067	2	0	0	0.286801	2
ISCW007079	0	1					1028.75	0.779116	7
ISCW007080	212	117	62.7782	0.601818	1060		54.3176	0.60449	585
ISCW007083	31	5	8585.26	0.60194	93		7347.64	0.604058	15
ISCW007095	42	15	0	0.372898	42		0	0.372153	15
ISCW007116	161	47	0	0.286801	161		0	0.288901	47
ISCW007119	101	35	0	0.372898	101		0	0.372153	35
ISCW007133	3	0	0	0.331767	3
ISCW007136	2	2	5176.53	0.912089	16		4561.28	0.918017	16
ISCW007151	89	5	1511.62	0.646153	445		1307.89	0.651969	25
ISCW007161	39	2	1.33818	0.422531	117		1.10156	0.423917	6
ISCW007163	1	0	7645.51	0.696539	5
ISCW007186	86	19	0	0.286801	86		0	0.288901	19
ISCW007189	1	0	62.7782	0.601818	5
ISCW007191	12	4	0	0.286801	12		0	0.288901	4
ISCW007192	26	8	0	0.372898	26		0	0.372153	8
ISCW007193	86	24	5825.72	0.60645	344		4367.24	0.600178	96
ISCW007202	4	1	2297.3	0.464269	8		1830.44	0.464135	2
ISCW007204	2	1	2297.3	0.464269	4		1830.44	0.464135	2
ISCW007212	2	2	3920.47	1.04327	20		3349.4	1.0502	20
ISCW007214	10	1	25.6972	0.514772	40		21.6906	0.516921	4
ISCW007215	48	16	62.7782	0.601818	240		54.3176	0.60449	80
ISCW007217	115	48	25.6972	0.514772	460		21.6906	0.516921	192
ISCW007219	9	2	0	0.372898	9		0	0.372153	2
ISCW007221	69	25	0	0.331767	69		0	0.323837	25
ISCW007233	2	1	17.7644	0.424683	6		15.0001	0.426341	3
ISCW007234	0	1					21.6906	0.516921	4
ISCW007236	2	0	0	0.372898	2
ISCW007238	25	17	0	0.331767	25		0	0.323837	17
ISCW007240	0	3					15.0001	0.426341	9
ISCW007244	3	0	0	0.331767	3
ISCW007246	0	1					0	0.372153	1
ISCW007263	38	7	0	0.372898	38		0	0.372153	7
ISCW007278	4	0	1.33818	0.422531	12
ISCW007284	4	0	46.4257	0.511729	16
ISCW007297	4	2	3098.84	0.651573	20		2792.39	0.655822	10
ISCW007304	38	11	902.41	0.605143	190		772.656	0.608432	55
ISCW007310	0	1					1.10156	0.423917	3
ISCW007317	0	1					0	0.323837	1
ISCW007323	136	19	1.33818	0.422531	408		1.10156	0.423917	57
ISCW007332	67	45	16.58	0.423893	201		14.0299	0.425603	135
ISCW007335	1	0	1.33818	0.422531	3
ISCW007338	197	90	3920.47	1.04327	1970		3349.4	1.0502	900
ISCW007339	1	4	3548.41	0.956224	9		3025.71	0.962634	36
ISCW007346	28	2	25.6972	0.514772	112		21.6906	0.516921	8
ISCW007365	11	6	22.25	0.509353	44		22.7974	0.513068	24
ISCW007381	1	0	8519.57	0.783585	6
ISCW007389	0	2					0	0.323837	2
ISCW007400	1	0	2753.6	0.866135	8
ISCW007401	21	2	26908.7	0.824716	126		22041.2	0.826643	12
ISCW007419	2	2	25.6972	0.514772	8		21.6906	0.516921	8
ISCW007441	0	3					3909.45	0.747332	18
ISCW007451	2	1	3098.84	0.651573	10		2792.39	0.655822	5
ISCW007457	10	4	25.6972	0.514772	40		21.6906	0.516921	16
ISCW007470	5	0	1.33818	0.422531	15
ISCW007471	21	14	62.7782	0.601818	105		54.3176	0.60449	70
ISCW007478	1432	668	62.7782	0.601818	7160		54.3176	0.60449	3340
ISCW007479	396	81	20878.6	0.646906	1188		17614.7	0.638994	243
ISCW007480	73	39	5176.53	0.912089	584		4561.28	0.918017	312
ISCW007482	52	21	62.7782	0.601818	260		54.3176	0.60449	105
ISCW007489	2	0	22.25	0.509353	8
ISCW007494	30	8	5176.53	0.912089	240		4561.28	0.918017	64
ISCW007514	3	3	25.6972	0.514772	12		21.6906	0.516921	12
ISCW007523	412	100	17.7644	0.424683	1236		15.0001	0.426341	300
ISCW007524	14	5	0	0.286801	14		0	0.288901	5
ISCW007527	0	1					0	0.323837	1
ISCW007529	2	0	1.33818	0.422531	6
ISCW007540	5	2	0	0.331767	5		0	0.323837	2
ISCW007546	11	2	6416.03	0.73225	55		5124.78	0.735221	10
ISCW007563	91	31	25.6972	0.514772	364		21.6906	0.516921	124
ISCW007567	1	0	0	0.242241	1
ISCW007584	16	3	0.037989	0.332442	32		0.040648	0.333337	6
ISCW007586	1	3	8519.57	0.783585	6		6403.91	0.778327	18
ISCW007588	54	24	0	0.241371	54		0	0.241982	24
ISCW007591	0	1					1028.75	0.779116	7
ISCW007595	0	2					54.3176	0.60449	10
ISCW007624	122	41	7645.51	0.696539	610		5732.62	0.690757	205
ISCW007630	2	2	445.025	0.378172	4		380.056	0.380883	4
ISCW007631	1	0	62.7782	0.601818	5
ISCW007639	5	0	0	0.286801	5
ISCW007650	11	6	25.6972	0.514772	44		21.6906	0.516921	24
ISCW007651	95	23	25.6972	0.514772	380		21.6906	0.516921	92
ISCW007665	226	136	1.33818	0.422531	678		1.10156	0.423917	408
ISCW007677	9	1	22.25	0.509353	36		22.7974	0.513068	4
ISCW007679	3	3	0	0.372898	3		0	0.372153	3
ISCW007682	20	6	25.6972	0.514772	80		21.6906	0.516921	24
ISCW007686	100	57	0	0.331767	100		0	0.323837	57
ISCW007689	45	17	3437.62	0.738618	270		3101.18	0.743391	102
ISCW007690	0	2					21.6906	0.516921	8
ISCW007691	24	6	62.7782	0.601818	120		54.3176	0.60449	30
ISCW007692	0	1					2792.39	0.655822	5
ISCW007693	0	3					21.6906	0.516921	12
ISCW007706	0	1					0	0.372153	1
ISCW007708	12	8	3098.84	0.651573	60		2792.39	0.655822	40
ISCW007716	14	0	25.6972	0.514772	56
ISCW007718	90	6	0	0.372898	90		0	0.372153	6
ISCW007722	132	56	7645.51	0.696539	660		5732.62	0.690757	280
ISCW007724	11	2	22.25	0.509353	44		22.7974	0.513068	8
ISCW007726	7	1	22.25	0.509353	28		22.7974	0.513068	4
ISCW007727	5	0	3496.15	0.874124	40
ISCW007737	51	9	25.6972	0.514772	204		21.6906	0.516921	36
ISCW007738	154	55	1794.87	0.509699	308		1605.23	0.511054	110
ISCW007740	44	17	1231.53	0.775288	308		1028.75	0.779116	119
ISCW007741	67	22	25.6972	0.514772	268		21.6906	0.516921	88
ISCW007742	73	30	0	0.372898	73		0	0.372153	30
ISCW007743	47	31	25.6972	0.514772	188		21.6906	0.516921	124
ISCW007745	9	0	8585.26	0.60194	27
ISCW007746	77	39	25.6972	0.514772	308		21.6906	0.516921	156
ISCW007748	60	9	902.41	0.605143	300		772.656	0.608432	45
ISCW007754	6	1	0	0.372898	6		0	0.372153	1
ISCW007768	0	1					1.10156	0.423917	3
ISCW007771	1	2	0	0.372898	1		0	0.372153	2
ISCW007777	25	12	5176.53	0.912089	200		4561.28	0.918017	96
ISCW007778	2	4	22.25	0.509353	8		22.7974	0.513068	16
ISCW007783	21	16	62.7782	0.601818	105		54.3176	0.60449	80
ISCW007787	1	0	25.6972	0.514772	4
ISCW007789	635	139	0	0.372898	635		0	0.372153	139
ISCW007798	1	0	1.33818	0.422531	3
ISCW007816	64	8	62.7782	0.601818	320		54.3176	0.60449	40
ISCW007830	64	21	5176.53	0.912089	512		4561.28	0.918017	168
ISCW007836	8	4	1093.58	0.688242	48		910.251	0.691547	24
ISCW007844	0	1					0	0.323837	1
ISCW007879	3	4	1231.53	0.775288	21		1028.75	0.779116	28
ISCW007904	1	0	0	0.372898	1
ISCW007905	5	5	0	0.372898	5		0	0.372153	5
ISCW007911	5	0	25.6972	0.514772	20
ISCW007913	9	0	22.25	0.509353	36
ISCW007914	29	13	21254	0.734627	145		17413.3	0.736063	65
ISCW007922	2	0	0	0.372898	2
ISCW007923	3	2	5176.53	0.912089	24		4561.28	0.918017	16
ISCW007924	9	8	0.037989	0.332442	18		0.040648	0.333337	16
ISCW007936	29	13	41879.3	1.31592	319		34644.4	1.32369	143
ISCW007937	2	2	25.6972	0.514772	8		21.6906	0.516921	8
ISCW007938	3	8	902.41	0.605143	15		772.656	0.608432	40
ISCW007939	125	26	1794.87	0.509699	250		1605.23	0.511054	52
ISCW007953	0	1					0	0.323837	1
ISCW007954	8	0	0	0.331767	8
ISCW007956	9	2	0	0.372898	9		0	0.372153	2
ISCW007961	54	19	25.6972	0.514772	216		21.6906	0.516921	76
ISCW007964	10	0	25.6972	0.514772	40
ISCW007971	20	10	1794.87	0.509699	40		1605.23	0.511054	20
ISCW007974	15	5	9361.53	0.605751	60		6875.12	0.600333	20
ISCW007979	43	7	25.6972	0.514772	172		21.6906	0.516921	28
ISCW007992	30	20	0	0.372898	30		0	0.372153	20
ISCW008001	117	56	24356.4	0.73767	585		19893.6	0.739074	280
ISCW008018	1	0	22.25	0.509353	4
ISCW008019	0	2					0	0.323837	2
ISCW008027	125	33	1231.53	0.775288	875		1028.75	0.779116	231
ISCW008037	1	0	1231.53	0.775288	7
ISCW008043	1	2	25.6972	0.514772	4		21.6906	0.516921	8
ISCW008048	6	0	62.7782	0.601818	30
ISCW008061	33	10	0	0.242241	33		0	0.243004	10
ISCW008063	12	1	0	0.372898	12		0	0.372153	1
ISCW008067	64	30	1093.58	0.688242	384		910.251	0.691547	180
ISCW008069	464	252	62.7782	0.601818	2320		54.3176	0.60449	1260
ISCW008070	4	1	1093.58	0.688242	24		910.251	0.691547	6
ISCW008071	13	7	882.119	0.601594	65		770.165	0.606072	35
ISCW008104	30	22	3098.84	0.651573	150		2792.39	0.655822	110
ISCW008125	19	3	12849.3	0.775411	95		10772.8	0.778684	15
ISCW008128	15	6	33013.1	0.965842	105		27352.9	0.969957	42
ISCW008144	24	3	22409.7	0.782229	120		18506.5	0.78497	15
ISCW008145	17	2	1231.53	0.775288	119		1028.75	0.779116	14
ISCW008146	4	4	0	0.372898	4		0	0.372153	4
ISCW008147	0	1					5776.33	1.00953	9
ISCW008151	3	2	6043.21	0.918601	24		5373.23	0.925782	16
ISCW008160	2	2	25.6972	0.514772	8		21.6906	0.516921	8
ISCW008162	13	3	3098.84	0.651573	65		2792.39	0.655822	15
ISCW008163	3	2	0	0.372898	3		0	0.372153	2
ISCW008165	8	6	0	0.286801	8		0	0.288901	6
ISCW008166	4	3	22.25	0.509353	16		22.7974	0.513068	12
ISCW008169	1	0	37238.5	1.13499	9
ISCW008173	46	27	62.7782	0.601818	230		54.3176	0.60449	135
ISCW008174	30	14	62.7782	0.601818	150		54.3176	0.60449	70
ISCW008177	9	5	62.7782	0.601818	45		54.3176	0.60449	25
ISCW008181	8	0	3437.62	0.738618	48
ISCW008186	12	9	0	0.372898	12		0	0.372153	9
ISCW008191	2	0	8909.82	1.18007	22
ISCW008195	3	1	0	0.331767	3		0	0.323837	1
ISCW008198	380	139	17.7644	0.424683	1140		15.0001	0.426341	417
ISCW008200	22	6	2717.38	0.64853	110		2452.38	0.652811	30
ISCW008202	427	148	0	0.286801	427		0	0.288901	148
ISCW008216	2	2	0	0.286801	2		0	0.288901	2
ISCW008217	48	25	3098.84	0.651573	240		2792.39	0.655822	125
ISCW008219	367	145	4886.48	0.51438	1101		3613.97	0.508351	435
ISCW008220	404	197	62.7782	0.601818	2020		54.3176	0.60449	985
ISCW008231	45	10	62.7782	0.601818	225		54.3176	0.60449	50
ISCW008251	163	66	22.25	0.509353	652		22.7974	0.513068	264
ISCW008269	0	3					0	0.372153	3
ISCW008283	10	4	62.7782	0.601818	50		54.3176	0.60449	20
ISCW008286	125	45	0	0.372898	125		0	0.372153	45
ISCW008289	0	1					21.6906	0.516921	4
ISCW008293	19	7	25.6972	0.514772	76		21.6906	0.516921	28
ISCW008294	398	172	62.7782	0.601818	1990		54.3176	0.60449	860
ISCW008296	41	29	28.7737	0.42085	123		25.0979	0.422592	87
ISCW008303	1	0	0	0.372898	1
ISCW008314	0	1					0	0.243004	1
ISCW008316	11	10	5176.53	0.912089	88		4561.28	0.918017	80
ISCW008321	5	3	1996.61	0.778614	35		1683.93	0.783058	21
ISCW008333	17	3	0	0.372898	17		0	0.372153	3
ISCW008334	114	50	62.7782	0.601818	570		54.3176	0.60449	250
ISCW008339	20	2	0	0.372898	20		0	0.372153	2
ISCW008344	9	0	62.7782	0.601818	45
ISCW008362	41	14	1231.53	0.775288	287		1028.75	0.779116	98
ISCW008365	7	1	26908.7	0.824716	42		22041.2	0.826643	6
ISCW008366	2	0	1093.58	0.688242	12
ISCW008371	0	2					0	0.243004	2
ISCW008377	37	12	6583.3	1.00246	333		5776.33	1.00953	108
ISCW008389	1	0	0	0.372898	1
ISCW008407	14	8	445.025	0.378172	28		380.056	0.380883	16
ISCW008410	6	2	3920.47	1.04327	60		3349.4	1.0502	20
ISCW008423	49	14	7645.51	0.696539	245		5732.62	0.690757	70
ISCW008424	54	6	7645.51	0.696539	270		5732.62	0.690757	30
ISCW008426	1902	492	7645.51	0.696539	9510		5732.62	0.690757	2460
ISCW008428	1	1	0	0.240089	1		0	0.24058	1
ISCW008431	3	3	1794.87	0.509699	6		1605.23	0.511054	6
ISCW008436	16	3	0	0.372898	16		0	0.372153	3
ISCW008437	37	13	0	0.372898	37		0	0.372153	13
ISCW008438	3	1	6590.75	0.692706	15		4970.25	0.687009	5
ISCW008440	1	0	0	0.286801	1
ISCW008444	98	11	12978.8	0.554665	196		11152.9	0.545989	22
ISCW008446	22	4	1093.58	0.688242	132		910.251	0.691547	24
ISCW008451	1	0	6416.03	0.73225	5
ISCW008471	6	6	25.6972	0.514772	24		21.6906	0.516921	24
ISCW008476	0	2					54.3176	0.60449	10
ISCW008478	17	6	5176.53	0.912089	136		4561.28	0.918017	48
ISCW008482	24	6	26908.7	0.824716	144		22041.2	0.826643	36
ISCW008485	22	5	0	0.286801	22		0	0.288901	5
ISCW008488	37	2	17.7644	0.424683	111		15.0001	0.426341	6
ISCW008495	1049	359	2794.45	0.422138	2098		1998.32	0.415347	718
ISCW008497	566	263	25.6972	0.514772	2264		21.6906	0.516921	1052
ISCW008519	1	0	0	0.331767	1
ISCW008524	4	3	25.6972	0.514772	16		21.6906	0.516921	12
ISCW008538	22	18	22.25	0.509353	88		22.7974	0.513068	72
ISCW008545	93	38	0.037989	0.332442	186		0.040648	0.333337	76
ISCW008549	1	1	62.7782	0.601818	5		54.3176	0.60449	5
ISCW008554	3	0	0	0.331767	3
ISCW008555	17	2	0	0.372898	17		0	0.372153	2
ISCW008558	1	1	0	0.286801	1		0	0.288901	1
ISCW008571	2	0	0	0.331767	2
ISCW008594	2	0	62.7782	0.601818	10
ISCW008595	38	11	62.7782	0.601818	190		54.3176	0.60449	55
ISCW008596	123	99	0	0.372898	123		0	0.372153	99
ISCW008629	91	37	1.33818	0.422531	273		1.10156	0.423917	111
ISCW008631	1	0	1231.53	0.775288	7
ISCW008636	13	5	22.25	0.509353	52		22.7974	0.513068	20
ISCW008643	25	3	0	0.286801	25		0	0.288901	3
ISCW008652	81	17	0	0.372898	81		0	0.372153	17
ISCW008663	4	0	22.25	0.509353	16
ISCW008665	1	1	0	0.372898	1		0	0.372153	1
ISCW008668	6	1	28.7737	0.42085	18		25.0979	0.422592	3
ISCW008669	135	65	0	0.372898	135		0	0.372153	65
ISCW008670	12	3	25.6972	0.514772	48		21.6906	0.516921	12
ISCW008676	2	1	22.25	0.509353	8		22.7974	0.513068	4
ISCW008682	352	151	44955.1	0.919437	2112		36757.4	0.91291	906
ISCW008685	195	84	0	0.372898	195		0	0.372153	84
ISCW008686	30	12	25.6972	0.514772	120		21.6906	0.516921	48
ISCW008689	1	0	1.33818	0.422531	3
ISCW008706	0	1					0	0.323837	1
ISCW008711	23	3	1231.53	0.775288	161		1028.75	0.779116	21
ISCW008721	5	6	62.7782	0.601818	25		54.3176	0.60449	30
ISCW008722	215	56	3496.15	0.874124	1720		2984.25	0.879989	448
ISCW008724	159	64	62.7782	0.601818	795		54.3176	0.60449	320
ISCW008726	11	1	1231.53	0.775288	77		1028.75	0.779116	7
ISCW008731	94	27	5825.72	0.60645	376		4367.24	0.600178	108
ISCW008740	353	176	13463.9	0.87001	2471		10055.8	0.865384	1232
ISCW008741	27	8	6583.3	1.00246	243		5776.33	1.00953	72
ISCW008743	76	21	1794.87	0.509699	152		1605.23	0.511054	42
ISCW008746	1	0	1.33818	0.422531	3
ISCW008756	63	0	1.33818	0.422531	189
ISCW008767	15	5	1231.53	0.775288	105		1028.75	0.779116	35
ISCW008768	19	9	1231.53	0.775288	133		1028.75	0.779116	63
ISCW008774	1	1	3920.47	1.04327	10		3349.4	1.0502	10
ISCW008783	1	0	902.41	0.605143	5
ISCW008784	1	0	902.41	0.605143	5
ISCW008802	16	9	22.25	0.509353	64		22.7974	0.513068	36
ISCW008803	16	7	38.1933	0.596871	80		30.674	0.599565	35
ISCW008807	33	9	0	0.286801	33		0	0.288901	9
ISCW008808	4	0	0	0.372898	4
ISCW008817	55	25	1794.87	0.509699	110		1605.23	0.511054	50
ISCW008819	5	3	3920.47	1.04327	50		3349.4	1.0502	30
ISCW008832	20	3	25.6972	0.514772	80		21.6906	0.516921	12
ISCW008837	3	0	0	0.372898	3
ISCW008839	3	0	1.33818	0.422531	9
ISCW008841	26	4	3496.15	0.874124	208		2984.25	0.879989	32
ISCW008843	1	1	3934.12	0.514209	3		2926.76	0.507174	3
ISCW008864	2	0	0	0.286801	2
ISCW008869	280	81	62.7782	0.601818	1400		54.3176	0.60449	405
ISCW008875	1	1	22.25	0.509353	4		22.7974	0.513068	4
ISCW008878	10	5	25.6972	0.514772	40		21.6906	0.516921	20
ISCW008893	2	0	0	0.372898	2
ISCW008894	61	16	25.6972	0.514772	244		21.6906	0.516921	64
ISCW008897	4	2	0	0.372898	4		0	0.372153	2
ISCW008904	3	2	62.7782	0.601818	15		54.3176	0.60449	10
ISCW008907	3	0	6590.75	0.692706	15
ISCW008908	2	1	13.1214	0.331743	4		11.8825	0.333493	2
ISCW008909	2	0	1794.87	0.509699	4
ISCW008910	2	0	25.6972	0.514772	8
ISCW008925	3	0	0	0.286801	3
ISCW008932	2	0	1.33818	0.422531	6
ISCW008933	6	1	0	0.286801	6		0	0.288901	1
ISCW008938	34	20	5176.53	0.912089	272		4561.28	0.918017	160
ISCW008940	38	6	1231.53	0.775288	266		1028.75	0.779116	42
ISCW008949	8	6	1.33818	0.422531	24		1.10156	0.423917	18
ISCW008962	0	1					1830.44	0.464135	2
ISCW008968	8198	3677	1.33818	0.422531	24594		1.10156	0.423917	11031
ISCW008969	528	211	1.33818	0.422531	1584		1.10156	0.423917	633
ISCW008970	8862	5251	1.33818	0.422531	26586		1.10156	0.423917	15753
ISCW008971	4255	1576	1.33818	0.422531	12765		1.10156	0.423917	4728
ISCW008976	1	0	62.7782	0.601818	5
ISCW008979	18	3	5176.53	0.912089	144		4561.28	0.918017	24
ISCW008981	14	1	62.7782	0.601818	70		54.3176	0.60449	5
ISCW008983	5	3	4818.07	0.82899	35		4293.52	0.834901	21
ISCW008987	1	0	764.536	0.379042	2
ISCW008988	57	35	31498.6	0.998186	456		25724.2	1.00127	280
ISCW008991	1207	487	0	0.331767	1207		0	0.323837	487
ISCW008997	8	2	62.7782	0.601818	40		54.3176	0.60449	10
ISCW008998	25	12	0	0.372898	25		0	0.372153	12
ISCW009000	5	5	25.6972	0.514772	20		21.6906	0.516921	20
ISCW009001	13	7	3548.41	0.956224	117		3025.71	0.962634	63
ISCW009002	7	3	25.6972	0.514772	28		21.6906	0.516921	12
ISCW009003	2	3	3098.84	0.651573	10		2792.39	0.655822	15
ISCW009004	3	0	902.41	0.605143	15
ISCW009007	133	52	9.22582	0.333804	266		7.8034	0.335023	104
ISCW009015	50	27	1.33818	0.422531	150		1.10156	0.423917	81
ISCW009032	58	21	0	0.372898	58		0	0.372153	21
ISCW009065	4	1	62.7782	0.601818	20		54.3176	0.60449	5
ISCW009086	8	7	38.1933	0.596871	40		30.674	0.599565	35
ISCW009096	6	1	0	0.372898	6		0	0.372153	1
ISCW009097	8	0	25.6972	0.514772	32
ISCW009099	17	16	22.25	0.509353	68		22.7974	0.513068	64
ISCW009103	49	11	25.6972	0.514772	196		21.6906	0.516921	44
ISCW009107	25	23	25.6972	0.514772	100		21.6906	0.516921	92
ISCW009108	108	34	43765.3	1.32087	1188		36332.3	1.32861	374
ISCW009113	42	12	0	0.372898	42		0	0.372153	12
ISCW009116	50	22	0	0.331767	50		0	0.323837	22
ISCW009117	41	6	1231.53	0.775288	287		1028.75	0.779116	42
ISCW009122	65	48	62.7782	0.601818	325		54.3176	0.60449	240
ISCW009123	36	15	25.6972	0.514772	144		21.6906	0.516921	60
ISCW009124	475	122	1093.58	0.688242	2850		910.251	0.691547	732
ISCW009132	115	14	3920.47	1.04327	1150		3349.4	1.0502	140
ISCW009141	22	4	0	0.286801	22		0	0.288901	4
ISCW009142	9	5	17.7644	0.424683	27		15.0001	0.426341	15
ISCW009153	2	2	25.6972	0.514772	8		21.6906	0.516921	8
ISCW009180	367	91	2309.94	0.559331	1468		2065.61	0.562817	364
ISCW009187	44	9	22.25	0.509353	176		22.7974	0.513068	36
ISCW009188	7	2	22.25	0.509353	28		22.7974	0.513068	8
ISCW009190	9	4	0	0.286801	9		0	0.288901	4
ISCW009192	17	3	272.813	0.415712	51		230.949	0.417631	9
ISCW009193	1	0	2297.3	0.464269	2
ISCW009213	3	0	25.6972	0.514772	12
ISCW009216	23	4	25.6972	0.514772	92		21.6906	0.516921	16
ISCW009219	21	11	0	0.331767	21		0	0.323837	11
ISCW009225	100	39	0	0.372898	100		0	0.372153	39
ISCW009227	7	8	25.6972	0.514772	28		21.6906	0.516921	32
ISCW009228	12	7	0	0.372898	12		0	0.372153	7
ISCW009230	2	0	25.6972	0.514772	8
ISCW009238	3	2	1231.53	0.775288	21		1028.75	0.779116	14
ISCW009243	12	5	0	0.372898	12		0	0.372153	5
ISCW009261	88	43	22.25	0.509353	352		22.7974	0.513068	172
ISCW009262	10	7	6583.3	1.00246	90		5776.33	1.00953	63
ISCW009264	6	6	46.4257	0.511729	24		40.2165	0.51391	24
ISCW009265	0	3					772.656	0.608432	15
ISCW009267	5	3	25.6972	0.514772	20		21.6906	0.516921	12
ISCW009268	42	16	0	0.372898	42		0	0.372153	16
ISCW009280	18	7	0	0.372898	18		0	0.372153	7
ISCW009292	33	12	3098.84	0.651573	165		2792.39	0.655822	60
ISCW009293	4	1	3098.84	0.651573	20		2792.39	0.655822	5
ISCW009295	2	4	4392.95	0.741944	12		3909.45	0.747332	24
ISCW009296	19	7	8519.57	0.783585	114		6403.91	0.778327	42
ISCW009297	1	1	25.6972	0.514772	4		21.6906	0.516921	4
ISCW009302	1079	264	62.7782	0.601818	5395		54.3176	0.60449	1320
ISCW009326	102	49	1794.87	0.509699	204		1605.23	0.511054	98
ISCW009342	0	2					0	0.243004	2
ISCW009356	25	10	24356.4	0.73767	125		19893.6	0.739074	50
ISCW009360	42	12	3098.84	0.651573	210		2792.39	0.655822	60
ISCW009366	7	0	8236.05	1.09302	70
ISCW009367	166	62	0	0.372898	166		0	0.372153	62
ISCW009373	4	0	17.7644	0.424683	12
ISCW009389	0	1					22.7974	0.513068	4
ISCW009408	54	16	4537.2	0.60107	162		3815.72	0.603036	48
ISCW009409	256	107	22.25	0.509353	1024		22.7974	0.513068	428
ISCW009429	11	7	0	0.286801	11		0	0.288901	7
ISCW009432	28	2	17.7644	0.424683	84		15.0001	0.426341	6
ISCW009435	19	5	25.6972	0.514772	76		21.6906	0.516921	20
ISCW009443	1	0	25.6972	0.514772	4
ISCW009446	16	2	1794.87	0.509699	32		1605.23	0.511054	4
ISCW009448	33	2	0	0.372898	33		0	0.372153	2
ISCW009451	47	8	25.6972	0.514772	188		21.6906	0.516921	32
ISCW009457	23	0	1.33818	0.422531	69
ISCW009471	0	1					0.040648	0.333337	2
ISCW009472	9	2	1231.53	0.775288	63		1028.75	0.779116	14
ISCW009475	14	3	0	0.372898	14		0	0.372153	3
ISCW009481	10	7	16.58	0.423893	30		14.0299	0.425603	21
ISCW009482	7	10	0	0.286801	7		0	0.288901	10
ISCW009493	13	8	0	0.372898	13		0	0.372153	8
ISCW009501	8	2	3098.84	0.651573	40		2792.39	0.655822	10
ISCW009503	13	7	0	0.372898	13		0	0.372153	7
ISCW009510	122	39	3437.62	0.738618	732		3101.18	0.743391	234
ISCW009524	13	3	25.6972	0.514772	52		21.6906	0.516921	12
ISCW009526	1	0	22.25	0.509353	4
ISCW009539	12	2	25.6972	0.514772	48		21.6906	0.516921	8
ISCW009545	1	0	0	0.372898	1
ISCW009547	7	3	25.6972	0.514772	28		21.6906	0.516921	12
ISCW009552	1	0	0	0.372898	1
ISCW009565	7	2	1093.58	0.688242	42		910.251	0.691547	12
ISCW009577	28	11	1794.87	0.509699	56		1605.23	0.511054	22
ISCW009585	1	0	18306.2	0.645428	4
ISCW009586	197	30	5825.72	0.60645	788		4367.24	0.600178	120
ISCW009597	1	0	1093.58	0.688242	6
ISCW009608	0	1					14.0299	0.425603	3
ISCW009613	0	2					40.2165	0.51391	8
ISCW009614	5	4	62.7782	0.601818	25		54.3176	0.60449	20
ISCW009615	36	8	62.7782	0.601818	180		54.3176	0.60449	40
ISCW009636	8	1	4537.2	0.60107	24		3815.72	0.603036	3
ISCW009638	5	3	0	0.372898	5		0	0.372153	3
ISCW009641	8	1	3920.47	1.04327	80		3349.4	1.0502	10
ISCW009643	27	6	29224.4	0.874471	162		24269.5	0.877974	36
ISCW009665	0	1					0	0.323837	1
ISCW009676	37	5	1025.82	0.692189	222		880.569	0.696001	30
ISCW009701	45	18	62.7782	0.601818	225		54.3176	0.60449	90
ISCW009702	0	1					54.3176	0.60449	5
ISCW009710	3	4	62.7782	0.601818	15		54.3176	0.60449	20
ISCW009730	1	0	1208.27	0.693189	6
ISCW009734	104	42	0	0.372898	104		0	0.372153	42
ISCW009739	1	0	0	0.331767	1
ISCW009747	1	0	17.7644	0.424683	3
ISCW009751	4	0	0	0.372898	4
ISCW009765	1	0	3548.41	0.956224	9
ISCW009767	3	0	0	0.286801	3
ISCW009772	6	1	31498.6	0.998186	48		25724.2	1.00127	8
ISCW009773	1	0	31498.6	0.998186	8
ISCW009787	21	6	25.6972	0.514772	84		21.6906	0.516921	24
ISCW009790	18	6	2220.89	0.86566	144		1877.72	0.870627	48
ISCW009798	163	43	1231.53	0.775288	1141		1028.75	0.779116	301
ISCW009807	1	0	1.33818	0.422531	3
ISCW009815	46	9	0	0.242241	46		0	0.243004	9
ISCW009818	482	118	0	0.242241	482		0	0.243004	118
ISCW009822	93	23	22.25	0.509353	372		22.7974	0.513068	92
ISCW009827	2	1	3496.15	0.874124	16		2984.25	0.879989	8
ISCW009829	1	0	18.9285	0.419488	3
ISCW009840	5	2	22.25	0.509353	20		22.7974	0.513068	8
ISCW009841	0	1					22.7974	0.513068	4
ISCW009857	1	0	6691.36	0.693496	5
ISCW009866	313	78	62.7782	0.601818	1565		54.3176	0.60449	390
ISCW009876	64	10	62.7782	0.601818	320		54.3176	0.60449	50
ISCW009882	5	1	5176.53	0.912089	40		4561.28	0.918017	8
ISCW009884	22	15	62.7782	0.601818	110		54.3176	0.60449	75
ISCW009885	52	18	9.22582	0.333804	104		7.8034	0.335023	36
ISCW009895	23	18	3098.84	0.651573	115		2792.39	0.655822	90
ISCW009911	22	17	4691.25	0.600465	88		3522.55	0.594004	68
ISCW009912	2	0	62.7782	0.601818	10
ISCW009913	4	0	62.7782	0.601818	20
ISCW009918	122	47	25.6972	0.514772	488		21.6906	0.516921	188
ISCW009921	6	3	7645.51	0.696539	30		5732.62	0.690757	15
ISCW009936	27	16	1093.58	0.688242	162		910.251	0.691547	96
ISCW009937	13	6	17.7644	0.424683	39		15.0001	0.426341	18
ISCW009944	13	13	1231.53	0.775288	91		1028.75	0.779116	91
ISCW009954	36	1	1093.58	0.688242	216		910.251	0.691547	6
ISCW009966	83	36	445.025	0.378172	166		380.056	0.380883	72
ISCW009973	0	4					0	0.288901	4
ISCW009974	1	0	25.6972	0.514772	4
ISCW009978	3	3	25.6972	0.514772	12		21.6906	0.516921	12
ISCW009981	3	0	3496.15	0.874124	24
ISCW010015	6	0	25.6972	0.514772	24
ISCW010016	298	69	25.6972	0.514772	1192		21.6906	0.516921	276
ISCW010021	3	3	25.6972	0.514772	12		21.6906	0.516921	12
ISCW010030	1	0	25.6972	0.514772	4
ISCW010040	21	12	0	0.372898	21		0	0.372153	12
ISCW010043	153	49	7645.51	0.696539	765		5732.62	0.690757	245
ISCW010048	28	1	22.25	0.509353	112		22.7974	0.513068	4
ISCW010068	2	0	22.25	0.509353	8
ISCW010070	312	5	0	0.372898	312		0	0.372153	5
ISCW010071	0	1					1028.75	0.779116	7
ISCW010075	0	1					0	0.372153	1
ISCW010077	24	6	3098.84	0.651573	120		2792.39	0.655822	30
ISCW010082	1	0	5176.53	0.912089	8
ISCW010097	14	2	1231.53	0.775288	98		1028.75	0.779116	14
ISCW010101	46	16	7645.51	0.696539	230		5732.62	0.690757	80
ISCW010106	9365	3718	1093.58	0.688242	56190		910.251	0.691547	22308
ISCW010110	95	39	3437.62	0.738618	570		3101.18	0.743391	234
ISCW010113	1	0	38.1933	0.596871	5
ISCW010117	15	9	1231.53	0.775288	105		1028.75	0.779116	63
ISCW010118	56	14	0	0.372898	56		0	0.372153	14
ISCW010122	64	7	25.6972	0.514772	256		21.6906	0.516921	28
ISCW010123	11	3	1231.53	0.775288	77		1028.75	0.779116	21
ISCW010132	1	0	0	0.331767	1
ISCW010140	11	3	0	0.372898	11		0	0.372153	3
ISCW010143	4	2	5176.53	0.912089	32		4561.28	0.918017	16
ISCW010147	20	8	25.6972	0.514772	80		21.6906	0.516921	32
ISCW010148	41	8	25.6972	0.514772	164		21.6906	0.516921	32
ISCW010154	14	7	25.6972	0.514772	56		21.6906	0.516921	28
ISCW010160	1	0	0	0.331767	1
ISCW010164	50	9	0	0.242241	50		0	0.243004	9
ISCW010184	1	0	0	0.331767	1
ISCW010186	8	6	0	0.372898	8		0	0.372153	6
ISCW010189	1	0	1794.87	0.509699	2
ISCW010190	6	2	25.6972	0.514772	24		21.6906	0.516921	8
ISCW010191	5	1	25.6972	0.514772	20		21.6906	0.516921	4
ISCW010196	0	1					22.7974	0.513068	4
ISCW010214	1	1	25.6972	0.514772	4		21.6906	0.516921	4
ISCW010216	1	0	25.6972	0.514772	4
ISCW010219	1	0	25.6972	0.514772	4
ISCW010220	1	0	25.6972	0.514772	4
ISCW010227	12	11	3548.41	0.956224	108		3025.71	0.962634	99
ISCW010229	7	6	33013.1	0.965842	49		27352.9	0.969957	42
ISCW010230	3	0	7645.51	0.696539	15
ISCW010231	8	3	62.7782	0.601818	40		54.3176	0.60449	15
ISCW010233	5	2	1072.05	0.606143	25		894.566	0.608903	10
ISCW010239	26	4	0	0.372898	26		0	0.372153	4
ISCW010241	5483	1218	22.25	0.509353	21932		22.7974	0.513068	4872
ISCW010249	97	25	37238.5	1.13499	873		30862	1.14017	225
ISCW010250	47	19	4537.2	0.60107	141		3815.72	0.603036	57
ISCW010259	7	1	8519.57	0.783585	42		6403.91	0.778327	6
ISCW010260	11	7	25.6972	0.514772	44		21.6906	0.516921	28
ISCW010265	2	4	25.6972	0.514772	8		21.6906	0.516921	16
ISCW010268	9	7	25.6972	0.514772	36		21.6906	0.516921	28
ISCW010270	9	4	25.6972	0.514772	36		21.6906	0.516921	16
ISCW010274	31	18	0	0.372898	31		0	0.372153	18
ISCW010278	1	2	3920.47	1.04327	10		3349.4	1.0502	20
ISCW010283	3	0	0	0.372898	3
ISCW010285	22	6	38.1933	0.596871	110		30.674	0.599565	30
ISCW010291	2	1	0	0.331767	2		0	0.323837	1
ISCW010294	0	1					1.10156	0.423917	3
ISCW010296	12	2	1.33818	0.422531	36		1.10156	0.423917	6
ISCW010312	5	1	1072.05	0.606143	25		894.566	0.608903	5
ISCW010313	117	24	7645.51	0.696539	585		5732.62	0.690757	120
ISCW010315	1	0	1231.53	0.775288	7
ISCW010326	4	0	62.7782	0.601818	20
ISCW010328	1	0	0	0.372898	1
ISCW010335	13	5	1961.89	0.696514	78		1657.41	0.700414	30
ISCW010343	16	1	0	0.372898	16		0	0.372153	1
ISCW010358	14	7	0	0.372898	14		0	0.372153	7
ISCW010360	7	3	0	0.372898	7		0	0.372153	3
ISCW010367	401	84	1231.53	0.775288	2807		1028.75	0.779116	588
ISCW010371	1	0	25.6972	0.514772	4
ISCW010372	123	25	0	0.242241	123		0	0.243004	25
ISCW010384	13	7	38.1933	0.596871	65		30.674	0.599565	35
ISCW010385	1	2	0	0.372898	1		0	0.372153	2
ISCW010386	7	4	0	0.331767	7		0	0.323837	4
ISCW010392	10	1	6691.36	0.693496	50		5031.12	0.687747	5
ISCW010393	1	0	0	0.372898	1
ISCW010408	13	16	4392.95	0.741944	78		3909.45	0.747332	96
ISCW010410	36	13	1794.87	0.509699	72		1605.23	0.511054	26
ISCW010411	52	5	0	0.372898	52		0	0.372153	5
ISCW010416	2	2	25.6972	0.514772	8		21.6906	0.516921	8
ISCW010422	4	0	1093.58	0.688242	24
ISCW010433	11	5	46.4257	0.511729	44		40.2165	0.51391	20
ISCW010442	1	0	1231.53	0.775288	7
ISCW010457	5	3	0	0.286801	5		0	0.288901	3
ISCW010458	15	15	3437.62	0.738618	90		3101.18	0.743391	90
ISCW010459	50	12	1710.68	0.463269	100		1406.17	0.463664	24
ISCW010461	2	1	46.4257	0.511729	8		40.2165	0.51391	4
ISCW010469	2	3	3866.48	0.96117	18		3306.24	0.967558	27
ISCW010488	23	6	32078.4	0.961516	161		26693.3	0.965544	42
ISCW010491	22	7	25.6972	0.514772	88		21.6906	0.516921	28
ISCW010493	2	5	25.6972	0.514772	8		21.6906	0.516921	20
ISCW010494	11	3	1093.58	0.688242	66		910.251	0.691547	18
ISCW010495	153	90	26908.7	0.824716	918		22041.2	0.826643	540
ISCW010499	44	15	1.33818	0.422531	132		1.10156	0.423917	45
ISCW010503	3	2	17.7644	0.424683	9		15.0001	0.426341	6
ISCW010530	15	5	0	0.372898	15		0	0.372153	5
ISCW010536	704	315	1.33818	0.422531	2112		1.10156	0.423917	945
ISCW010553	4	9	62.7782	0.601818	20		54.3176	0.60449	45
ISCW010558	3	0	0	0.331767	3
ISCW010565	0	1					0	0.372153	1
ISCW010580	14	6	0	0.331767	14		0	0.323837	6
ISCW010622	1	3	0	0.286801	1		0	0.288901	3
ISCW010628	30	6	1231.53	0.775288	210		1028.75	0.779116	42
ISCW010639	8	3	0	0.286801	8		0	0.288901	3
ISCW010640	1	0	2220.89	0.86566	8
ISCW010653	3	0	0.037989	0.332442	6
ISCW010657	11	7	25.6972	0.514772	44		21.6906	0.516921	28
ISCW010662	26	1	0.037989	0.332442	52		0.040648	0.333337	2
ISCW010663	2	1	17.7644	0.424683	6		15.0001	0.426341	3
ISCW010670	3	1	62.7782	0.601818	15		54.3176	0.60449	5
ISCW010678	3	4	902.41	0.605143	15		772.656	0.608432	20
ISCW010680	38	0	62.7782	0.601818	190
ISCW010698	6	1	0	0.372898	6		0	0.372153	1
ISCW010699	81	40	62.7782	0.601818	405		54.3176	0.60449	200
ISCW010700	201	40	2297.3	0.464269	402		1830.44	0.464135	80
ISCW010702	68	39	25.6972	0.514772	272		21.6906	0.516921	156
ISCW010706	110	45	62.7782	0.601818	550		54.3176	0.60449	225
ISCW010711	0	7					3909.45	0.747332	42
ISCW010712	1	0	1231.53	0.775288	7
ISCW010714	667	149	0	0.286801	667		0	0.288901	149
ISCW010715	2	0	25.6972	0.514772	8
ISCW010717	0	1					1.10156	0.423917	3
ISCW010721	24	13	5176.53	0.912089	192		4561.28	0.918017	104
ISCW010722	3	2	12978.8	0.554665	6		11152.9	0.545989	4
ISCW010723	329	239	62.7782	0.601818	1645		54.3176	0.60449	1195
ISCW010725	11	3	0	0.242241	11		0	0.243004	3
ISCW010736	1	1	902.41	0.605143	5		772.656	0.608432	5
ISCW010744	4	2	1470.17	0.470413	12		1308.08	0.473887	6
ISCW010745	13	5	4818.07	0.82899	91		4293.52	0.834901	35
ISCW010748	1	0	17.7644	0.424683	3
ISCW010752	604	268	62.7782	0.601818	3020		54.3176	0.60449	1340
ISCW010764	4	2	1231.53	0.775288	28		1028.75	0.779116	14
ISCW010765	3	2	1231.53	0.775288	21		1028.75	0.779116	14
ISCW010766	108	32	62.7782	0.601818	540		54.3176	0.60449	160
ISCW010767	7	8	1794.87	0.509699	14		1605.23	0.511054	16
ISCW010792	1	0	4537.2	0.60107	3
ISCW010793	23	11	0	0.331767	23		0	0.323837	11
ISCW010794	3	0	62.7782	0.601818	15
ISCW010816	11	0	25.6972	0.514772	44
ISCW010822	83	26	22.25	0.509353	332		22.7974	0.513068	104
ISCW010824	10	3	62.7782	0.601818	50		54.3176	0.60449	15
ISCW010827	3031	972	3496.15	0.874124	24248		2984.25	0.879989	7776
ISCW010835	99	61	25.6972	0.514772	396		21.6906	0.516921	244
ISCW010836	3	0	22.25	0.509353	12
ISCW010850	2	1	0	0.372898	2		0	0.372153	1
ISCW010854	2	0	25.6972	0.514772	8
ISCW010865	1	0	0	0.372898	1
ISCW010869	11	0	3920.47	1.04327	110
ISCW010886	19	3	62.7782	0.601818	95		54.3176	0.60449	15
ISCW010888	0	2					22.7974	0.513068	8
ISCW010893	21	4	25.6972	0.514772	84		21.6906	0.516921	16
ISCW010899	2	0	62.7782	0.601818	10
ISCW010903	74	15	1794.87	0.509699	148		1605.23	0.511054	30
ISCW010916	1	0	6416.03	0.73225	5
ISCW010927	15	2	12978.8	0.554665	30		11152.9	0.545989	4
ISCW010939	2	0	62.7782	0.601818	10
ISCW010948	23	7	902.41	0.605143	115		772.656	0.608432	35
ISCW010951	79	59	0	0.286801	79		0	0.288901	59
ISCW010955	1	5	7008.9	0.51351	3		5037.65	0.507329	15
ISCW010961	15	3	62.7782	0.601818	75		54.3176	0.60449	15
ISCW010968	94	12	0	0.372898	94		0	0.372153	12
ISCW010971	928	270	0	0.372898	928		0	0.372153	270
ISCW010973	15	11	0	0.372898	15		0	0.372153	11
ISCW010976	2	1	6416.03	0.73225	10		5124.78	0.735221	5
ISCW010977	1	3	6590.75	0.692706	5		4970.25	0.687009	15
ISCW010978	33	24	25.6972	0.514772	132		21.6906	0.516921	96
ISCW010982	90	56	22.25	0.509353	360		22.7974	0.513068	224
ISCW010986	29	2	0	0.372898	29		0	0.372153	2
ISCW010997	17	6	0	0.242241	17		0	0.243004	6
ISCW011007	1	0	3098.84	0.651573	5
ISCW011012	2	2	0	0.331767	2		0	0.323837	2
ISCW011017	1	0	1093.58	0.688242	6
ISCW011018	123	41	25.6972	0.514772	492		21.6906	0.516921	164
ISCW011029	8	0	0	0.331767	8
ISCW011034	0	1					5732.62	0.690757	5
ISCW011041	7	0	62.7782	0.601818	35
ISCW011051	10	0	22.25	0.509353	40
ISCW011054	3	0	3496.15	0.874124	24
ISCW011055	1	0	25.6972	0.514772	4
ISCW011057	5	2	6583.3	1.00246	45		5776.33	1.00953	18
ISCW011060	3	0	3496.15	0.874124	24
ISCW011061	13	8	25.6972	0.514772	52		21.6906	0.516921	32
ISCW011063	4	3	62.7782	0.601818	20		54.3176	0.60449	15
ISCW011064	8	0	0	0.331767	8
ISCW011071	48	17	22.25	0.509353	192		22.7974	0.513068	68
ISCW011072	20	5	22.25	0.509353	80		22.7974	0.513068	20
ISCW011079	6	1	8519.57	0.783585	36		6403.91	0.778327	6
ISCW011085	42	19	1093.58	0.688242	252		910.251	0.691547	114
ISCW011108	189	35	0	0.372898	189		0	0.372153	35
ISCW011109	106	53	62.7782	0.601818	530		54.3176	0.60449	265
ISCW011110	11	5	8519.57	0.783585	66		6403.91	0.778327	30
ISCW011119	41	14	25.6972	0.514772	164		21.6906	0.516921	56
ISCW011140	104	39	1.33818	0.422531	312		1.10156	0.423917	117
ISCW011144	9	3	0	0.372898	9		0	0.372153	3
ISCW011145	6	3	0	0.372898	6		0	0.372153	3
ISCW011148	1	0	0	0.372898	1
ISCW011150	29	8	46.4257	0.511729	116		40.2165	0.51391	32
ISCW011159	1	0	1093.58	0.688242	6
ISCW011165	128	101	0	0.331767	128		0	0.323837	101
ISCW011174	1	0	1.33818	0.422531	3
ISCW011176	2	0	2794.45	0.422138	4
ISCW011181	3	1	1231.53	0.775288	21		1028.75	0.779116	7
ISCW011182	23	7	22.25	0.509353	92		22.7974	0.513068	28
ISCW011186	27	9	25.6972	0.514772	108		21.6906	0.516921	36
ISCW011194	15	1	5176.53	0.912089	120		4561.28	0.918017	8
ISCW011197	12	3	5176.53	0.912089	96		4561.28	0.918017	24
ISCW011206	273	122	1.33818	0.422531	819		1.10156	0.423917	366
ISCW011213	0	1					0	0.372153	1
ISCW011230	1	2	1.33818	0.422531	3		1.10156	0.423917	6
ISCW011241	11	7	7645.51	0.696539	55		5732.62	0.690757	35
ISCW011242	55	14	7645.51	0.696539	275		5732.62	0.690757	70
ISCW011253	320	43	0	0.286801	320		0	0.288901	43
ISCW011260	63	6	3906.6	0.515572	189		2941.97	0.50886	18
ISCW011264	1	0	1.33818	0.422531	3
ISCW011273	5	2	6416.03	0.73225	25		5124.78	0.735221	10
ISCW011278	11	5	5176.53	0.912089	88		4561.28	0.918017	40
ISCW011292	11	6	0	0.372898	11		0	0.372153	6
ISCW011294	62	18	0	0.372898	62		0	0.372153	18
ISCW011299	2	0	4789.99	0.601255	8
ISCW011300	5	5	0	0.286801	5		0	0.288901	5
ISCW011301	8	1	5176.53	0.912089	64		4561.28	0.918017	8
ISCW011302	2	0	38.1933	0.596871	10
ISCW011304	23	7	3098.84	0.651573	115		2792.39	0.655822	35
ISCW011305	100	28	25.6972	0.514772	400		21.6906	0.516921	112
ISCW011311	2	1	4789.99	0.601255	8		3581.89	0.594743	4
ISCW011314	222	113	25.6972	0.514772	888		21.6906	0.516921	452
ISCW011315	17	12	1093.58	0.688242	102		910.251	0.691547	72
ISCW011316	81	56	62.7782	0.601818	405		54.3176	0.60449	280
ISCW011328	499	202	25.6972	0.514772	1996		21.6906	0.516921	808
ISCW011337	29	6	25.6972	0.514772	116		21.6906	0.516921	24
ISCW011342	10	4	0	0.372898	10		0	0.372153	4
ISCW011353	7	4	0	0.372898	7		0	0.372153	4
ISCW011367	120	82	3098.84	0.651573	600		2792.39	0.655822	410
ISCW011368	48	23	0	0.240089	48		0	0.24058	23
ISCW011369	7	3	25.6972	0.514772	28		21.6906	0.516921	12
ISCW011370	3	1	25.6972	0.514772	12		21.6906	0.516921	4
ISCW011371	374	222	62.7782	0.601818	1870		54.3176	0.60449	1110
ISCW011372	3	2	25.6972	0.514772	12		21.6906	0.516921	8
ISCW011373	61	19	3.36623	0.323663	122		2.36119	0.324663	38
ISCW011378	13	1	0	0.372898	13		0	0.372153	1
ISCW011384	11	2	1231.53	0.775288	77		1028.75	0.779116	14
ISCW011386	3	4	1093.58	0.688242	18		910.251	0.691547	24
ISCW011390	1	0	22.25	0.509353	4
ISCW011391	20	11	22.25	0.509353	80		22.7974	0.513068	44
ISCW011396	1	0	1794.87	0.509699	2
ISCW011403	2502	487	0	0.372898	2502		0	0.372153	487
ISCW011405	3	1	2794.45	0.422138	6		1998.32	0.415347	2
ISCW011411	2	1	0	0.331767	2		0	0.323837	1
ISCW011421	31	8	25.6972	0.514772	124		21.6906	0.516921	32
ISCW011425	2	0	0	0.331767	2
ISCW011426	1	0	0	0.331767	1
ISCW011448	13	1	3548.41	0.956224	117		3025.71	0.962634	9
ISCW011454	0	1					910.251	0.691547	6
ISCW011455	73	18	1093.58	0.688242	438		910.251	0.691547	108
ISCW011471	83	19	23331.3	0.920386	581		20215.6	0.917227	133
ISCW011476	2	0	18.9285	0.419488	6
ISCW011478	35	14	0	0.331767	35		0	0.323837	14
ISCW011496	1	0	1231.53	0.775288	7
ISCW011502	56	16	0	0.372898	56		0	0.372153	16
ISCW011504	320	146	0	0.372898	320		0	0.372153	146
ISCW011508	6	6	16.58	0.423893	18		14.0299	0.425603	18
ISCW011519	39	11	0.037989	0.332442	78		0.040648	0.333337	22
ISCW011532	67	29	5176.53	0.912089	536		4561.28	0.918017	232
ISCW011542	7	5	1231.53	0.775288	49		1028.75	0.779116	35
ISCW011545	47	21	25.6972	0.514772	188		21.6906	0.516921	84
ISCW011548	667	176	902.41	0.605143	3335		772.656	0.608432	880
ISCW011557	5	0	3328.41	0.59931	15
ISCW011577	4	2	0	0.286801	4		0	0.288901	2
ISCW011579	2	0	0	0.286801	2
ISCW011589	3	3	1231.53	0.775288	21		1028.75	0.779116	21
ISCW011590	28	0	62.7782	0.601818	140
ISCW011595	12	6	0	0.331767	12		0	0.323837	6
ISCW011624	52	10	24356.4	0.73767	260		19893.6	0.739074	50
ISCW011639	13	9	1231.53	0.775288	91		1028.75	0.779116	63
ISCW011681	1	0	445.025	0.378172	2
ISCW011707	31	4	2753.6	0.866135	248		2348.7	0.872054	32
ISCW011719	68	22	1093.58	0.688242	408		910.251	0.691547	132
ISCW011720	34	2	1093.58	0.688242	204		910.251	0.691547	12
ISCW011728	2	1	25.6972	0.514772	8		21.6906	0.516921	4
ISCW011734	14	1	0	0.331767	14		0	0.323837	1
ISCW011750	115	44	5825.72	0.60645	460		4367.24	0.600178	176
ISCW011757	14	2	0	0.241371	14		0	0.241982	2
ISCW011771	3	1	1093.58	0.688242	18		910.251	0.691547	6
ISCW011773	5	2	25.6972	0.514772	20		21.6906	0.516921	8
ISCW011774	2	1	0	0.241371	2		0	0.241982	1
ISCW011775	9	0	902.41	0.605143	45
ISCW011777	1	2	62.7782	0.601818	5		54.3176	0.60449	10
ISCW011778	1	0	1231.53	0.775288	7
ISCW011779	17	15	34198.6	1.08856	153		27979.3	1.09278	135
ISCW011790	65	41	25.6972	0.514772	260		21.6906	0.516921	164
ISCW011801	13	1	3920.47	1.04327	130		3349.4	1.0502	10
ISCW011803	2	1	8236.05	1.09302	20		7187.11	1.10153	10
ISCW011810	12	4	62.7782	0.601818	60		54.3176	0.60449	20
ISCW011826	0	1					22.7974	0.513068	4
ISCW011827	4	1	0	0.372898	4		0	0.372153	1
ISCW011834	732	180	0	0.372898	732		0	0.372153	180
ISCW011847	7	1	3098.84	0.651573	35		2792.39	0.655822	5
ISCW011848	281	102	1.33818	0.422531	843		1.10156	0.423917	306
ISCW011864	19	10	25.6972	0.514772	76		21.6906	0.516921	40
ISCW011867	4	7	5176.53	0.912089	32		4561.28	0.918017	56
ISCW011873	178	48	925.062	0.683693	1068		805.057	0.688717	288
ISCW011879	126	71	1794.87	0.509699	252		1605.23	0.511054	142
ISCW011884	33	12	25.6972	0.514772	132		21.6906	0.516921	48
ISCW011898	33	12	25.6972	0.514772	132		21.6906	0.516921	48
ISCW011899	71	13	3236.47	0.733672	426		2906.98	0.738466	78
ISCW011925	0	1					1.10156	0.423917	3
ISCW011945	13	18	22.25	0.509353	52		22.7974	0.513068	72
ISCW011961	3	2	1.33818	0.422531	9		1.10156	0.423917	6
ISCW011963	7	3	2220.89	0.86566	56		1877.72	0.870627	24
ISCW011978	1	0	1.33818	0.422531	3
ISCW011984	14	0	0	0.286801	14
ISCW011986	1	0	3496.15	0.874124	8
ISCW011988	886	213	26908.7	0.824716	5316		22041.2	0.826643	1278
ISCW011997	25	14	0	0.331767	25		0	0.323837	14
ISCW011998	12	1	0	0.331767	12		0	0.323837	1
ISCW012000	1	1	0	0.331767	1		0	0.323837	1
ISCW012003	35	21	3437.62	0.738618	210		3101.18	0.743391	126
ISCW012004	3	0	7645.51	0.696539	15
ISCW012010	77	31	1873.88	0.424008	154		1425.52	0.416841	62
ISCW012012	113	66	7645.51	0.696539	565		5732.62	0.690757	330
ISCW012014	110	32	902.41	0.605143	550		772.656	0.608432	160
ISCW012022	8	4	0	0.372898	8		0	0.372153	4
ISCW012030	5	1	25.6972	0.514772	20		21.6906	0.516921	4
ISCW012031	86	55	62.7782	0.601818	430		54.3176	0.60449	275
ISCW012036	5	3	3098.84	0.651573	25		2792.39	0.655822	15
ISCW012037	3	6	1794.87	0.509699	6		1605.23	0.511054	12
ISCW012048	1	0	62.7782	0.601818	5
ISCW012057	2	4	22.25	0.509353	8		22.7974	0.513068	16
ISCW012059	8	1	1231.53	0.775288	56		1028.75	0.779116	7
ISCW012070	1	1	0.037989	0.332442	2		0.040648	0.333337	2
ISCW012076	431	177	62.7782	0.601818	2155		54.3176	0.60449	885
ISCW012082	104	67	0	0.331767	104		0	0.323837	67
ISCW012104	15	9	0	0.372898	15		0	0.372153	9
ISCW012107	995	84	0.037989	0.332442	1990		0.040648	0.333337	168
ISCW012109	21	9	0.037989	0.332442	42		0.040648	0.333337	18
ISCW012112	39	7	0.037989	0.332442	78		0.040648	0.333337	14
ISCW012119	3	0	3098.84	0.651573	15
ISCW012121	0	1					0	0.323837	1
ISCW012129	23	12	0	0.372898	23		0	0.372153	12
ISCW012131	47	25	25.6972	0.514772	188		21.6906	0.516921	100
ISCW012135	7	1	62.7782	0.601818	35		54.3176	0.60449	5
ISCW012138	2	1	25.6972	0.514772	8		21.6906	0.516921	4
ISCW012178	26	9	0	0.372898	26		0	0.372153	9
ISCW012182	85	38	1794.87	0.509699	170		1605.23	0.511054	76
ISCW012183	10	5	25.6972	0.514772	40		21.6906	0.516921	20
ISCW012200	9	1	25.6972	0.514772	36		21.6906	0.516921	4
ISCW012212	9	10	62.7782	0.601818	45		54.3176	0.60449	50
ISCW012213	1	0	1231.53	0.775288	7
ISCW012228	68	33	0	0.240371	68		0	0.241511	33
ISCW012229	1	0	3496.15	0.874124	8
ISCW012232	11	0	0	0.372898	11
ISCW012233	1	0	0	0.372898	1
ISCW012236	25	2	1072.05	0.606143	125		894.566	0.608903	10
ISCW012276	13	4	1.33818	0.422531	39		1.10156	0.423917	12
ISCW012285	3	0	0	0.286801	3
ISCW012290	52	19	5176.53	0.912089	416		4561.28	0.918017	152
ISCW012293	25	5	25.6972	0.514772	100		21.6906	0.516921	20
ISCW012299	31	6	62.7782	0.601818	155		54.3176	0.60449	30
ISCW012303	26	0	1093.58	0.688242	156
ISCW012310	0	1					0	0.323837	1
ISCW012325	15	6	22.25	0.509353	60		22.7974	0.513068	24
ISCW012336	0	1					3613.97	0.508351	3
ISCW012340	4	0	25.6972	0.514772	16
ISCW012350	2	0	25.6972	0.514772	8
ISCW012353	14	2	62.7782	0.601818	70		54.3176	0.60449	10
ISCW012360	14	6	0	0.372898	14		0	0.372153	6
ISCW012363	54	5	1093.58	0.688242	324		910.251	0.691547	30
ISCW012366	76	16	1873.88	0.424008	152		1425.52	0.416841	32
ISCW012387	52	14	62.7782	0.601818	260		54.3176	0.60449	70
ISCW012402	0	1					5124.78	0.735221	5
ISCW012423	11	1	0	0.372898	11		0	0.372153	1
ISCW012424	44	6	0	0.372898	44		0	0.372153	6
ISCW012431	1	1	0.037989	0.332442	2		0.040648	0.333337	2
ISCW012432	1	0	0	0.331767	1
ISCW012435	8	5	7645.51	0.696539	40		5732.62	0.690757	25
ISCW012441	2	1	25.6972	0.514772	8		21.6906	0.516921	4
ISCW012442	77	37	0	0.372898	77		0	0.372153	37
ISCW012446	23	7	62.7782	0.601818	115		54.3176	0.60449	35
ISCW012449	14	9	0	0.372898	14		0	0.372153	9
ISCW012453	4	4	1093.58	0.688242	24		910.251	0.691547	24
ISCW012465	11	5	25.6972	0.514772	44		21.6906	0.516921	20
ISCW012467	0	1					1605.23	0.511054	2
ISCW012469	317	137	0	0.372898	317		0	0.372153	137
ISCW012475	158	56	5825.72	0.60645	632		4367.24	0.600178	224
ISCW012477	4	0	3437.62	0.738618	24
ISCW012478	1	0	16.58	0.423893	3
ISCW012479	25	16	0	0.331767	25		0	0.323837	16
ISCW012481	13	6	0	0.331767	13		0	0.323837	6
ISCW012493	2	1	2794.45	0.422138	4		1998.32	0.415347	2
ISCW012502	10	1	0	0.372898	10		0	0.372153	1
ISCW012506	4	3	22.25	0.509353	16		22.7974	0.513068	12
ISCW012507	19	2	1231.53	0.775288	133		1028.75	0.779116	14
ISCW012508	5	4	8236.05	1.09302	50		7187.11	1.10153	40
ISCW012519	0	3					0	0.243004	3
ISCW012522	6	8	0	0.372898	6		0	0.372153	8
ISCW012528	58	9	3098.84	0.651573	290		2792.39	0.655822	45
ISCW012532	666	343	22155.5	0.83334	3996		19268.1	0.829658	2058
ISCW012533	131	41	0	0.331767	131		0	0.323837	41
ISCW012534	49	10	0	0.331767	49		0	0.323837	10
ISCW012544	36	29	0	0.331767	36		0	0.323837	29
ISCW012546	1	3	1.33818	0.422531	3		1.10156	0.423917	9
[truncated: 2,138 more rows]

## Sheet: Column description
ID	Identifier for the Ixodes scapuaris sequence (GenBank accession)
Infected	Expression of the ID infected cells, midgut or salivary glands
Uninfected	Expression of the ID uninfected cells, midgut or salivary glands
BNC	Betwenness centrality of the node in the network				Blue color mean for infected cells or organs
PR	PageRank of the node in the network
weighted degree	The weigthed degree of the node in the network
BNC	Betwenness centrality of the node in the network				Green color mean for uninfected cells or organs
PR	PageRank of the node in the network
weighted degree	The weigthed degree of the node in the network
